# Supplementary material for: Genomic evidence of symbiotic adaptations in fungus-associated bacteria
Source: iScience. 2025 Mar 20;28(4):112253. doi: 10.1016/j.isci.2025.112253 (PMC12023794; doi:10.1016/j.isci.2025.112253)
Supplement: Table S1. Metadata of the genomes used in the analysis [file mmc2.xlsx]

## Sheet: Leht1
Table 1: Presents the metadata of genomes used analysis.
taxon_oid (JGI-IMG accession)	Domain	Genome Name / Sample Name	IMG Genome ID	Phylum	Class	Order	Family	Genus	Species	High Quality	NCBI Taxon ID	NCBI Bioproject Accession	NCBI Biosample Accession	Sequencing Status	Ecosystem	Ecosystem Category	Ecosystem Subtype	Ecosystem Type	Culture Type	Cultured	Host Name	Completeness (%)	Contamination	Genome Size * assembled	Gene Count * assembled	GC * assembled
2501025501	Bacteria	Burkholderia silvatlantica PVA5	2501025501	Proteobacteria	Betaproteobacteria	Burkholderiales	Burkholderiaceae	Burkholderia	Burkholderia sp. PVA5	Yes	491073	PRJNA30617		Complete	Host-associated	Plants	Unclassified	Roots	Isolate	Yes		99.08	1.11	7768574	7462	64.31
2501025502	Bacteria	Paraburkholderia unamae MTI-641	2501025502	Proteobacteria	Betaproteobacteria	Burkholderiales	Burkholderiaceae	Paraburkholderia	Paraburkholderia unamae	Yes	491072	PRJNA30621		Complete	Host-associated	Plants	Rhizosphere	Roots	Isolate	Yes		97.68	2.78	9641094	9298	64.92
2501025504	Bacteria	Paraburkholderia silvatlantica SRMrh-20	2501025504	Proteobacteria	Betaproteobacteria	Burkholderiales	Burkholderiaceae	Paraburkholderia	Paraburkholderia silvatlantica	Yes	686330	PRJNA59753		Complete	Host-associated	Plants	Unclassified	Roots	Isolate	Yes	Zea mays	99.82	0.97	8008976	7653	64.32
2504643024	Bacteria	Pseudomonas fluorescens HK44	2504643024	Proteobacteria	Gammaproteobacteria	Pseudomonadales	Pseudomonadaceae	Pseudomonas	Pseudomonas fluorescens	Yes	1042209	PRJNA67805	SAMN02471959	Complete	Environmental	Terrestrial	Unclassified	Soil	Isolate	Yes		99.51	0.87	6196688	5809	58.73
2505679085	Bacteria	Pseudomonas agarici NCPPB 2289	2505679085	Proteobacteria	Gammaproteobacteria	Pseudomonadales	Pseudomonadaceae	Pseudomonas	Pseudomonas agarici	Yes	690598	PRJNA41633	SAMN02471740	Complete	Host-associated	Fungi	Unclassified	Unclassified	Isolate	Yes	Agaricus bisporus	99.62	1.58	5468753	5172	59.03
2505679086	Bacteria	Pseudomonas fluorescens NZ007	2505679086	Proteobacteria	Gammaproteobacteria	Pseudomonadales	Pseudomonadaceae	Pseudomonas	Pseudomonas fluorescens	Yes	690597	PRJNA41635	SAMN02471734	Complete	Host-associated	Fungi	Unclassified	Unclassified	Isolate	Yes	Agaricus bisporus	99.86	0.52	6465649	6068	60.04
2506210031	Bacteria	Pseudomonas fluorescens NZ052	2506210031	Proteobacteria	Gammaproteobacteria	Pseudomonadales	Pseudomonadaceae	Pseudomonas	Pseudomonas fluorescens	Yes	564421	PRJNA32037	SAMN02471725	Complete	Host-associated	Fungi	Unclassified	Unclassified	Isolate	Yes	Agaricus bisporus	99.88	0.5	6719150	6259	60.27
2506520000	Bacteria	Stenotrophomonas maltophilia PML168	2506520000	Proteobacteria	Gammaproteobacteria	Xanthomonadales	Xanthomonadaceae	Stenotrophomonas	Stenotrophomonas maltophilia	Yes	1118235	PRJNA77941		Complete	Environmental	Aquatic	Neritic zone	Marine	Isolate	Yes		99.91	0.82	4409349	4067	66.57
2506520008	Bacteria	Serratia plymuthica AS12	2506520008	Proteobacteria	Gammaproteobacteria	Enterobacterales	Yersiniaceae	Serratia	Serratia sp. AS12	Yes	768490	PRJNA60453	SAMN00713623	Complete	Host-associated	Plants	Unclassified	Roots	Isolate	Yes	Brassica napus	99.98	0	5443009	5139	55.96
2506783016	Bacteria	Pseudomonas syringae USA007	2506783016	Proteobacteria	Gammaproteobacteria	Pseudomonadales	Pseudomonadaceae	Pseudomonas	Pseudomonas syringae	Yes	1357288	PRJNA211417	SAMN02471549	Complete	Environmental	Aquatic	Unclassified	Freshwater	Isolate	Yes		98.7	1.2	5971981	5941	58.92
2506783018	Bacteria	Pseudomonas syringae CC1458	2506783018	Proteobacteria	Gammaproteobacteria	Pseudomonadales	Pseudomonadaceae	Pseudomonas	Pseudomonas syringae	Yes	1357273	PRJNA211392	SAMN02471556	Complete	Environmental	Aquatic	Pond	Freshwater	Isolate	Yes		99.53	0.58	5790479	5868	59.14
2506783060	Bacteria	Mycobacterium sp. JS623	2506783060	Actinobacteria	Actinomycetia	Corynebacteriales	Mycobacteriaceae	Mycobacterium	Mycobacterium sp. JS623	Yes	212767	PRJNA60055	SAMN02261384	Complete	Host-associated	Human	Unclassified	Reproductive system	Isolate	Yes	Homo sapiens	100	1.52	7221766	7311	65.14
2507149015	Bacteria	Pseudomonas stutzeri RCH2	2507149015	Proteobacteria	Gammaproteobacteria	Pseudomonadales	Pseudomonadaceae	Pseudomonas	Pseudomonas stutzeri	Yes	316	PRJNA60029	SAMN02232046	Complete	Environmental	Terrestrial	Unclassified	Soil	Isolate	Yes		99.94	0.14	4600489	4412	62.49
2508501071	Bacteria	Serratia proteamaculans S4	2508501071	Proteobacteria	Gammaproteobacteria	Enterobacterales	Yersiniaceae	Serratia	Serratia sp. S4	Yes	768491	PRJNA61833	SAMN02256518	Complete	Host-associated	Plants	Rhizosphere	Roots	Isolate	Yes		100	0	5454741	5141	54.99
2508501074	Bacteria	Pseudomonas syringae pv. tomato DC3000	2508501074	Proteobacteria	Gammaproteobacteria	Pseudomonadales	Pseudomonadaceae	Pseudomonas	Pseudomonas syringae group genomosp. 3	Yes	223283	PRJNA359		Complete	Host-associated	Plants	Unclassified	Unclassified	Isolate	Yes		100	0.22	6538260	5955	58.34
2508501125	Bacteria	Burkholderia sp. WSM2232	2508501125	Proteobacteria	Betaproteobacteria	Burkholderiales	Burkholderiaceae	Burkholderia	Burkholderia sp. WSM2232	Yes	944436	PRJNA182741	SAMN02440791	Complete	Host-associated	Plants	Nodule	Roots	Isolate	Yes	Gastrolobium capitatum	100	0.1	7208311	6386	63.11
2510065045	Bacteria	Paraburkholderia sprentiae WSM5005	2510065045	Proteobacteria	Betaproteobacteria	Burkholderiales	Burkholderiaceae	Paraburkholderia	Paraburkholderia sprentiae	Yes	754502	PRJNA66661	SAMN02440780	Complete	Host-associated	Plants	Nodule	Roots	Isolate	Yes	Lebeckia ambigua	99.51	0.6	7761063	7223	63.25
2510461069	Bacteria	Rhizobium sp. PDO1-076	2510461069	Proteobacteria	Alphaproteobacteria	Hyphomicrobiales	Rhizobiaceae	Rhizobium	Rhizobium sp. PDO1-076	Yes	1125979	PRJNA78831	SAMN02470738	Complete	Host-associated	Plants	Unclassified	Rhizoplane	Isolate	Yes	Populus deltoides	99.52	0.39	5505000	5480	60.25
2510917022	Bacteria	Rhizobium sp. AP16	2510917022	Proteobacteria	Alphaproteobacteria	Hyphomicrobiales	Rhizobiaceae	Rhizobium	Rhizobium sp. AP16	Yes	1144306	PRJNA83035	SAMN00839614	Complete	Host-associated	Plants	Unclassified	Rhizoplane	Isolate	Yes	Populus deltoides	99.94	0.31	6504556	6205	60.2
2510917028	Bacteria	Rhizobium sp. CF122	2510917028	Proteobacteria	Alphaproteobacteria	Hyphomicrobiales	Rhizobiaceae	Rhizobium	Rhizobium sp. CF122	Yes	1144312	PRJNA83047	SAMN00839620	Complete	Host-associated	Plants	Unclassified	Rhizoplane	Isolate	Yes	Populus deltoides	99.94	1.36	6185411	6156	59.74
2510917030	Bacteria	Rhizobium sp. CF142	2510917030	Proteobacteria	Alphaproteobacteria	Hyphomicrobiales	Rhizobiaceae	Rhizobium	Rhizobium sp. CF142	Yes	1144314	PRJNA83051	SAMN00839622	Complete	Host-associated	Plants	Unclassified	Rhizoplane	Isolate	Yes	Populus deltoides	99.85	1.51	7460662	7306	60.15
2511231000	Bacteria	Chryseobacterium populi CF314	2511231000	Bacteroidetes	Flavobacteriia	Flavobacteriales	Weeksellaceae	Chryseobacterium	Chryseobacterium populi	Yes	1144316	PRJNA83055	SAMN00839624	Complete	Host-associated	Plants	Rhizosphere	Roots	Isolate	Yes	Populus deltoides	100	0	4488346	4183	36.61
2511231003	Bacteria	Herbaspirillum sp. CF444	2511231003	Proteobacteria	Betaproteobacteria	Burkholderiales	Oxalobacteraceae	Herbaspirillum	Herbaspirillum sp. CF444	Yes	1144319	PRJNA83061	SAMN00839627	Complete	Host-associated	Plants	Unclassified	Rhizoplane	Isolate	Yes	Populus deltoides	99.47	0.13	5606035	5064	59.74
2511231007	Bacteria	Pseudomonas sp. GM18	2511231007	Proteobacteria	Gammaproteobacteria	Pseudomonadales	Pseudomonadaceae	Pseudomonas	Pseudomonas sp. GM18	Yes	1144324	PRJNA83071	SAMN00839632	Complete	Host-associated	Plants	Unclassified	Rhizoplane	Isolate	Yes	Populus deltoides	99.66	0.05	6306603	5797	59.5
2511231012	Bacteria	Pseudomonas sp. GM33	2511231012	Proteobacteria	Gammaproteobacteria	Pseudomonadales	Pseudomonadaceae	Pseudomonas	Pseudomonas sp. GM33	Yes	1144329	PRJNA83081	SAMN00839638	Complete	Host-associated	Plants	Unclassified	Rhizoplane	Isolate	Yes	Populus deltoides	99.93	0.23	6738011	6177	60.07
2511231013	Bacteria	Pseudomonas sp. GM41(2012)	2511231013	Proteobacteria	Gammaproteobacteria	Pseudomonadales	Pseudomonadaceae	Pseudomonas	Pseudomonas sp. GM41(2012)	Yes	1144708	PRJNA83083	SAMN00839639	Complete	Host-associated	Plants	Unclassified	Unclassified	Isolate	Yes	Populus deltoides	99.93	0.15	6631502	6150	58.99
2511231014	Bacteria	Pseudomonas sp. GM48	2511231014	Proteobacteria	Gammaproteobacteria	Pseudomonadales	Pseudomonadaceae	Pseudomonas	Pseudomonas sp. GM48	Yes	1144330	PRJNA83085	SAMN00839640	Complete	Host-associated	Plants	Unclassified	Rhizoplane	Isolate	Yes	Populus deltoides	99.93	0.26	6462302	5976	59.35
2511231015	Bacteria	Pseudomonas sp. GM49	2511231015	Proteobacteria	Gammaproteobacteria	Pseudomonadales	Pseudomonadaceae	Pseudomonas	Pseudomonas sp. GM49	Yes	1144331	PRJNA83087	SAMN00839642	Complete	Host-associated	Plants	Unclassified	Rhizoplane	Isolate	Yes	Populus deltoides	99.62	0.79	6598026	6339	59.58
2511231017	Bacteria	Pseudomonas sp. GM55	2511231017	Proteobacteria	Gammaproteobacteria	Pseudomonadales	Pseudomonadaceae	Pseudomonas	Pseudomonas sp. GM55	Yes	1144333	PRJNA83091	SAMN00839644	Complete	Host-associated	Plants	Unclassified	Rhizoplane	Isolate	Yes	Populus deltoides	99.93	0.29	6503007	6068	59.66
2511231018	Bacteria	Pseudomonas sp. GM60	2511231018	Proteobacteria	Gammaproteobacteria	Pseudomonadales	Pseudomonadaceae	Pseudomonas	Pseudomonas sp. GM60	Yes	1144334	PRJNA83093	SAMN00839645	Complete	Host-associated	Plants	Unclassified	Rhizoplane	Isolate	Yes	Populus deltoides	100	0.11	6436256	5991	59.58
2511231019	Bacteria	Pseudomonas sp. GM67	2511231019	Proteobacteria	Gammaproteobacteria	Pseudomonadales	Pseudomonadaceae	Pseudomonas	Pseudomonas sp. GM67	Yes	1144335	PRJNA83095	SAMN00839646	Complete	Host-associated	Plants	Unclassified	Rhizoplane	Isolate	Yes	Populus deltoides	100	0.14	6520662	6086	59.56
2511231020	Bacteria	Pseudomonas sp. GM74	2511231020	Proteobacteria	Gammaproteobacteria	Pseudomonadales	Pseudomonadaceae	Pseudomonas	Pseudomonas sp. GM74	Yes	1144336	PRJNA83097	SAMN00839647	Complete	Host-associated	Plants	Unclassified	Rhizoplane	Isolate	Yes	Populus deltoides	99.93	0.05	6115223	5649	60.12
2511231021	Bacteria	Pseudomonas sp. GM78	2511231021	Proteobacteria	Gammaproteobacteria	Pseudomonadales	Pseudomonadaceae	Pseudomonas	Pseudomonas sp. GM78	Yes	1144337	PRJNA83099	SAMN00839648	Complete	Host-associated	Plants	Unclassified	Rhizoplane	Isolate	Yes	Populus deltoides	99.8	0.42	7302637	6804	60.2
2511231024	Bacteria	Pseudomonas sp. GM84	2511231024	Proteobacteria	Gammaproteobacteria	Pseudomonadales	Pseudomonadaceae	Pseudomonas	Pseudomonas sp. GM84	Yes	1144340	PRJNA83105	SAMN00839651	Complete	Host-associated	Plants	Unclassified	Rhizoplane	Isolate	Yes	Populus deltoides	100	0.53	5835885	5384	63.14
2511231026	Bacteria	Herbaspirillum sp. YR522	2511231026	Proteobacteria	Betaproteobacteria	Burkholderiales	Oxalobacteraceae	Herbaspirillum	Herbaspirillum sp. YR522	Yes	1144342	PRJNA83109	SAMN00839653	Complete	Host-associated	Plants	Unclassified	Rhizoplane	Isolate	Yes	Populus deltoides	99.32	2.43	5225445	5025	63.48
2511231079	Bacteria	Paenibacillus terrae HPL-003	2511231079	Firmicutes	Bacilli	Bacillales	Paenibacillaceae	Paenibacillus	Paenibacillus terrae	Yes	985665	PRJNA67295	SAMN02603583	Complete	Environmental	Terrestrial	Unclassified	Soil	Isolate	Yes		99.85	0	6083395	5642	46.77
2511231144	Bacteria	Burkholderia sp. YI23	2511231144	Proteobacteria	Betaproteobacteria	Burkholderiales	Burkholderiaceae	Burkholderia	Burkholderia sp. YI23	Yes	1097668	PRJNA74517		Complete	Environmental	Terrestrial	Unclassified	Soil	Isolate	Yes		99.6	0.81	8896411	7886	63.26
2511231183	Bacteria	Pseudomonas aeruginosa M18	2511231183	Proteobacteria	Gammaproteobacteria	Pseudomonadales	Pseudomonadaceae	Pseudomonas	Pseudomonas aeruginosa	Yes	941193	PRJNA61423		Complete	Host-associated	Plants	Unclassified	Unclassified	Isolate	Yes		99.51	0.11	6327754	5763	66.5
2512047018	Bacteria	Pseudomonas chlororaphis chlororaphis GP72	2512047018	Proteobacteria	Gammaproteobacteria	Pseudomonadales	Pseudomonadaceae	Pseudomonas	Pseudomonas chlororaphis	Yes	1117110	PRJNA77215	SAMN02470965	Complete	Host-associated	Plants	Unclassified	Rhizoplane	Isolate	Yes		98.26	0.27	6663241	6176	63.13
2512564041	Bacteria	Mycobacterium paraintracellulare MOTT-64	2512564041	Actinobacteria	Actinomycetia	Corynebacteriales	Mycobacteriaceae	Mycobacterium	Mycobacterium paraintracellulare	Yes	1138383	PRJNA82155	SAMN02603185	Complete	Host-associated	Human	Unclassified	Unclassified	Isolate	Yes	Homo sapiens	99.94	0.25	5501090	5297	68.07
2513020038	Bacteria	Pseudomonas syringae pv. oryzae 1_6	2513020038	Proteobacteria	Gammaproteobacteria	Pseudomonadales	Pseudomonadaceae	Pseudomonas	Pseudomonas coronafaciens	Yes	563797	PRJNA31357	SAMN02471317	Complete	Host-associated	Plants	Unclassified	Unclassified	Isolate	Yes		98.69	3.56	5886178	6407	57.87
2513237082	Bacteria	Paraburkholderia mimosarum STM3621	2513237082	Proteobacteria	Betaproteobacteria	Burkholderiales	Burkholderiaceae	Paraburkholderia	Paraburkholderia mimosarum	Yes	1038870	PRJNA163557	SAMN02440788	Complete	Host-associated	Plants	Nodule	Roots	Isolate	Yes	Mimosa pudica	100	0.54	8640282	8145	63.92
2513237083	Bacteria	Paraburkholderia mimosarum LMG 23256	2513237083	Proteobacteria	Betaproteobacteria	Burkholderiales	Burkholderiaceae	Paraburkholderia	Paraburkholderia mimosarum	Yes	1038869	PRJNA163559	SAMN02440713	Complete	Host-associated	Plants	Nodule	Roots	Isolate	Yes	Mimosa pigra	100	0.54	8410967	7886	63.91
2513237138	Bacteria	Rhizobium favelukesii OR191	2513237138	Proteobacteria	Alphaproteobacteria	Hyphomicrobiales	Rhizobiaceae	Rhizobium	Rhizobium favelukesii	Yes	348824	PRJNA165297	SAMN02440560	Complete	Host-associated	Plants	Nodule	Roots	Isolate	Yes	Medicago sativa	99.66	0.42	7368160	7704	59.66
2513237144	Bacteria	Rhizobium sullae WSM1592	2513237144	Proteobacteria	Alphaproteobacteria	Hyphomicrobiales	Rhizobiaceae	Rhizobium	Rhizobium sullae	Yes	1041146	PRJNA165333	SAMN02441564	Complete	Host-associated	Plants	Nodule	Roots	Isolate	Yes		100	0.69	7530820	7525	59.87
2513237151	Bacteria	Burkholderia sp. WSM2230	2513237151	Proteobacteria	Betaproteobacteria	Burkholderiales	Burkholderiaceae	Burkholderia	Burkholderia sp. WSM2230	Yes	944435	PRJNA165309	SAMN02440786	Complete	Host-associated	Plants	Nodule	Roots	Isolate	Yes	Kennedia coccinea	99.6	0	6309801	5653	63.07
2513237159	Bacteria	Rhizobium giardinii bv. giardinii H152	2513237159	Proteobacteria	Alphaproteobacteria	Hyphomicrobiales	Rhizobiaceae	Rhizobium	Rhizobium giardinii	Yes	1041139	PRJNA165331	SAMN02256420	Complete	Host-associated	Plants	Nodule	Roots	Isolate	Yes	Phaseolus vulgaris	100	0.85	6810126	6691	60.67
2513237166	Bacteria	Burkholderia sp. UYPR1.413	2513237166	Proteobacteria	Betaproteobacteria	Burkholderiales	Burkholderiaceae	Burkholderia	Burkholderia sp. UYPR1.413	Yes	1080179	PRJNA165303	SAMN02584916	Complete	Host-associated	Plants	Nodule	Roots	Isolate	Yes		98.45	0.99	10373764	9836	62.34
2513237182	Bacteria	Paenibacillus mucilaginosus K02	2513237182	Firmicutes	Bacilli	Bacillales	Paenibacillaceae	Paenibacillus	Paenibacillus mucilaginosus	Yes	997761	PRJNA63845	SAMN02603635	Complete	Environmental	Terrestrial	Unclassified	Soil	Isolate	Yes		99.72	0	8770140	7476	58.24
2513237265	Bacteria	Klebsiella sp. 4_1_44FAA	2513237265	Proteobacteria	Gammaproteobacteria	Enterobacterales	Enterobacteriaceae	Klebsiella	Klebsiella sp. 4_1_44FAA	Yes	665944	PRJNA40025	SAMN02463798	Complete	Host-associated	Human	Unclassified	Digestive system	Isolate	Yes	Homo sapiens	99.93	0.23	5478883	5438	57.11
2513237292	Bacteria	Pseudomonas sp. S9	2513237292	Proteobacteria	Gammaproteobacteria	Pseudomonadales	Pseudomonadaceae	Pseudomonas	Pseudomonas sp. S9	Yes	686578	PRJNA66201	SAMN02470122	Complete	Environmental	Terrestrial	Unclassified	Soil	Isolate	Yes		99.14	0.37	4796529	4412	56.52
2515154122	Bacteria	Paraburkholderia atlantica JPY251	2515154122	Proteobacteria	Betaproteobacteria	Burkholderiales	Burkholderiaceae	Paraburkholderia	Paraburkholderia atlantica	Yes	2654982	PRJNA169692	SAMN02441720	Complete	Host-associated	Plants	Nodule	Roots	Isolate	Yes	Mimosa velloziana	100	0	8609520	7983	63.05
2515154134	Bacteria	Rhizobium gallicum bv. gallicum R602sp	2515154134	Proteobacteria	Alphaproteobacteria	Hyphomicrobiales	Rhizobiaceae	Rhizobium	Rhizobium gallicum	Yes	1041138	PRJNA169700	SAMN02441721	Complete	Host-associated	Plants	Nodule	Roots	Isolate	Yes	Phaseolus vulgaris	99.94	0.34	7220242	6977	60.79
2515154189	Bacteria	Paraburkholderia nodosa DSM 21604	2515154189	Proteobacteria	Betaproteobacteria	Burkholderiales	Burkholderiaceae	Paraburkholderia	Paraburkholderia nodosa	Yes	1121127	PRJNA165365	SAMN02584919	Complete	Host-associated	Plants	Unclassified	Roots	Isolate	Yes	Mimosa scabrella	100	0.7	9629850	8863	64.1
2516653029	Bacteria	Pseudomonas stutzeri XLDN-R	2516653029	Proteobacteria	Gammaproteobacteria	Pseudomonadales	Pseudomonadaceae	Pseudomonas	Pseudomonas stutzeri	Yes	1200345	PRJNA168597	SAMN02470940	Complete	Environmental	Terrestrial	Unclassified	Soil	Isolate	Yes		99.86	0.14	4695416	4532	63.89
2516653085	Bacteria	Rhizobium leguminosarum bv. phaseoli 4292	2516653085	Proteobacteria	Alphaproteobacteria	Hyphomicrobiales	Rhizobiaceae	Rhizobium	Rhizobium leguminosarum	Yes	936350	PRJNA84253	SAMN02261312	Complete	Host-associated	Plants	Unclassified	Rhizoplane	Isolate	Yes	Fabaceae	99.94	0.03	7346596	7193	60.73
2517287029	Bacteria	Rhizobium leguminosarum bv. trifolii SRDI565	2517287029	Proteobacteria	Alphaproteobacteria	Hyphomicrobiales	Rhizobiaceae	Rhizobium	Rhizobium leguminosarum	Yes	935549	PRJNA81743	SAMN02261296	Complete	Host-associated	Plants	Nodule	Roots	Isolate	Yes	Trifolium subterraneum	99.94	0.69	6905599	6836	60.67
2517572150	Bacteria	Paenibacillus sanguinis 2301083, DSM 16941	2517572150	Firmicutes	Bacilli	Bacillales	Paenibacillaceae	Paenibacillus	Paenibacillus sanguinis	Yes	1122925	PRJNA175158	SAMN02441367	Complete	Host-associated	Human	Blood	Circulatory system	Isolate	Yes	Homo sapiens	99.85	0	4805886	4523	49.32
2517572151	Bacteria	Paenibacillus terrigena DSM 21567	2517572151	Firmicutes	Bacilli	Bacillales	Paenibacillaceae	Paenibacillus	Paenibacillus terrigena	Yes	1122927	PRJNA175159	SAMN02440446	Complete	Environmental	Terrestrial	Unclassified	Soil	Isolate	Yes		99.73	0.54	6363444	5933	46.08
2517572189	Bacteria	Paenibacillus massiliensis 2301065, DSM 16942	2517572189	Firmicutes	Bacilli	Bacillales	Paenibacillaceae	Paenibacillus	Paenibacillus massiliensis	Yes	1122921	PRJNA177734	SAMN02441001	Complete	Host-associated	Human	Blood	Circulatory system	Isolate	Yes	Homo sapiens	99.26	0	6387764	5638	48.5
2518645567	Bacteria	Pseudomonas stutzeri AN10, CCUG 29243	2518645567	Proteobacteria	Gammaproteobacteria	Pseudomonadales	Pseudomonadaceae	Pseudomonas	Pseudomonas stutzeri	Yes	1196835	PRJNA167996		Complete	Environmental	Aquatic	Marginal Sea	Marine	Isolate	Yes		100	0.14	4709064	4374	62.67
2519103095	Bacteria	Burkholderia sp. KJ006	2519103095	Proteobacteria	Betaproteobacteria	Burkholderiales	Burkholderiaceae	Burkholderia	Burkholderia sp. KJ006	Yes	416344	PRJNA79219		Complete	Host-associated	Plants	Unclassified	Rhizoplane	Isolate	Yes	Oryza sativa	100	0	6629912	6107	67.18
2519103155	Bacteria	Klebsiella pneumoniae pneumoniae KPNIH4	2519103155	Proteobacteria	Gammaproteobacteria	Enterobacterales	Enterobacteriaceae	Klebsiella	Klebsiella pneumoniae	Yes	1087443	PRJNA73199	SAMN01057606	Complete	Host-associated	Human	Unclassified	Unclassified	Isolate	Yes	Homo sapiens	100	0.02	5718058	5729	57.2
2519103188	Bacteria	Paenibacillus daejeonensis DSM 15491	2519103188	Firmicutes	Bacilli	Bacillales	Paenibacillaceae	Paenibacillus	Paenibacillus daejeonensis	Yes	1122917	PRJNA182395	SAMN02440993	Complete	Environmental	Terrestrial	Unclassified	Soil	Isolate	Yes		99.73	0.36	7465935	6576	53.27
2519899635	Bacteria	Paenibacillus fonticola DSM 21315	2519899635	Firmicutes	Bacilli	Bacillales	Paenibacillaceae	Paenibacillus	Paenibacillus fonticola	Yes	1122918	PRJNA185288	SAMN02441316	Complete	Environmental	Aquatic	Unclassified	Freshwater	Isolate	Yes		99.85	0	6310896	5759	47.68
2519899768	Bacteria	Burkholderia pseudomallei MSHR346	2519899768	Proteobacteria	Betaproteobacteria	Burkholderiales	Burkholderiaceae	Burkholderia	Burkholderia pseudomallei	Yes	536230	PRJNA29855	SAMN02470263	Complete	Host-associated	Human	Sputum	Respiratory system	Isolate	Yes	Homo sapiens	100	0	7348945	7657	67.9
2519899778	Bacteria	Pseudomonas stutzeri JM3000, DSM 10701	2519899778	Proteobacteria	Gammaproteobacteria	Pseudomonadales	Pseudomonadaceae	Pseudomonas	Pseudomonas stutzeri	Yes	1123519	PRJNA78211		Complete	Environmental	Terrestrial	Unclassified	Soil	Isolate	Yes		100	0.68	4174118	3888	63.21
2521172537	Bacteria	Klebsiella oxytoca BRL6-2	2521172537	Proteobacteria	Gammaproteobacteria	Enterobacterales	Enterobacteriaceae	Klebsiella	Klebsiella oxytoca	Yes	1168170	PRJNA185290	SAMN02597163	Complete	Environmental	Terrestrial	Tropical forest	Soil	Isolate	Yes		100	0.37	5801355	5495	55.24
2521172661	Bacteria	Paenibacillus ginsengihumi DSM 21568	2521172661	Firmicutes	Bacilli	Bacillales	Paenibacillaceae	Paenibacillus	Paenibacillus ginsengihumi	Yes	1122919	PRJNA182430	SAMN02440998	Complete	Environmental	Terrestrial	Unclassified	Soil	Isolate	Yes		99.73	1.36	5677228	5223	57.08
2521172686	Bacteria	Burkholderia pseudomallei BPC006	2521172686	Proteobacteria	Betaproteobacteria	Burkholderiales	Burkholderiaceae	Burkholderia	Burkholderia pseudomallei	Yes	1229785	PRJNA172945		Complete	Host-associated	Human	Unclassified	Unclassified	Isolate	Yes	Homo sapiens	100	0	7155061	7230	68.2
2521172695	Bacteria	Burkholderia cepacia GG4	2521172695	Proteobacteria	Betaproteobacteria	Burkholderiales	Burkholderiaceae	Burkholderia	Burkholderia cepacia	Yes	1009846	PRJNA66091		Complete	Environmental	Terrestrial	Unclassified	Soil	Isolate	Yes		99.9	0.6	6467321	5891	66.68
2521172712	Bacteria	Pseudomonas putida PC9	2521172712	Proteobacteria	Gammaproteobacteria	Pseudomonadales	Pseudomonadaceae	Pseudomonas	Pseudomonas putida	Yes	1215088	PRJNA171349	SAMN02604102	Complete	Host-associated	Human	Unclassified	Skin	Isolate	Yes	Homo sapiens	99.76	1.31	5956110	5478	62.56
2522572100	Bacteria	Microbacterium sp. URHA0036	2522572100	Actinobacteria	Actinomycetia	Micrococcales	Microbacteriaceae	Microbacterium	Microbacterium sp. URHA0036	Yes	1298860	PRJNA190817	SAMN02440853	Complete	Environmental	Terrestrial	Temperate forest	Soil	Isolate	Yes		99.49	0	4034872	3890	67.51
2522572101	Bacteria	Mycobacterium sp. URHD0025	2522572101	Actinobacteria	Actinomycetia	Corynebacteriales	Mycobacteriaceae	Mycobacterium	Mycobacterium sp. URHD0025	Yes	1298864	PRJNA190837	SAMN02440855	Complete	Environmental	Terrestrial	Unclassified	Soil	Isolate	Yes		99.43	1.13	6657122	6402	66.28
2523533534	Bacteria	Pseudomonas cremoricolorata DSM 17059	2523533534	Proteobacteria	Gammaproteobacteria	Pseudomonadales	Pseudomonadaceae	Pseudomonas	Pseudomonas cremoricolorata	Yes	1215098	PRJNA188911	SAMN02441180	Complete	Host-associated	Plants	Unclassified	Unclassified	Isolate	Yes	Oryza sativa	99.75	0.19	4660374	4238	63.49
2523533545	Bacteria	Pseudomonas vranovensis DSM 16006	2523533545	Proteobacteria	Gammaproteobacteria	Pseudomonadales	Pseudomonadaceae	Pseudomonas	Pseudomonas vranovensis	Yes	1292031	PRJNA188914	SAMN02441181	Complete	Environmental	Terrestrial	Unclassified	Soil	Isolate	Yes		100	0.75	5703346	5366	61.52
2523533547	Bacteria	Pseudomonas parafulva DSM 17004	2523533547	Proteobacteria	Gammaproteobacteria	Pseudomonadales	Pseudomonadaceae	Pseudomonas	Pseudomonas parafulva	Yes	1215114	PRJNA188912	SAMN02441530	Complete	Host-associated	Plants	Unclassified	Unclassified	Isolate	Yes	Oryza sativa	100	0.13	4958587	4575	62.49
2523533558	Bacteria	Microbacterium indicum DSM 19969	2523533558	Actinobacteria	Actinomycetia	Micrococcales	Microbacteriaceae	Microbacterium	Microbacterium indicum	Yes	1122238	PRJNA188869	SAMN02440686	Complete	Environmental	Aquatic	Oceanic	Marine	Isolate	Yes		98.99	0	2813713	2703	71.42
2523533561	Bacteria	Pseudomonas taiwanensis DSM 21245	2523533561	Proteobacteria	Gammaproteobacteria	Pseudomonadales	Pseudomonadaceae	Pseudomonas	Pseudomonas taiwanensis	Yes	1292030	PRJNA188913	SAMN02440864	Complete	Environmental	Terrestrial	Unclassified	Soil	Isolate	Yes		100	0.14	5416882	5092	61.86
2523533629	Bacteria	Chryseobacterium palustre DSM 21579	2523533629	Bacteroidetes	Flavobacteriia	Flavobacteriales	Weeksellaceae	Chryseobacterium	Chryseobacterium palustre	Yes	1121288	PRJNA188854	SAMN02440683	Complete	Host-associated	Plants	Rhizosphere	Roots	Isolate	Yes		100	0.49	2982326	2784	41.49
2524023086	Bacteria	Paenibacillus assamensis DSM 18201	2524023086	Firmicutes	Bacilli	Bacillales	Paenibacillaceae	Paenibacillus	Paenibacillus assamensis	Yes	1122916	PRJNA188873	SAMN02441144	Complete	Environmental	Aquatic	Unclassified	Freshwater	Isolate	Yes		99.73	0.14	5029794	4520	43.28
2524023129	Bacteria	Paenibacillus pinihumi DSM 23905	2524023129	Firmicutes	Bacilli	Bacillales	Paenibacillaceae	Paenibacillus	Paenibacillus pinihumi	Yes	1122924	PRJNA188876	SAMN02440803	Complete	Host-associated	Plants	Rhizosphere	Roots	Isolate	Yes		99.73	0.05	6762600	6170	48.58
2524023209	Bacteria	Rhizobium leucaenae USDA 9039	2524023209	Proteobacteria	Alphaproteobacteria	Hyphomicrobiales	Rhizobiaceae	Rhizobium	Rhizobium leucaenae	Yes	1041147	PRJNA195751	SAMN02441532	Complete	Host-associated	Plants	Nodule	Roots	Isolate	Yes	Phaseolus vulgaris	99.72	0.34	6679728	6564	59.38
2524614514	Bacteria	Paenibacillus panacisoli DSM 21345	2524614514	Firmicutes	Bacilli	Bacillales	Paenibacillaceae	Paenibacillus	Paenibacillus massiliensis	Yes	1122922	PRJNA195798	SAMN02441525	Complete	Environmental	Terrestrial	Unclassified	Soil	Isolate	Yes		99.85	0	6328326	5719	48.27
2524614589	Bacteria	Pseudomonas syringae CC1416	2524614589	Proteobacteria	Gammaproteobacteria	Pseudomonadales	Pseudomonadaceae	Pseudomonas	Pseudomonas syringae	Yes	1357271	PRJNA211384	SAMN02471560	Complete	Environmental	Aquatic	Unclassified	Freshwater	Isolate	Yes		98.72	1.62	5840903	5849	58.99
2524614661	Bacteria	Pseudomonas syringae pv. syringae SM	2524614661	Proteobacteria	Gammaproteobacteria	Pseudomonadales	Pseudomonadaceae	Pseudomonas	Pseudomonas syringae	Yes	1262350	PRJNA181198		Complete	Host-associated	Plants	Unclassified	Unclassified	Isolate	Yes	Triticum aestivum	100	0.62	6124102	5152	59.02
2524614671	Bacteria	Pseudomonas resinovorans DSM 21078	2524614671	Proteobacteria	Gammaproteobacteria	Pseudomonadales	Pseudomonadaceae	Pseudomonas	Pseudomonas resinovorans	Yes	1123020	PRJNA185651	SAMN02441499	Complete	Environmental	Terrestrial	Unclassified	Soil	Isolate	Yes		100	0.35	6029378	5661	63.58
2524614879	Bacteria	Paenibacillus alginolyticus DSM 5050	2524614879	Firmicutes	Bacilli	Bacillales	Paenibacillaceae	Paenibacillus	Paenibacillus alginolyticus	Yes	1122915	PRJNA185611	SAMN02441166	Complete	Environmental	Terrestrial	Unclassified	Soil	Isolate	Yes		99.73	0.27	8331158	8232	44.82
2524614883	Bacteria	Paenibacillus taiwanensis DSM 18679	2524614883	Firmicutes	Bacilli	Bacillales	Paenibacillaceae	Paenibacillus	Paenibacillus taiwanensis	Yes	1122926	PRJNA188802	SAMN02440680	Complete	Environmental	Terrestrial	Unclassified	Soil	Isolate	Yes		99.73	0	5249511	4780	44.83
2526164713	Bacteria	Burkholderia sp. JPY366	2526164713	Proteobacteria	Betaproteobacteria	Burkholderiales	Burkholderiaceae	Burkholderia	Burkholderia sp. JPY366	Yes	668820	PRJNA169698	SAMN02597266	Complete	Host-associated	Plants	Nodule	Roots	Isolate	Yes	Mimosa misera	100	0.48	6780608	6146	63.63
2526164745	Bacteria	Burkholderia dolosa PC543	2526164745	Proteobacteria	Betaproteobacteria	Burkholderiales	Burkholderiaceae	Burkholderia	Burkholderia dolosa	Yes	1385930	PRJNA214965	SAMN02470544	Complete	Host-associated	Human	Unclassified	Respiratory system	Isolate	Yes	Homo sapiens	98.99	0.13	6294588	5711	67.1
2529292568	Bacteria	Paenibacillus uliginis N3/975	2529292568	Firmicutes	Bacilli	Bacillales	Paenibacillaceae	Paenibacillus	Paenibacillus uliginis	Yes	1313296	PRJNA195687	SAMN05661091	Complete	Environmental	Terrestrial	Unclassified	Soil	Isolate	Yes		99.85	0.75	6452085	6136	44.99
2529292951	Bacteria	Rhizobium sp. CCGE 510	2529292951	Proteobacteria	Alphaproteobacteria	Hyphomicrobiales	Rhizobiaceae	Rhizobium	Rhizobium sp. CCGE 510	Yes	1132836	PRJNA63217	SAMN02469421	Complete	Host-associated	Plants	Unclassified	Rhizoplane	Isolate	Yes	Phaseolus vulgaris, Phaseolus albescens	100	0.41	6916614	6642	60.82
2529293194	Bacteria	Pseudomonas stutzeri ZoBell 632, ATCC 14405	2529293194	Proteobacteria	Gammaproteobacteria	Pseudomonadales	Pseudomonadaceae	Pseudomonas	Pseudomonas stutzeri	Yes	32042	PRJNA74687	SAMN02471579	Complete	Environmental	Aquatic	Unclassified	Marine	Isolate	Yes		100	0.14	4525589	4181	61.38
2531839037	Bacteria	Pseudomonas putida CSV86	2531839037	Proteobacteria	Gammaproteobacteria	Pseudomonadales	Pseudomonadaceae	Pseudomonas	Pseudomonas putida	Yes	1005395	PRJNA65243	SAMN02472262	Complete	Environmental	Terrestrial	Unclassified	Soil	Isolate	Yes		100	0.46	6469780	5900	63.14
2531839177	Bacteria	Pseudomonas stutzeri TS44	2531839177	Proteobacteria	Gammaproteobacteria	Pseudomonadales	Pseudomonadaceae	Pseudomonas	Pseudomonas stutzeri	Yes	477228	PRJNA162447	SAMN02469903	Complete	Environmental	Terrestrial	Unclassified	Soil	Isolate	Yes		100	0.6	4278818	4060	64.35
2531839182	Bacteria	Pseudomonas viridiflava UASWS0038	2531839182	Proteobacteria	Gammaproteobacteria	Pseudomonadales	Pseudomonadaceae	Pseudomonas	Pseudomonas viridiflava	Yes	450396	PRJNA19911	SAMN02471545	Complete	Host-associated	Plants	Phylloplane/Leaf surface	Phyllosphere	Isolate	Yes	Rhododendron	99.03	0.8	5910810	5299	59.36
2531839224	Bacteria	Pseudomonas furukawaii KF707	2531839224	Proteobacteria	Gammaproteobacteria	Pseudomonadales	Pseudomonadaceae	Pseudomonas	Pseudomonas furukawaii	Yes	1149133	PRJNA83639	SAMN02471394	Complete	Environmental	Terrestrial	Unclassified	Soil	Isolate	Yes		100	4.52	6678055	6211	65.38
2531839247	Bacteria	Mycobacterium sp. H4Y	2531839247	Actinobacteria	Actinomycetia	Corynebacteriales	Mycobacteriaceae	Mycobacterium	Mycobacterium sp. H4Y	Yes	1168288	PRJNA156949	SAMN02470905	Complete	Host-associated	Human	Sputum/Phlegm	Respiratory system	Isolate	Yes	Homo sapiens	99.94	0.04	5443025	5070	68.08
2531839270	Bacteria	Klebsiella sp. OBRC7	2531839270	Proteobacteria	Gammaproteobacteria	Enterobacterales	Enterobacteriaceae	Klebsiella	Klebsiella sp. OBRC7	Yes	936565	PRJNA78567	SAMN00828785	Complete	Host-associated	Human	Unclassified	Unclassified	Isolate	Yes	Homo sapiens	99.95	1.27	6343309	6363	55.05
2531839401	Bacteria	Klebsiella michiganensis 10-5242	2531839401	Proteobacteria	Gammaproteobacteria	Enterobacterales	Enterobacteriaceae	Klebsiella	Klebsiella michiganensis	Yes	1134687	PRJNA52137	SAMN02463893	Complete	Host-associated	Human	Unclassified	Unclassified	Isolate	Yes	Homo sapiens	100	1.1	5779305	5451	55.77
2531839539	Bacteria	Microbacterium laevaniformans OR221	2531839539	Actinobacteria	Actinomycetia	Micrococcales	Microbacteriaceae	Microbacterium	Microbacterium laevaniformans	Yes	1160710	PRJNA88485	SAMN02470753	Complete	Environmental	Aquatic	Unclassified	Sediment	Isolate	Yes		99.49	0.17	3426113	3318	68.03
2534681678	Bacteria	Pseudomonas aeruginosa E2	2534681678	Proteobacteria	Gammaproteobacteria	Pseudomonadales	Pseudomonadaceae	Pseudomonas	Pseudomonas aeruginosa	Yes	1163395	PRJNA89677	SAMN02471987	Complete	Host-associated	Plants	Unclassified	Unclassified	Isolate	Yes		99.68	0.11	6357331	5692	66.43
2534681796	Bacteria	Rhizobium grahamii CCGE 502	2534681796	Proteobacteria	Alphaproteobacteria	Hyphomicrobiales	Rhizobiaceae	Rhizobium	Rhizobium grahamii	Yes	990285	PRJNA63215	SAMN02469448	Complete	Host-associated	Plants	Nodule	Roots	Isolate	Yes	Phaseolus vulgaris, dalea leporina	99.85	0.55	7146037	6898	59.44
2534681896	Bacteria	Klebsiella quasipneumoniae 700603	2534681896	Proteobacteria	Gammaproteobacteria	Enterobacterales	Enterobacteriaceae	Klebsiella	Klebsiella quasipneumoniae	Yes	1463165	PRJNA184941	SAMN02471908	Complete	Host-associated	Human	Unclassified	Unclassified	Isolate	Yes	Homo sapiens	100	0.37	5461663	5313	57.75
2537561907	Bacteria	Klebsiella michiganensis 10-5250	2537561907	Proteobacteria	Gammaproteobacteria	Enterobacterales	Enterobacteriaceae	Klebsiella	Klebsiella michiganensis	Yes	1134687	PRJNA52153	SAMN02463898	Complete	Host-associated	Human	Unclassified	Unclassified	Isolate	Yes	Homo sapiens	100	0.63	6106994	5704	55.25
2537562155	Bacteria	Pseudomonas aeruginosa ATCC 14886	2537562155	Proteobacteria	Gammaproteobacteria	Pseudomonadales	Pseudomonadaceae	Pseudomonas	Pseudomonas aeruginosa	Yes	1163392	PRJNA89671	SAMN02471996	Complete	Environmental	Terrestrial	Unclassified	Soil	Isolate	Yes		99.68	0.11	6378034	5769	66.41
2537562250	Bacteria	Burkholderia cepacia Bu72	2537562250	Proteobacteria	Betaproteobacteria	Burkholderiales	Burkholderiaceae	Burkholderia	Burkholderia cepacia	Yes	886913	PRJNA61371	SAMN02597170	Complete	Host-associated	Plants	Unclassified	Unclassified	Isolate	Yes		99.87	0.13	7423806	6739	66.89
2540341032	Bacteria	Herbaspirillum frisingense GSF30	2540341032	Proteobacteria	Betaproteobacteria	Burkholderiales	Oxalobacteraceae	Herbaspirillum	Herbaspirillum frisingense	Yes	864073	PRJNA50373	SAMN02471292	Complete	Host-associated	Plants	Leaf	Phyllosphere	Isolate	Yes		99.59	0.4	5408328	4924	63.02
2540341095	Bacteria	Pseudomonas poae RE*1-1-14	2540341095	Proteobacteria	Gammaproteobacteria	Pseudomonadales	Pseudomonadaceae	Pseudomonas	Pseudomonas poae	Yes	1282356	PRJNA186492	SAMN02603296	Complete	Host-associated	Plants	Unclassified	Unclassified	Isolate	Yes		99.77	0.34	5512241	4877	60.85
2540341250	Bacteria	Mycobacterium sp. 141	2540341250	Actinobacteria	Actinomycetia	Corynebacteriales	Mycobacteriaceae	Mycobacterium	Mycobacterium sp. 141	Yes	1120797	PRJNA187931	SAMN02441653	Complete	Environmental	Aquatic	Hydrothermal vents	Marine	Isolate	Yes		99.95	0.09	4544736	4445	65.64
2541046984	Bacteria	Delftia acidovorans CCUG 274B	2541046984	Proteobacteria	Betaproteobacteria	Burkholderiales	Comamonadaceae	Delftia	Delftia acidovorans	Yes	883101	PRJNA52167	SAMN02596773	Complete	Host-associated	Human	Unclassified	Unclassified	Isolate	Yes	Homo sapiens	99.85	0.03	6942246	6447	66.6
2541047020	Bacteria	Microbacterium sp. oral taxon 186 F0373	2541047020	Actinobacteria	Actinomycetia	Micrococcales	Microbacteriaceae	Microbacterium	Microbacterium sp. oral taxon 186	Yes	1203549	PRJNA169458	SAMN02596977	Complete	Host-associated	Human	Oral cavity	Digestive system	Isolate	Yes	Homo sapiens	99.49	0	3164554	3090	69.25
2541047098	Bacteria	Pseudomonas psychrophila CF149	2541047098	Proteobacteria	Gammaproteobacteria	Pseudomonadales	Pseudomonadaceae	Pseudomonas	Pseudomonas psychrophila	Yes	122355	PRJNA59591	SAMN02469405	Complete	Environmental	Aquatic	Lotic	Freshwater	Isolate	Yes		99.03	0.27	5154320	4785	57.46
2541047099	Bacteria	Pseudomonas sp. CF150	2541047099	Proteobacteria	Gammaproteobacteria	Pseudomonadales	Pseudomonadaceae	Pseudomonas	Pseudomonas sp. CF150	Yes	911240	PRJNA59593	SAMN02469399	Complete	Environmental	Aquatic	Lotic	Freshwater	Isolate	Yes		97.69	0.89	6087908	5598	59.84
2541047101	Bacteria	Pseudomonas sp. CFII64	2541047101	Proteobacteria	Gammaproteobacteria	Pseudomonadales	Pseudomonadaceae	Pseudomonas	Pseudomonas sp. CFII64	Yes	911242	PRJNA59597	SAMN02469401	Complete	Environmental	Aquatic	Lotic	Freshwater	Isolate	Yes		99.35	0.47	6415949	5895	58.88
2541047102	Bacteria	Pseudomonas sp. CFII68	2541047102	Proteobacteria	Gammaproteobacteria	Pseudomonadales	Pseudomonadaceae	Pseudomonas	Pseudomonas sp. CFII68	Yes	911243	PRJNA59599	SAMN02469403	Complete	Environmental	Aquatic	Lotic	Freshwater	Isolate	Yes		96.88	0.31	5919597	5378	60.82
2541047103	Bacteria	Pseudomonas sp. CFT9	2541047103	Proteobacteria	Gammaproteobacteria	Pseudomonadales	Pseudomonadaceae	Pseudomonas	Pseudomonas sp. CFT9	Yes	911244	PRJNA59601	SAMN02469400	Complete	Environmental	Aquatic	Lotic	Freshwater	Isolate	Yes		98.2	0.43	6205326	5795	59.85
2541047482	Bacteria	Pseudomonas syringae BRIP39023	2541047482	Proteobacteria	Gammaproteobacteria	Pseudomonadales	Pseudomonadaceae	Pseudomonas	Pseudomonas syringae	Yes	1205752	PRJNA169522	SAMN02469654	Complete	Host-associated	Plants	Unclassified	Unclassified	Isolate	Yes		99.68	0.11	5930576	5174	59.23
2541048009	Bacteria	Paenibacillus alvei TS-15	2541048009	Firmicutes	Bacilli	Bacillales	Paenibacillaceae	Paenibacillus	Paenibacillus alvei	Yes	1117108	PRJNA77739	SAMN01816161	Complete	Environmental	Terrestrial	Unclassified	Soil	Isolate	Yes		99.73	0	6709780	5867	46.64
2545555864	Bacteria	Mycobacterium genavense ATCC 51234	2545555864	Actinobacteria	Actinomycetia	Corynebacteriales	Mycobacteriaceae	Mycobacterium	Mycobacterium genavense	Yes	1408452	PRJNA223121	SAMN02585006	Complete	Host-associated	Human	Blood	Circulatory system	Isolate	Yes	Homo sapiens	99.28	0.62	4936071	5437	66.92
2545824565	Bacteria	Pseudomonas aeruginosa SJTD-1	2545824565	Proteobacteria	Gammaproteobacteria	Pseudomonadales	Pseudomonadaceae	Pseudomonas	Pseudomonas aeruginosa	Yes	1193501	PRJNA167272	SAMN02470939	Complete	Environmental	Terrestrial	Unclassified	Soil	Isolate	Yes		99.63	0.14	6074058	5693	66.83
2545824566	Bacteria	Pseudomonas aeruginosa DQ8	2545824566	Proteobacteria	Gammaproteobacteria	Pseudomonadales	Pseudomonadaceae	Pseudomonas	Pseudomonas aeruginosa	Yes	1211113	PRJNA170819	SAMN02470947	Complete	Environmental	Terrestrial	Unclassified	Soil	Isolate	Yes		99.29	1.29	6776640	6695	65.98
2545824567	Bacteria	Pseudomonas aeruginosa N002	2545824567	Proteobacteria	Gammaproteobacteria	Pseudomonadales	Pseudomonadaceae	Pseudomonas	Pseudomonas aeruginosa	Yes	1194669	PRJNA167366	SAMN00996515	Complete	Environmental	Terrestrial	Unclassified	Soil	Isolate	Yes		99.66	0.11	6050470	5734	66.82
2545824691	Bacteria	Mycobacterium orygis 112400015	2545824691	Actinobacteria	Actinomycetia	Corynebacteriales	Mycobacteriaceae	Mycobacterium	Mycobacterium orygis	Yes	1305739	PRJNA193095	SAMN02470820	Complete	Host-associated	Human	Unclassified	Respiratory system	Isolate	Yes	Homo sapiens	99.61	0	4282661	4048	65.62
2545824755	Bacteria	Burkholderia vietnamiensis AU4i	2545824755	Proteobacteria	Betaproteobacteria	Burkholderiales	Burkholderiaceae	Burkholderia	Burkholderia sp. AU4i	Yes	1335308	PRJNA203354	SAMN02469984	Complete	Host-associated	Plants	Unclassified	Unclassified	Isolate	Yes		98.13	1.81	9267974	8649	66.16
2547132099	Bacteria	Paenibacillus polymyxa N.R. Smith 1105, ATCC 842	2547132099	Firmicutes	Bacilli	Bacillales	Paenibacillaceae	Paenibacillus	Paenibacillus polymyxa	Yes	1036171	PRJNA67165	SAMN02470189	Complete	Environmental	Terrestrial	Unclassified	Soil	Isolate	Yes		99.85	0.76	5898380	5530	44.93
2547132108	Bacteria	Paenibacillus elgii B69	2547132108	Firmicutes	Bacilli	Bacillales	Paenibacillaceae	Paenibacillus	Paenibacillus elgii	Yes	1007103	PRJNA65565	SAMN02470015	Complete	Environmental	Terrestrial	Unclassified	Soil	Isolate	Yes		98.61	0.66	7962070	7687	52.56
2547132140	Bacteria	Paenibacillus peoriae KCTC 3763	2547132140	Firmicutes	Bacilli	Bacillales	Paenibacillaceae	Paenibacillus	Paenibacillus peoriae	Yes	1087481	PRJNA73251	SAMN02470185	Complete	Environmental	Terrestrial	Unclassified	Soil	Isolate	Yes		99.85	0.59	5771987	5234	46.44
2547132145	Bacteria	Pseudomonas sp. PAMC 25886	2547132145	Proteobacteria	Gammaproteobacteria	Pseudomonadales	Pseudomonadaceae	Pseudomonas	Pseudomonas sp. PAMC 25886	Yes	1125977	PRJNA78809	SAMN02470163	Complete	Environmental	Aquatic	Ice	Freshwater	Isolate	Yes		99.92	0.48	7021839	6492	61.21
2547132171	Bacteria	Mycobacterium intracellulare M.i.198	2547132171	Actinobacteria	Actinomycetia	Corynebacteriales	Mycobacteriaceae	Mycobacterium	Mycobacterium intracellulare	Yes	1214063	PRJDB193	SAMD00036621	Complete	Host-associated	Human	Unclassified	Unclassified	Isolate	Yes	Homo sapiens	99.59	0.08	5405566	5331	68.03
2547132419	Bacteria	Klebsiella pneumoniae HSL4	2547132419	Proteobacteria	Gammaproteobacteria	Enterobacterales	Enterobacteriaceae	Klebsiella	Klebsiella pneumoniae	Yes	1294269	PRJNA189496	SAMN02470999	Complete	Environmental	Terrestrial	Unclassified	Soil	Isolate	Yes		97.77	0.33	5221198	6077	57.54
2548876508	Bacteria	Pseudomonas tolaasii PMS117	2548876508	Proteobacteria	Gammaproteobacteria	Pseudomonadales	Pseudomonadaceae	Pseudomonas	Pseudomonas tolaasii	Yes	1030145	PRJNA66663	SAMN02471724	Complete	Host-associated	Fungi	Unclassified	Unclassified	Isolate	Yes	Agaricus bisporus	99.66	1.8	7007520	6613	60.25
2548876684	Bacteria	Mycobacterium avium paratuberculosis Env 210	2548876684	Actinobacteria	Actinomycetia	Corynebacteriales	Mycobacteriaceae	Mycobacterium	Mycobacterium avium	Yes	1078005	PRJNA72219	SAMN02472020	Complete	Environmental	Terrestrial	Unclassified	Soil	Isolate	Yes		98.86	1.6	4736143	4944	69.27
2548876685	Bacteria	Mycobacterium avium avium DT 78	2548876685	Actinobacteria	Actinomycetia	Corynebacteriales	Mycobacteriaceae	Mycobacterium	Mycobacterium avium	Yes	1078011	PRJNA72221	SAMN02472015	Complete	Host-associated	Human	Unclassified	Digestive system	Isolate	Yes	Bubalus bubalis	98.49	2.51	4959832	5639	69.22
2548876686	Bacteria	Mycobacterium avium avium Env 77	2548876686	Actinobacteria	Actinomycetia	Corynebacteriales	Mycobacteriaceae	Mycobacterium	Mycobacterium avium	Yes	1078013	PRJNA72223	SAMN02472016	Complete	Environmental	Terrestrial	Unclassified	Soil	Isolate	Yes		97.16	2.29	4583671	5028	68.18
2548876691	Bacteria	Mycobacterium tuberculosis OSDD518	2548876691	Actinobacteria	Actinomycetia	Corynebacteriales	Mycobacteriaceae	Mycobacterium	Mycobacterium tuberculosis	Yes	1126684	PRJNA78961	SAMN02469670	Complete	Host-associated	Human	Sputum/Phlegm	Respiratory system	Isolate	Yes	Homo sapiens	99.28	1.92	4263681	4464	65.44
2548876714	Bacteria	Pseudomonas putida B001	2548876714	Proteobacteria	Gammaproteobacteria	Pseudomonadales	Pseudomonadaceae	Pseudomonas	Pseudomonas putida	Yes	1048261	PRJEA68177	SAMEA2272788	Complete	Environmental	Terrestrial	Unclassified	Soil	Isolate	Yes		98.38	1.68	5740939	5639	62.16
2548876747	Bacteria	Pseudomonas syringae pv. actinidiae ICMP 18800	2548876747	Proteobacteria	Gammaproteobacteria	Pseudomonadales	Pseudomonadaceae	Pseudomonas	Pseudomonas syringae	Yes	1104681	PRJNA74969	SAMN02471922	Complete	Host-associated	Plants	Unclassified	Unclassified	Isolate	Yes	Actinidia deliciosa	100	0.7	6228594	5891	58.51
2548876787	Bacteria	Pseudomonas syringae pv. phaseolicola 1644R	2548876787	Proteobacteria	Gammaproteobacteria	Pseudomonadales	Pseudomonadaceae	Pseudomonas	Pseudomonas savastanoi	Yes	1079060	PRJNA72523	SAMN02471563	Complete	Host-associated	Plants	Unclassified	Unclassified	Isolate	Yes	Vigna radiata	98.44	0.66	5870279	6040	57.95
2548876812	Bacteria	Pseudomonas extremaustralis 14-3 sub14-3b	2548876812	Proteobacteria	Gammaproteobacteria	Pseudomonadales	Pseudomonadaceae	Pseudomonas	Pseudomonas extremaustralis	Yes	1117958	PRJNA77729	SAMN02469910	Complete	Environmental	Aquatic	Pond	Freshwater	Isolate	Yes		99.93	3.12	6586244	6215	60.66
2548876813	Bacteria	Pseudomonas monteilii QM	2548876813	Proteobacteria	Gammaproteobacteria	Pseudomonadales	Pseudomonadaceae	Pseudomonas	Pseudomonas monteilii	Yes	1123524	PRJNA78179	SAMN02470886	Complete	Host-associated	Human	Sputum	Respiratory system	Isolate	Yes		99.6	1.58	5763138	5581	61.81
2548876816	Bacteria	Pseudomonas fragi B25	2548876816	Proteobacteria	Gammaproteobacteria	Pseudomonadales	Pseudomonadaceae	Pseudomonas	Pseudomonas fragi	Yes	1136138	PRJNA81403	SAMN02470566	Complete	Environmental	Terrestrial	Unclassified	Soil	Isolate	Yes		99.95	0.47	5000569	4774	59.37
2548876817	Bacteria	Pseudomonas fragi A22	2548876817	Proteobacteria	Gammaproteobacteria	Pseudomonadales	Pseudomonadaceae	Pseudomonas	Pseudomonas fragi	Yes	1134475	PRJNA81421	SAMN02470565	Complete	Environmental	Terrestrial	Unclassified	Soil	Isolate	Yes		100	0.78	5061208	4733	58.64
2548876969	Bacteria	Pseudomonas tolaasii 6264	2548876969	Proteobacteria	Gammaproteobacteria	Pseudomonadales	Pseudomonadaceae	Pseudomonas	Pseudomonas tolaasii	Yes	1161101	PRJNA89427	SAMN02469594	Complete	Host-associated	Fungi	Unclassified	Unclassified	Isolate	Yes	Pleurotus ostreatus	98.71	0.94	6233813	6197	60.99
2548876981	Bacteria	Pseudomonas sp. R81	2548876981	Proteobacteria	Gammaproteobacteria	Pseudomonadales	Pseudomonadaceae	Pseudomonas	Pseudomonas sp. R81	Yes	1144885	PRJNA82849	SAMN02471582	Complete	Host-associated	Plants	Unclassified	Unclassified	Isolate	Yes	Triticum aestivum	99.62	0.24	6131782	5809	60.46
2548876982	Bacteria	Pseudomonas sp. R62	2548876982	Proteobacteria	Gammaproteobacteria	Pseudomonadales	Pseudomonadaceae	Pseudomonas	Pseudomonas sp. R62	Yes	1144884	PRJNA82847	SAMN02471581	Complete	Host-associated	Plants	Unclassified	Unclassified	Isolate	Yes	Triticum aestivum	98.37	3.22	5956062	6104	60.05
2548876985	Bacteria	Pseudomonas fuscovaginae UPB0736	2548876985	Proteobacteria	Gammaproteobacteria	Pseudomonadales	Pseudomonadaceae	Pseudomonas	Pseudomonas fuscovaginae	Yes	1150862	PRJNA84441	SAMN02471737	Complete	Host-associated	Plants	Unclassified	Unclassified	Isolate	Yes	Oryza sativa	99.63	0.46	6350233	5814	61.46
2548876994	Bacteria	Herbaspirillum lusitanum P6-12	2548876994	Proteobacteria	Betaproteobacteria	Burkholderiales	Oxalobacteraceae	Herbaspirillum	Herbaspirillum lusitanum	Yes	1161913	PRJNA89453	SAMN02469784	Complete	Host-associated	Plants	Nodule	Roots	Isolate	Yes	Phaseolus vulgaris	97.64	2.42	4904866	5273	60.26
2548877002	Bacteria	Mycobacterium avium paratuberculosis 4B	2548877002	Actinobacteria	Actinomycetia	Corynebacteriales	Mycobacteriaceae	Mycobacterium	Mycobacterium avium	Yes	1078003	PRJNA72215	SAMN02472021	Complete	Host-associated	Human	Unclassified	Digestive system	Isolate	Yes	Homo sapiens	99.5	1.36	4738595	4893	69.29
2548877029	Bacteria	Klebsiella pneumoniae pneumoniae LZ	2548877029	Proteobacteria	Gammaproteobacteria	Enterobacterales	Enterobacteriaceae	Klebsiella	Klebsiella pneumoniae	Yes	1177153	PRJNA159951	SAMN02470950	Complete	Environmental	Terrestrial	Unclassified	Soil	Isolate	Yes		99.7	0.08	5431750	5304	57.13
2548877040	Bacteria	Paenibacillus sonchi X19-5	2548877040	Firmicutes	Bacilli	Bacillales	Paenibacillaceae	Paenibacillus	Paenibacillus sonchi	Yes	1173684	PRJNA158933	SAMN02469471	Complete	Host-associated	Plants	Unclassified	Rhizoplane	Isolate	Yes		98.6	2.67	7507281	7605	50.41
2548877042	Bacteria	Pseudomonas donghuensis HYS	2548877042	Proteobacteria	Gammaproteobacteria	Pseudomonadales	Pseudomonadaceae	Pseudomonas	Pseudomonas donghuensis	Yes	1163398	PRJNA89717	SAMN02472130	Complete	Environmental	Aquatic	Lentic	Freshwater	Isolate	Yes		99.68	1.66	5639475	5370	62.42
2548877048	Bacteria	Pseudomonas fuscovaginae CB98818	2548877048	Proteobacteria	Gammaproteobacteria	Pseudomonadales	Pseudomonadaceae	Pseudomonas	Pseudomonas fuscovaginae	Yes	1176490	PRJNA160237	SAMN02472171	Complete	Host-associated	Plants	Unclassified	Unclassified	Isolate	Yes		96.13	0.16	6541075	6573	61.4
2548877050	Bacteria	Pseudomonas aeruginosa XMG	2548877050	Proteobacteria	Gammaproteobacteria	Pseudomonadales	Pseudomonadaceae	Pseudomonas	Pseudomonas aeruginosa	Yes	1169413	PRJNA157339	SAMN02470958	Complete	Environmental	Terrestrial	Unclassified	Soil	Isolate	Yes		99.68	0.11	6453808	6141	66.39
2551306117	Bacteria	Paenibacillus sp. OSY-SE	2551306117	Firmicutes	Bacilli	Bacillales	Paenibacillaceae	Paenibacillus	Paenibacillus sp. OSY-SE	Yes	1196323	PRJNA167831	SAMN02471152	Complete	Environmental	Terrestrial	Unclassified	Soil	Isolate	Yes		99.04	0.27	6931767	6417	48.66
2551306190	Bacteria	Pseudomonas sp. CBZ-4	2551306190	Proteobacteria	Gammaproteobacteria	Pseudomonadales	Pseudomonadaceae	Pseudomonas	Pseudomonas sp. CBZ-4	Yes	1163065	PRJNA170785	SAMN02469871	Complete	Environmental	Aquatic	Unclassified	Unclassified	Isolate	Yes		99.59	2.53	6497331	5897	61.25
2551306217	Bacteria	Pseudomonas putida S12	2551306217	Proteobacteria	Gammaproteobacteria	Pseudomonadales	Pseudomonadaceae	Pseudomonas	Pseudomonas putida	Yes	1215087	PRJNA171340	SAMN02470946	Complete	Environmental	Terrestrial	Unclassified	Soil	Isolate	Yes		99.91	1.88	6284656	5915	61.48
2551306420	Bacteria	Herbaspirillum huttiense putei IAM 15032	2551306420	Proteobacteria	Betaproteobacteria	Burkholderiales	Oxalobacteraceae	Herbaspirillum	Herbaspirillum huttiense	Yes	1235558	PRJNA175917	SAMN02471379	Complete	Environmental	Aquatic	Drinking water	Freshwater	Isolate	Yes		99.33	1.39	5777919	5306	62.28
2551306425	Bacteria	Pseudomonas fluorescens BS2	2551306425	Proteobacteria	Gammaproteobacteria	Pseudomonadales	Pseudomonadaceae	Pseudomonas	Pseudomonas fluorescens	Yes	1231390	PRJNA174875	SAMN01173945	Complete	Environmental	Terrestrial	Unclassified	Soil	Isolate	Yes		99.93	0.66	6123259	5751	60.61
2551306468	Bacteria	Pseudomonas nitroreducens TX1	2551306468	Proteobacteria	Gammaproteobacteria	Pseudomonadales	Pseudomonadaceae	Pseudomonas	Pseudomonas nitroreducens	Yes	1226994	PRJNA173805	SAMN02470611	Complete	Environmental	Aquatic	Lotic	Freshwater	Isolate	Yes		100	2.28	6694413	6341	64.49
2551306498	Bacteria	Paenibacillus sp. PAMC 26794	2551306498	Firmicutes	Bacilli	Bacillales	Paenibacillaceae	Paenibacillus	Paenibacillus sp. PAMC 26794	Yes	1257080	PRJNA179328	SAMN02470173	Complete	Environmental	Terrestrial	Unclassified	Soil	Isolate	Yes		99.85	0.1	6657194	5956	46.03
2551306521	Bacteria	Paraburkholderia kururiensis M130	2551306521	Proteobacteria	Betaproteobacteria	Burkholderiales	Burkholderiaceae	Paraburkholderia	Paraburkholderia kururiensis	Yes	1268285	PRJNA183622	SAMN02470060	Complete	Host-associated	Plants	Unclassified	Unclassified	Isolate	Yes	Oryza sativa	99.95	1.88	7128857	6357	65.02
2551306546	Bacteria	Mycobacterium sp. VKM Ac-1816D	2551306546	Actinobacteria	Actinomycetia	Corynebacteriales	Mycobacteriaceae	Mycobacterium	Mycobacterium sp. VKM Ac-1816D	Yes	1273686	PRJNA183984	SAMN02469804	Complete	Environmental	Terrestrial	Unclassified	Soil	Isolate	Yes		100	1.44	5412420	5210	66.83
2551306666	Bacteria	Pseudomonas alcaliphila 34	2551306666	Proteobacteria	Gammaproteobacteria	Pseudomonadales	Pseudomonadaceae	Pseudomonas	Pseudomonas alcaliphila	Yes	1248438	PRJNA178463	SAMN02471757	Complete	Environmental	Terrestrial	Unclassified	Soil	Isolate	Yes		99.45	1	5428961	5096	62.64
2554235018	Bacteria	Paenibacillus sp. A9	2554235018	Firmicutes	Bacilli	Bacillales	Paenibacillaceae	Paenibacillus	Paenibacillus sp. A9	Yes	1284352	PRJNA186663	SAMN02470704	Complete	Environmental	Terrestrial	Unclassified	Soil	Isolate	Yes		99.61	1.16	5485683	4876	46.54
2554235097	Bacteria	Pseudomonas veronii 1YdBTEX2	2554235097	Proteobacteria	Gammaproteobacteria	Pseudomonadales	Pseudomonadaceae	Pseudomonas	Pseudomonas veronii	Yes	1295141	PRJNA189715	SAMN02469887	Complete	Environmental	Terrestrial	Unclassified	Soil	Isolate	Yes		98.85	2.38	6680036	6158	60.65
2554235129	Bacteria	Klebsiella pneumoniae G5-2	2554235129	Proteobacteria	Gammaproteobacteria	Enterobacterales	Enterobacteriaceae	Klebsiella	Klebsiella pneumoniae	Yes	1316939	PRJNA196568	SAMN02470962	Complete	Environmental	Terrestrial	Unclassified	Soil	Isolate	Yes		100	0.33	5292693	5127	57.41
2554235194	Bacteria	Serratia marcescens MC460	2554235194	Proteobacteria	Gammaproteobacteria	Enterobacterales	Yersiniaceae	Serratia	Serratia marcescens	Yes	1333582	PRJNA203056	SAMN02436894	Complete	Host-associated	Human	Large intestine	Digestive system	Isolate	Yes	Homo sapiens	99.88	0.19	5362997	5240	59.15
2554235196	Bacteria	Serratia marcescens MC6001	2554235196	Proteobacteria	Gammaproteobacteria	Enterobacterales	Yersiniaceae	Serratia	Serratia marcescens	Yes	1333584	PRJNA203058	SAMN02436893	Complete	Host-associated	Human	Blood	Circulatory system	Isolate	Yes	Homo sapiens	99.43	0.19	5361822	5217	59.15
2554235198	Bacteria	Serratia marcescens MC459	2554235198	Proteobacteria	Gammaproteobacteria	Enterobacterales	Yersiniaceae	Serratia	Serratia marcescens	Yes	1333581	PRJNA203055	SAMN02436762	Complete	Host-associated	Human	Large intestine	Digestive system	Isolate	Yes	Homo sapiens	99.88	0.19	5367360	5233	59.15
2554235201	Bacteria	Serratia marcescens MC620	2554235201	Proteobacteria	Gammaproteobacteria	Enterobacterales	Yersiniaceae	Serratia	Serratia marcescens	Yes	1333585	PRJNA203061	SAMN02436761	Complete	Host-associated	Human	Large intestine	Digestive system	Isolate	Yes	Homo sapiens	99.88	0.19	5255807	5083	59.23
2554235217	Bacteria	Pseudomonas avellanae BPIC 631	2554235217	Proteobacteria	Gammaproteobacteria	Pseudomonadales	Pseudomonadaceae	Pseudomonas	Pseudomonas avellanae	Yes	1154758	PRJNA207988	SAMN02469669	Complete	Host-associated	Plants	Unclassified	Unclassified	Isolate	Yes	Corylus avellana	99.35	0.22	5962738	5645	58.51
2554235231	Bacteria	Pseudomonas putida MTCC 5279	2554235231	Proteobacteria	Gammaproteobacteria	Pseudomonadales	Pseudomonadaceae	Pseudomonas	Pseudomonas putida	Yes	1240350	PRJNA176888	SAMN01840335	Complete	Host-associated	Plants	Unclassified	Rhizoplane	Isolate	Yes	Cicer arietinum L. cv. Radhey	99.92	0.28	5215788	4994	62.48
2554235234	Bacteria	Klebsiella michiganensis SA2	2554235234	Proteobacteria	Gammaproteobacteria	Enterobacterales	Enterobacteriaceae	Klebsiella	Klebsiella michiganensis	Yes	1134687	PRJNA209576	SAMN02213857	Complete	Host-associated	Plants	Unclassified	Roots	Isolate	Yes	Psammochloa villosa	100	0.49	5762085	5540	55.88
2554235286	Bacteria	Mycobacterium sp. UM_CSW	2554235286	Actinobacteria	Actinomycetia	Corynebacteriales	Mycobacteriaceae	Mycobacterium	Mycobacterium sp. UM_CSW	Yes	1370119	PRJNA213250	SAMN04287657	Complete	Host-associated	Human	Sputum	Respiratory system	Isolate	Yes	Homo sapiens	98.64	2.99	6394793	6225	67.82
2554235288	Bacteria	Mycobacterium sp. UM_WWY	2554235288	Actinobacteria	Actinomycetia	Corynebacteriales	Mycobacteriaceae	Mycobacterium	Mycobacterium sp. UM_WWY	Yes	1370121	PRJNA213254	SAMN02471848	Complete	Host-associated	Human	Sputum	Respiratory system	Isolate	Yes	Homo sapiens	99.78	1.51	7690050	7618	66.36
2554235289	Bacteria	Mycobacterium sp. UM_WGJ	2554235289	Actinobacteria	Actinomycetia	Corynebacteriales	Mycobacteriaceae	Mycobacterium	Mycobacterium sp. UM_WGJ	Yes	1370120	PRJNA213251	SAMN02471858	Complete	Host-associated	Human	Sputum	Respiratory system	Isolate	Yes	Homo sapiens	100	0.61	4473234	4211	67.66
2554235336	Bacteria	Klebsiella aerogenes EA1509E	2554235336	Proteobacteria	Gammaproteobacteria	Enterobacterales	Enterobacteriaceae	Klebsiella	Klebsiella aerogenes	Yes	935296	PRJNA61107		Complete	Host-associated	Human	Blood	Circulatory system	Isolate	Yes	Homo sapiens	99.89	1.38	5591105	5613	54.91
2556921043	Bacteria	Mycobacterium sp. URHB0044	2556921043	Actinobacteria	Actinomycetia	Corynebacteriales	Mycobacteriaceae	Mycobacterium	Mycobacterium sp. URHB0044	Yes	1380386	PRJNA213774	SAMN02743948	Complete	Environmental	Terrestrial	Unclassified	Soil	Isolate	Yes		100	0.81	7485871	7339	66.84
2556921620	Bacteria	Pseudomonas monteilii DSM 14164	2556921620	Proteobacteria	Gammaproteobacteria	Pseudomonadales	Pseudomonadaceae	Pseudomonas	Pseudomonas monteilii	Yes	1215110	PRJNA221052	SAMN02743984	Complete	Host-associated	Human	Sputum/Phlegm	Respiratory system	Isolate	Yes	Homo sapiens	99.87	1.17	6310792	6107	61.49
2556921649	Bacteria	Pseudomonas fulva DSM 17717	2556921649	Proteobacteria	Gammaproteobacteria	Pseudomonadales	Pseudomonadaceae	Pseudomonas	Pseudomonas fulva	Yes	1215102	PRJNA221053	SAMN02743980	Complete	Host-associated	Plants	Unclassified	Unclassified	Isolate	Yes		100	0.13	4770636	4397	61.77
2556921653	Bacteria	Pseudomonas mosselii DSM 17497	2556921653	Proteobacteria	Gammaproteobacteria	Pseudomonadales	Pseudomonadaceae	Pseudomonas	Pseudomonas mosselii	Yes	1403339	PRJNA221051	SAMN02743979	Complete	Host-associated	Human	Trachea	Respiratory system	Isolate	Yes	Homo sapiens	99.92	0.91	6262860	5916	64.01
2558860280	Bacteria	Kutzneria sp. 744	2558860280	Actinobacteria	Actinomycetia	Pseudonocardiales	Pseudonocardiaceae	Kutzneria	Kutzneria sp. 744	Yes	345341	PRJNA38053	SAMN00013041	Complete	Host-associated	Fungi	Unclassified	Unclassified	Isolate	Yes		97.23	3.79	11429938	11063	69.81
2558860368	Bacteria	Pseudomonas sp. P179	2558860368	Proteobacteria	Gammaproteobacteria	Pseudomonadales	Pseudomonadaceae	Pseudomonas	Pseudomonas sp. P179	Yes	1125698	PRJNA169471	SAMN01779567	Complete	Host-associated	Human	Unclassified	Unclassified	Isolate	Yes	Homo sapiens	99.68	1.24	6803956	6363	65.84
2558860918	Bacteria	Pseudomonas sp. HPB0071	2558860918	Proteobacteria	Gammaproteobacteria	Pseudomonadales	Pseudomonadaceae	Pseudomonas	Pseudomonas sp. HPB0071	Yes	1203578	PRJNA169470	SAMN01779564	Complete	Host-associated	Human	Unclassified	Digestive system	Isolate	Yes	Homo sapiens	99.62	0.76	5659196	5415	55.19
2558860928	Bacteria	Klebsiella sp. AS10	2558860928	Proteobacteria	Gammaproteobacteria	Enterobacterales	Enterobacteriaceae	Klebsiella	Klebsiella sp. AS10	Yes	936564	PRJNA165913	SAMN02641568	Complete	Host-associated	Human	Oral cavity	Digestive system	Isolate	Yes	Homo sapiens	100	1.02	6173798	6058	55.78
2558860983	Bacteria	Rhizobium undicola ATCC 700741	2558860983	Proteobacteria	Alphaproteobacteria	Hyphomicrobiales	Rhizobiaceae	Rhizobium	Rhizobium undicola	Yes	1370122	PRJNA223117	SAMN02744004	Complete	Host-associated	Plants	Rhizoplane	Roots	Isolate	Yes		96.82	0	4133860	3765	59.32
2561511178	Bacteria	Klebsiella oxytoca E718	2561511178	Proteobacteria	Gammaproteobacteria	Enterobacterales	Enterobacteriaceae	Klebsiella	Klebsiella michiganensis	Yes	1191061	PRJNA167370		Complete	Host-associated	Human	Unclassified	Unclassified	Isolate	Yes	Homo sapiens	99.95	1.32	6561678	6132	55.54
2561511185	Bacteria	Corynebacterium maris DSM 45190 Genome sequencing	2561511185	Actinobacteria	Actinomycetia	Corynebacteriales	Corynebacteriaceae	Corynebacterium	Corynebacterium maris	Yes	1224163	PRJNA172964		Complete	Host-associated	Fungi	Unclassified	Unclassified	Isolate	Yes	Pleuractis granulosa	99.12	0.44	2833547	2651	66.58
2562617092	Bacteria	Chryseobacterium gleum F93, ATCC 35910	2562617092	Bacteroidetes	Flavobacteriia	Flavobacteriales	Weeksellaceae	Chryseobacterium	Chryseobacterium gleum	Yes	525257	PRJNA30953	SAMN00000627	Complete	Host-associated	Human	Vagina	Reproductive system	Isolate	Yes	Homo sapiens	100	0	5569640	5368	36.81
2562617101	Bacteria	Pseudomonas fluorescens BBc6R8	2562617101	Proteobacteria	Gammaproteobacteria	Pseudomonadales	Pseudomonadaceae	Pseudomonas	Pseudomonas fluorescens	Yes	463794	PRJNA20583	SAMN02304079	Complete	Host-associated	Fungi	Unclassified	Unclassified	Isolate	Yes	Laccaria laccata	99.86	0.8	6946481	6409	61.03
2562617102	Bacteria	Pseudomonas sp. M1	2562617102	Proteobacteria	Gammaproteobacteria	Pseudomonadales	Pseudomonadaceae	Pseudomonas	Pseudomonas sp. M1	Yes	95619	PRJNA62721	SAMN02471891	Complete	Environmental	Aquatic	Lotic	Freshwater	Isolate	Yes		100	2.27	6982428	6105	67.3
2562617111	Bacteria	Mycobacterium colombiense CECT 3035	2562617111	Actinobacteria	Actinomycetia	Corynebacteriales	Mycobacteriaceae	Mycobacterium	Mycobacterium colombiense	Yes	1041522	PRJNA67689	SAMN00622208	Complete	Host-associated	Human	Unclassified	Unclassified	Isolate	Yes	Homo sapiens	99.94	0	5579559	5246	68.08
2562617112	Bacteria	Burkholderia sp. BT03	2562617112	Proteobacteria	Betaproteobacteria	Burkholderiales	Burkholderiaceae	Burkholderia	Burkholderia sp. BT03	Yes	1144309	PRJNA83041	SAMN00839617	Complete	Host-associated	Plants	Rhizosphere	Roots	Isolate	Yes	Populus deltoides	99.09	2.22	10918404	10056	61.88
2563366737	Bacteria	Pseudomonas mendocina EGD-AQ5	2563366737	Proteobacteria	Gammaproteobacteria	Pseudomonadales	Pseudomonadaceae	Pseudomonas	Pseudomonas mendocina	Yes	1390370	PRJNA215962	SAMN02469681	Complete	Environmental	Aquatic	Unclassified	Unclassified	Isolate	Yes		99.84	0.34	5220183	4816	62.72
2563366741	Bacteria	Pseudomonas gingeri NCPPB 3146	2563366741	Proteobacteria	Gammaproteobacteria	Pseudomonadales	Pseudomonadaceae	Pseudomonas	Pseudomonas gingeri	Yes	707248	PRJNA41405	SAMN02471742	Complete	Host-associated	Fungi	Unclassified	Unclassified	Isolate	Yes	Agaricus bisporus	99.92	1.79	7571741	7301	62.63
2563366747	Bacteria	Pseudomonas syringae pv. actinidiae NCPPB 3739	2563366747	Proteobacteria	Gammaproteobacteria	Pseudomonadales	Pseudomonadaceae	Pseudomonas	Pseudomonas syringae	Yes	1052682	PRJEA68663	SAMN02471302	Complete	Host-associated	Plants	Unclassified	Unclassified	Isolate	Yes		99.59	0.93	5927897	5718	58.78
2563366752	Bacteria	Paenibacillus pini JCM 16418	2563366752	Firmicutes	Bacilli	Bacillales	Paenibacillaceae	Paenibacillus	Paenibacillus pini	Yes	1236976	PRJDB674		Complete	Host-associated	Plants	Rhizosphere	Roots	Isolate	Yes		98.13	0.07	4961801	4955	42.02
2563366987	Bacteria	Klebsiella sp. KTE92	2563366987	Proteobacteria	Gammaproteobacteria	Enterobacterales	Enterobacteriaceae	Klebsiella	Klebsiella sp. KTE92	Yes	1182695	PRJNA164933	SAMN00854647	Complete	Host-associated	Human	Unclassified	Unclassified	Isolate	Yes	Homo sapiens	100	0.37	5433481	5137	57.38
2563367048	Bacteria	Bacillus marmarensis DSM 21297	2563367048	Firmicutes	Bacilli	Bacillales	Bacillaceae	Alkalihalobacillus	Alkalihalobacillus marmarensis	Yes	1188261	PRJNA165051	SAMN02471688	Complete	Host-associated	Fungi	Unclassified	Unclassified	Isolate	Yes		98.68	1.55	4020592	4218	39.79
2563367187	Bacteria	Klebsiella oxytoca OK-1	2563367187	Proteobacteria	Gammaproteobacteria	Enterobacterales	Enterobacteriaceae	Klebsiella	Klebsiella oxytoca	Yes	1256995	PRJNA181050	SAMN02641584	Complete	Host-associated	Human	Unclassified	Digestive system	Isolate	Yes	Homo sapiens	99.7	0.04	5738917	5487	55.19
2565956632	Bacteria	Klebsiella pneumoniae 909957	2565956632	Proteobacteria	Gammaproteobacteria	Enterobacterales	Enterobacteriaceae	Klebsiella	Klebsiella pneumoniae	Yes	1269006	PRJNA183829	SAMN02436803	Complete	Host-associated	Human	Unclassified	Unclassified	Isolate	Yes	Homo sapiens	100	1.98	5632345	6138	57.06
2565956801	Bacteria	Pseudomonas syringae pv. actinidiae ICMP 19455	2565956801	Proteobacteria	Gammaproteobacteria	Pseudomonadales	Pseudomonadaceae	Pseudomonas	Pseudomonas syringae	Yes	1248724	PRJNA178611	SAMN02471915	Complete	Host-associated	Plants	Unclassified	Unclassified	Isolate	Yes	Actinidia	100	0.32	6221315	5848	58.49
2565956822	Bacteria	Pseudomonas putida LF54	2565956822	Proteobacteria	Gammaproteobacteria	Pseudomonadales	Pseudomonadaceae	Pseudomonas	Pseudomonas putida	Yes	1299319	PRJNA190835	SAMN02221896	Complete	Host-associated	Plants	Unclassified	Unclassified	Isolate	Yes		99.34	1.51	5625016	5238	61.36
2565956831	Bacteria	Bacillus subtilis subtilis MP11	2565956831	Firmicutes	Bacilli	Bacillales	Bacillaceae	Bacillus	Bacillus subtilis	Yes	1310431	PRJNA194425	SAMN01991282	Complete	Host-associated	Fungi	Unclassified	Unclassified	Isolate	Yes	Macrotermes natalensis	97.7	2.44	3930802	4426	43.72
2571042921	Bacteria	Pseudomonas pertucinogena DSM 18268	2571042921	Proteobacteria	Gammaproteobacteria	Pseudomonadales	Pseudomonadaceae	Halopseudomonas	Halopseudomonas pertucinogena	Yes	1123019	PRJNA235123	SAMN02745747	Complete	Host-associated	Human	Unclassified	Unclassified	Isolate	Yes		99.57	0.59	3064895	2928	62.72
2576861424	Bacteria	Paenibacillus sabinae T27	2576861424	Firmicutes	Bacilli	Bacillales	Paenibacillaceae	Paenibacillus	Paenibacillus sabinae	Yes	1268072	PRJNA183187	SAMN03081446	Complete	Host-associated	Plants	Rhizosphere	Roots	Isolate	Yes	Juniperus squamata	99.8	2.75	5270569	4896	52.64
2579778775	Bacteria	Paenibacillus durus P3L-5	2579778775	Firmicutes	Bacilli	Bacillales	Paenibacillaceae	Paenibacillus	Paenibacillus durus	Yes	1333534	PRJNA202846	SAMN02597334	Complete	Host-associated	Plants	Unclassified	Rhizome	Isolate	Yes		97.94	2.78	5360914	5665	50.76
2579778841	Bacteria	Pseudomonas aeruginosa M8A.2	2579778841	Proteobacteria	Gammaproteobacteria	Pseudomonadales	Pseudomonadaceae	Pseudomonas	Pseudomonas aeruginosa	Yes	1402568	PRJNA219930	SAMN02360740	Complete	Environmental	Aquatic	Unclassified	Unclassified	Isolate	Yes		99.68	0.11	6351482	5868	66.43
2585427599	Bacteria	Pseudomonas sp. 11/12A	2585427599	Proteobacteria	Gammaproteobacteria	Pseudomonadales	Pseudomonadaceae	Pseudomonas	Pseudomonas sp. 11/12A	Yes	1506582	PRJNA251762	SAMN02841242	Complete	Environmental	Aquatic	Lake	Freshwater	Isolate	Yes		99.66	0.44	6778451	6376	59.6
2585427615	Bacteria	Pseudomonas aeruginosa PAO1H2O	2585427615	Proteobacteria	Gammaproteobacteria	Pseudomonadales	Pseudomonadaceae	Pseudomonas	Pseudomonas aeruginosa	Yes	1147787	PRJNA83447		Complete	Environmental	Aquatic	Unclassified	Unclassified	Isolate	Yes		99.47	0.11	6264404	5621	66.74
2585427668	Bacteria	Janthinobacterium agaricidamnosum W1R3	2585427668	Proteobacteria	Betaproteobacteria	Burkholderiales	Oxalobacteraceae	Janthinobacterium	Janthinobacterium agaricidamnosum	Yes	1349767	PRJEB4003		Complete	Host-associated	Fungi	Unclassified	Unclassified	Isolate	Yes		99.67	0.38	5949001	5573	61.06
2585427680	Bacteria	Pseudomonas monteilii NBRC 103158	2585427680	Proteobacteria	Gammaproteobacteria	Pseudomonadales	Pseudomonadaceae	Pseudomonas	Pseudomonas monteilii	Yes	1215110	PRJDB218	SAMD00018426	Complete	Host-associated	Human	Sputum	Respiratory system	Isolate	Yes	Homo sapiens	99.87	1.17	6299985	6056	61.51
2585427834	Bacteria	Chryseobacterium hispalense DSM 25574	2585427834	Bacteroidetes	Flavobacteriia	Flavobacteriales	Weeksellaceae	Chryseobacterium	Chryseobacterium hispalense	Yes	491205	PRJNA236202	SAMN02595408	Complete	Environmental	Aquatic	Unclassified	Unclassified	Isolate	Yes		100	0	4363762	4047	36.69
2585427968	Bacteria	Paenibacillus polymyxa DSM 365	2585427968	Firmicutes	Bacilli	Bacillales	Paenibacillaceae	Paenibacillus	Paenibacillus polymyxa	Yes	1406	PRJNA245788	SAMN02739891	Complete	Environmental	Terrestrial	Unclassified	Soil	Isolate	Yes		99.85	0	5775351	4846	45.46
2588253786	Bacteria	Ewingella americana C.024, ATCC 33852	2588253786	Proteobacteria	Gammaproteobacteria	Enterobacterales	Yersiniaceae	Ewingella	Ewingella americana	Yes	910964	PRJNA59551	SAMN02743045	Complete	Host-associated	Human	Pharynx/Throat	Respiratory system	Isolate	Yes	Homo sapiens	99.66	0.16	4867810	4460	53.9
2588253790	Bacteria	Serratia marcescens marcescens BS 303, ATCC 13880	2588253790	Proteobacteria	Gammaproteobacteria	Enterobacterales	Yersiniaceae	Serratia	Serratia marcescens	Yes	911022	PRJNA59561	SAMN02743269	Complete	Environmental	Aquatic	Pond	Freshwater	Isolate	Yes		99.8	0.6	5092452	4816	59.84
2588254171	Bacteria	Mycobacterium tuberculosis Erdman	2588254171	Actinobacteria	Actinomycetia	Corynebacteriales	Mycobacteriaceae	Mycobacterium	Mycobacterium tuberculosis	Yes	652616	PRJNA221521	SAMN02364096	Complete	Host-associated	Human	Sputum	Respiratory system	Isolate	Yes	Homo sapiens	99.94	0	4417384	4054	65.65
2597489885	Bacteria	Pseudomonas chlororaphis O6	2597489885	Proteobacteria	Gammaproteobacteria	Pseudomonadales	Pseudomonadaceae	Pseudomonas	Pseudomonas chlororaphis	Yes	1037915	PRJNA67531	SAMN02436415	Complete	Environmental	Terrestrial	Unclassified	Soil	Isolate	Yes		100	0.42	6980251	6356	62.93
2597489886	Bacteria	Pseudomonas fluorescens Q2-87	2597489886	Proteobacteria	Gammaproteobacteria	Pseudomonadales	Pseudomonadaceae	Pseudomonas	Pseudomonas fluorescens	Yes	1038922	PRJNA67535		Complete	Host-associated	Plants	Unclassified	Unclassified	Isolate	Yes		100	0.1	6368168	5866	60.63
2597489887	Bacteria	Pseudomonas chlororaphis aureofaciens 30-84	2597489887	Proteobacteria	Gammaproteobacteria	Pseudomonadales	Pseudomonadaceae	Pseudomonas	Pseudomonas chlororaphis	Yes	1038921	PRJNA67533		Complete	Environmental	Terrestrial	Unclassified	Soil	Isolate	Yes	Triticum aestivum	100	0.14	6666321	6004	62.95
2597489888	Bacteria	Pseudomonas fluorescens SS101	2597489888	Proteobacteria	Gammaproteobacteria	Pseudomonadales	Pseudomonadaceae	Pseudomonas	Pseudomonas fluorescens	Yes	1038924	PRJNA67539	SAMN02436383	Complete	Host-associated	Plants	Unclassified	Rhizoplane	Isolate	Yes	Triticum aestivum	99.8	0.48	6179543	5729	60.02
2597489889	Bacteria	Pseudomonas synxantha BG33R	2597489889	Proteobacteria	Gammaproteobacteria	Pseudomonadales	Pseudomonadaceae	Pseudomonas	Pseudomonas synxantha	Yes	96901	PRJNA67541		Complete	Host-associated	Plants	Rhizosphere	Roots	Isolate	Yes		99.8	0.47	6297495	5834	59.65
2597489890	Bacteria	Pseudomonas fluorescens Q8r1-96	2597489890	Proteobacteria	Gammaproteobacteria	Pseudomonadales	Pseudomonadaceae	Pseudomonas	Pseudomonas fluorescens	Yes	1038923	PRJNA67537		Complete	Host-associated	Plants	Unclassified	Unclassified	Isolate	Yes	Triticum aestivum	100	0.1	6602611	6027	60.96
2599185169	Bacteria	Klebsiella sp. NFPP35	2599185169	Proteobacteria	Gammaproteobacteria	Enterobacterales	Enterobacteriaceae	Klebsiella	Klebsiella sp. NFPP35	Yes	1566184	PRJNA265347	SAMN03159289	Complete	Host-associated	Plants	Rhizoplane	Roots	Isolate	Yes		99.99	0.24	5441380	5149	57.94
2599185210	Bacteria	Rhizobium sp. NFACC06-2	2599185210	Proteobacteria	Alphaproteobacteria	Hyphomicrobiales	Rhizobiaceae	Rhizobium	Rhizobium sp. NFACC06-2	Yes	1566264	PRJNA265331	SAMN03159288	Complete	Host-associated	Plants	Rhizoplane	Roots	Isolate	Yes		99.86	0.47	5624189	5308	59.53
2599185236	Bacteria	Rhizobium sp. NFR07	2599185236	Proteobacteria	Alphaproteobacteria	Hyphomicrobiales	Rhizobiaceae	Rhizobium	Rhizobium sp. NFR07	Yes	1566262	PRJNA265329	SAMN03159496	Complete	Host-associated	Plants	Rhizoplane	Roots	Isolate	Yes		99.61	0.78	6875203	6661	60.75
2599185239	Bacteria	Burkholderia sp. NFACC38-1	2599185239	Proteobacteria	Betaproteobacteria	Burkholderiales	Burkholderiaceae	Burkholderia	Burkholderia sp. NFACC38-1	Yes	1566268	PRJNA265351	SAMN03159335	Complete	Host-associated	Plants	Rhizoplane	Roots	Isolate	Yes		100	0.22	8686614	7989	66.7
2599185240	Bacteria	Burkholderia sp. NFPP32	2599185240	Proteobacteria	Betaproteobacteria	Burkholderiales	Burkholderiaceae	Burkholderia	Burkholderia sp. NFPP32	Yes	1566267	PRJNA265350	SAMN03159408	Complete	Host-associated	Plants	Rhizoplane	Roots	Isolate	Yes		99.87	0.2	7968121	7242	66.24
2599185245	Bacteria	Burkholderia sp. B13	2599185245	Proteobacteria	Betaproteobacteria	Burkholderiales	Burkholderiaceae	Burkholderia	Burkholderia sp. b13	Yes	1761774	PRJNA303198	SAMN04487768	Complete	Host-associated	Fungi	Unclassified	Unclassified	Isolate	Yes	Rhizopus microsporus ATCC 52813	99.12	0.2	3579262	3292	60.59
2599185355	Bacteria	Burkholderia sp. NFACC33-1	2599185355	Proteobacteria	Betaproteobacteria	Burkholderiales	Burkholderiaceae	Burkholderia	Burkholderia sp. NFACC33-1	Yes	1566269	PRJNA265352	SAMN03159384	Complete	Host-associated	Plants	Rhizoplane	Roots	Isolate	Yes		100	0.2	7968906	7247	66.24
2600255062	Bacteria	Paenibacillus polymyxa WLY78	2600255062	Firmicutes	Bacilli	Bacillales	Paenibacillaceae	Paenibacillus	Paenibacillus polymyxa	Yes	1406	PRJNA171204	SAMN02471156	Complete	Environmental	Terrestrial	Unclassified	Soil	Isolate	Yes		99.26	0	5908242	5632	45.14
2600255064	Bacteria	Pseudomonas alcaligenes NBRC 14159	2600255064	Proteobacteria	Gammaproteobacteria	Pseudomonadales	Pseudomonadaceae	Pseudomonas	Pseudomonas alcaligenes	Yes	1215092	PRJDB200	SAMD00041817	Complete	Environmental	Aquatic	Drinking water	Freshwater	Isolate	Yes		99.59	0.14	4823390	4569	64.77
2600255286	Bacteria	Paenibacillus sp. NFR01	2600255286	Firmicutes	Bacilli	Bacillales	Paenibacillaceae	Paenibacillus	Paenibacillus sp. NFR01	Yes	1566279	PRJNA265359	SAMN03159358	Complete	Host-associated	Plants	Rhizoplane	Roots	Isolate	Yes		99.48	0.78	5390125	4936	54.93
2600255290	Bacteria	Klebsiella sp. NFIX17	2600255290	Proteobacteria	Gammaproteobacteria	Enterobacterales	Enterobacteriaceae	Klebsiella	Klebsiella sp. NFIX17	Yes	1566176	PRJNA265231	SAMN03159410	Complete	Host-associated	Plants	Rhizoplane	Roots	Isolate	Yes		99.99	0.3	5282218	5016	58.11
2600255291	Bacteria	Klebsiella sp. NFIX19	2600255291	Proteobacteria	Gammaproteobacteria	Enterobacterales	Enterobacteriaceae	Klebsiella	Klebsiella sp. NFIX19	Yes	1566170	PRJNA265243	SAMN03159295	Complete	Host-associated	Plants	Rhizoplane	Roots	Isolate	Yes		99.69	0.2	5217298	4910	58.21
2600255298	Bacteria	Klebsiella sp. NFIX21	2600255298	Proteobacteria	Gammaproteobacteria	Enterobacterales	Enterobacteriaceae	Klebsiella	Klebsiella sp. NFIX21	Yes	1566168	PRJNA265241	SAMN03159392	Complete	Host-associated	Plants	Rhizoplane	Roots	Isolate	Yes		99.99	0.2	5215185	4913	58.2
2600255299	Bacteria	Klebsiella sp. NFIX22	2600255299	Proteobacteria	Gammaproteobacteria	Enterobacterales	Enterobacteriaceae	Klebsiella	Klebsiella sp. NFIX22	Yes	1566167	PRJNA265240	SAMN03159308	Complete	Host-associated	Plants	Rhizoplane	Roots	Isolate	Yes		99.99	0.2	5218662	4912	58.2
2600255303	Bacteria	Klebsiella sp. NFIX36	2600255303	Proteobacteria	Gammaproteobacteria	Enterobacterales	Enterobacteriaceae	Klebsiella	Klebsiella sp. NFIX36	Yes	1566160	PRJNA265263	SAMN03159356	Complete	Host-associated	Plants	Rhizoplane	Roots	Isolate	Yes		99.69	0.2	5219315	4911	58.18
2600255309	Bacteria	Klebsiella sp. NFIX53	2600255309	Proteobacteria	Gammaproteobacteria	Enterobacterales	Enterobacteriaceae	Klebsiella	Klebsiella sp. NFIX53	Yes	1566297	PRJNA265270	SAMN06161047	Complete	Host-associated	Plants	Rhizoplane	Roots	Isolate	Yes		99.99	0.24	5431045	5139	57.95
2600255398	Bacteria	Chryseobacterium taiwanense LMG 23355	2600255398	Bacteroidetes	Flavobacteriia	Flavobacteriales	Weeksellaceae	Chryseobacterium	Chryseobacterium taiwanense	Yes	363331	PRJNA269640	SAMN03256218	Complete	Environmental	Aquatic	Lotic	Freshwater	Isolate	Yes		100	0	4126328	3825	34.35
2602041565	Bacteria	Paenibacillus antibioticophila GD11	2602041565	Firmicutes	Bacilli	Bacillales	Paenibacillaceae	Paenibacillus	Paenibacillus antibioticophila	Yes	1274374	PRJEB1771	SAMEA2272085	Complete	Host-associated	Human	Unclassified	Unclassified	Isolate	Yes	Homo sapiens	98.46	1.03	5572970	5180	49.1
2602042052	Bacteria	Klebsiella sp. NFIX18	2602042052	Proteobacteria	Gammaproteobacteria	Enterobacterales	Enterobacteriaceae	Klebsiella	Klebsiella sp. NFIX18	Yes	1566171	PRJNA265244	SAMN03159373	Complete	Host-associated	Plants	Rhizoplane	Roots	Isolate	Yes		99.69	0.2	5215873	4968	58.21
2602042053	Bacteria	Klebsiella sp. NFIX12	2602042053	Proteobacteria	Gammaproteobacteria	Enterobacterales	Enterobacteriaceae	Klebsiella	Klebsiella sp. NFIX12	Yes	1566181	PRJNA265236	SAMN03159374	Complete	Host-associated	Plants	Rhizoplane	Roots	Isolate	Yes		99.69	0.2	5214361	4979	58.2
2602042071	Bacteria	Paenibacillus sp. 1_12	2602042071	Firmicutes	Bacilli	Bacillales	Paenibacillaceae	Paenibacillus	Paenibacillus sp. 1_12	Yes	1566278	PRJNA265344	SAMN03159341	Complete	Environmental	Terrestrial	Loam	Soil	Isolate	Yes		99.73	0.36	7618349	6880	44.39
2602042105	Bacteria	Klebsiella sp. NFIX25	2602042105	Proteobacteria	Gammaproteobacteria	Enterobacterales	Enterobacteriaceae	Klebsiella	Klebsiella sp. NFIX25	Yes	1566173	PRJNA265246	SAMN03159478	Complete	Host-associated	Plants	Rhizoplane	Roots	Isolate	Yes		99.99	0.3	5282303	5073	58.1
2602042106	Bacteria	Klebsiella sp. NFIX13	2602042106	Proteobacteria	Gammaproteobacteria	Enterobacterales	Enterobacteriaceae	Klebsiella	Klebsiella sp. NFIX13	Yes	1566180	PRJNA265235	SAMN03159501	Complete	Host-associated	Plants	Rhizoplane	Roots	Isolate	Yes		99.99	0.3	5282744	5069	58.1
2602042109	Bacteria	Klebsiella aerogenes NFIX39	2602042109	Proteobacteria	Gammaproteobacteria	Enterobacterales	Enterobacteriaceae	Klebsiella	Klebsiella aerogenes	Yes	548	PRJNA263062	SAMN03097705	Complete	Host-associated	Plants	Rhizoplane	Roots	Isolate	Yes		100	0.04	5152801	4979	55.18
2602042110	Bacteria	Klebsiella sp. NFIX40	2602042110	Proteobacteria	Gammaproteobacteria	Enterobacterales	Enterobacteriaceae	Klebsiella	Klebsiella sp. NFIX40	Yes	1566157	PRJNA265260	SAMN03159387	Complete	Host-associated	Plants	Rhizoplane	Roots	Isolate	Yes		99.99	0.3	5283285	5077	58.1
2602042111	Bacteria	Klebsiella sp. NFIX20	2602042111	Proteobacteria	Gammaproteobacteria	Enterobacterales	Enterobacteriaceae	Klebsiella	Klebsiella sp. NFIX20	Yes	1566169	PRJNA265242	SAMN03159325	Complete	Host-associated	Plants	Rhizoplane	Roots	Isolate	Yes		99.69	0.2	5212080	4968	58.23
2603880178	Bacteria	Klebsiella sp. NFIX34	2603880178	Proteobacteria	Gammaproteobacteria	Enterobacterales	Enterobacteriaceae	Klebsiella	Klebsiella sp. NFIX34	Yes	1566162	PRJNA265265	SAMN03159401	Complete	Host-associated	Plants	Rhizoplane	Roots	Isolate	Yes		99.99	0.3	5283018	5076	58.1
2603880184	Bacteria	Klebsiella sp. NFIX27	2603880184	Proteobacteria	Gammaproteobacteria	Enterobacterales	Enterobacteriaceae	Klebsiella	Klebsiella sp. NFIX27	Yes	1566166	PRJNA265269	SAMN03159513	Complete	Host-associated	Plants	Rhizoplane	Roots	Isolate	Yes		99.99	0.2	5217896	4970	58.2
2603880219	Bacteria	Burkholderia sp. B14	2603880219	Proteobacteria	Betaproteobacteria	Burkholderiales	Burkholderiaceae	Burkholderia	Burkholderia sp. b14	Yes	1761775	PRJNA303197	SAMN04487769	Complete	Host-associated	Fungi	Unclassified	Unclassified	Isolate	Yes	Rhizopus microsporus ATCC 52814	99.12	0.2	3653645	3465	60.56
2603880220	Bacteria	Paenibacillus sp. 276b	2603880220	Firmicutes	Bacilli	Bacillales	Paenibacillaceae	Paenibacillus	Paenibacillus sp. 276b	Yes	1566277	PRJNA265343	SAMN03159332	Complete	Environmental	Terrestrial	Loam	Soil	Isolate	Yes		99.85	1.14	7212767	6587	45.81
2609459602	Bacteria	Pseudomonas chlororaphis UFB2	2609459602	Proteobacteria	Gammaproteobacteria	Pseudomonadales	Pseudomonadaceae	Pseudomonas	Pseudomonas chlororaphis	Yes	587753	PRJNA277727	SAMN03395035	Complete	Environmental	Terrestrial	Unclassified	Soil	Isolate	Yes		100	0.6	6360256	5466	62.03
2609460055	Bacteria	Pseudomonas aeruginosa	2609460055	Proteobacteria	Gammaproteobacteria	Pseudomonadales	Pseudomonadaceae	Pseudomonas	Pseudomonas aeruginosa	Yes	287	PRJNA240151	SAMN02673308	Complete	Host-associated	Human	Skin	Integumentary system	Isolate	Yes	Homo sapiens	99.68	0.11	6391538	5925	66.51
2609460275	Bacteria	Pseudomonas syringae pv. syringae Alf3	2609460275	Proteobacteria	Gammaproteobacteria	Pseudomonadales	Pseudomonadaceae	Pseudomonas	Pseudomonas syringae	Yes	321	PRJNA253460	SAMN02870642	Complete	Host-associated	Plants	Caulosphere	Phyllosphere	Isolate	Yes	Medicago sativa	99.68	0.43	5806984	5091	59.18
2616644975	Bacteria	Pseudomonas tolaasii NCPPB 2192	2616644975	Proteobacteria	Gammaproteobacteria	Pseudomonadales	Pseudomonadaceae	Pseudomonas	Pseudomonas tolaasii	Yes	564423	PRJNA303528	SAMN04488246	Complete	Host-associated	Fungi	Unclassified	Unclassified	Isolate	Yes	Agaricus bisporus	99.84	1.21	6792797	6448	60.58
2617271210	Bacteria	Chryseobacterium soli DSM 19298	2617271210	Bacteroidetes	Flavobacteriia	Flavobacteriales	Weeksellaceae	Chryseobacterium	Chryseobacterium soli	Yes	445961	PRJNA255943	SAMN02934080	Complete	Environmental	Terrestrial	Unclassified	Soil	Isolate	Yes		100	0.25	4754478	4460	36.43
2617271335	Bacteria	Paenibacillus wynnii DSM 18334	2617271335	Firmicutes	Bacilli	Bacillales	Paenibacillaceae	Paenibacillus	Paenibacillus wynnii	Yes	268407	PRJNA258366	SAMN02996812	Complete	Environmental	Terrestrial	Unclassified	Soil	Isolate	Yes		98.63	2.16	5988861	5654	44.87
2619619294	Bacteria	Paenibacillus durus ATCC 35681	2619619294	Firmicutes	Bacilli	Bacillales	Paenibacillaceae	Paenibacillus	Paenibacillus durus	Yes	1333534	PRJNA277386	SAMN03389917	Complete	Host-associated	Plants	Unclassified	Rhizome	Isolate	Yes		99.8	2.17	5575484	5343	51
2619619299	Bacteria	Pseudomonas veronii R4 Genome sequencing	2619619299	Proteobacteria	Gammaproteobacteria	Pseudomonadales	Pseudomonadaceae	Pseudomonas	Pseudomonas veronii	Yes	76761	PRJNA272785	SAMN03286965	Complete	Host-associated	Plants	Unclassified	Roots	Isolate	Yes	Vitis vinifera	99.84	2.63	6649820	6043	61.2
2619619304	Bacteria	Rhizobium sp. LMB-1	2619619304	Proteobacteria	Alphaproteobacteria	Hyphomicrobiales	Rhizobiaceae	Rhizobium	Rhizobium sp. LMB-1	Yes	1605895	PRJNA277782	SAMN03396664	Complete	Environmental	Terrestrial	Greenhouse	Soil	Isolate	Yes		99.53	0.28	5218755	4970	59.18
2619619307	Bacteria	Paenibacillus polymyxa EBL06	2619619307	Firmicutes	Bacilli	Bacillales	Paenibacillaceae	Paenibacillus	Paenibacillus polymyxa	Yes	1406	PRJNA274878	SAMN03333220	Complete	Host-associated	Plants	Leaf	Phyllosphere	Isolate	Yes	Triticum aestivum	99.85	0	5670590	5076	45.59
2627853600	Bacteria	Microbacterium agarici DSM 21798	2627853600	Actinobacteria	Actinomycetia	Micrococcales	Microbacteriaceae	Microbacterium	Microbacterium agarici	Yes	630514	PRJNA303692	SAMN04488572	Complete	Host-associated	Fungi	Unclassified	Unclassified	Isolate	Yes		99.49	1.14	3233920	3173	64.54
2627854173	Bacteria	Paenibacillus beijingensis DSM 24997	2627854173	Firmicutes	Bacilli	Bacillales	Paenibacillaceae	Paenibacillus	Paenibacillus beijingensis	Yes	1126833	PRJNA277798	SAMN03396708	Complete	Environmental	Terrestrial	Unclassified	Soil	Isolate	Yes		99.52	0.96	5749967	5294	52.54
2630968330	Bacteria	Rhizobium leguminosarum bv. trifolii CC275e	2630968330	Proteobacteria	Alphaproteobacteria	Hyphomicrobiales	Rhizobiaceae	Rhizobium	Rhizobium leguminosarum	Yes	386	PRJNA259682	SAMN03010502	Complete	Environmental	Terrestrial	Pasture	Soil	Isolate	Yes		99.59	0.34	7077367	6854	60.88
2630968594	Bacteria	Paenibacillus borealis DSM 13188	2630968594	Firmicutes	Bacilli	Bacillales	Paenibacillaceae	Paenibacillus	Paenibacillus borealis	Yes	160799	PRJNA258353	SAMN02996607	Complete	Environmental	Terrestrial	Boreal forest/Taiga	Soil	Isolate	Yes		99.75	2.01	8156808	7079	51.39
2630968624	Bacteria	Burkholderia ambifaria AMMD	2630968624	Proteobacteria	Betaproteobacteria	Burkholderiales	Burkholderiaceae	Burkholderia	Burkholderia ambifaria	Yes	339670	PRJNA240122	SAMN03140296	Complete	Host-associated	Plants	Unclassified	Unclassified	Isolate	Yes		100	0	7528578	6706	66.77
2630968762	Bacteria	Burkholderia pyrrocinia DSM 10685	2630968762	Proteobacteria	Betaproteobacteria	Burkholderiales	Burkholderiaceae	Burkholderia	Burkholderia pyrrocinia	Yes	60550	PRJNA283474	SAMN03651233	Complete	Environmental	Terrestrial	Unclassified	Soil	Isolate	Yes		100	1.52	7961346	7152	66.46
2630968996	Bacteria	Microbacterium humi DSM 21799	2630968996	Actinobacteria	Actinomycetia	Micrococcales	Microbacteriaceae	Microbacterium	Microbacterium humi	Yes	640635	PRJNA303691	SAMN04489806	Complete	Host-associated	Fungi	Unclassified	Unclassified	Isolate	Yes		98.74	1.85	3356220	3349	67.29
2634166182	Bacteria	Brevibacterium sandarakinum DSM 22082	2634166182	Actinobacteria	Actinomycetia	Micrococcales	Brevibacteriaceae	Brevibacterium	Brevibacterium sandarakinum	Yes	629680	PRJNA303730	SAMN04489751	Complete	Host-associated	Fungi	Unclassified	Unclassified	Isolate	Yes		100	1.45	4440957	4113	63.3
2634166363	Bacteria	Microbacterium hydrocarbonoxydans DSM 16089	2634166363	Actinobacteria	Actinomycetia	Micrococcales	Microbacteriaceae	Microbacterium	Microbacterium hydrocarbonoxydans	Yes	273678	PRJNA303690	SAMN04489807	Complete	Environmental	Terrestrial	Unclassified	Soil	Isolate	Yes		99.24	0.51	3594787	3472	68.58
2634166404	Bacteria	Chryseobacterium solincola DSM 22468	2634166404	Bacteroidetes	Flavobacteriia	Flavobacteriales	Weeksellaceae	Chryseobacterium	Chryseobacterium solincola	Yes	510955	PRJNA265074	SAMN03145166	Complete	Environmental	Terrestrial	Unclassified	Soil	Isolate	Yes		100	1.63	2345236	2284	39.52
2634166516	Bacteria	Microbacterium pygmaeum DSM 23142	2634166516	Actinobacteria	Actinomycetia	Micrococcales	Microbacteriaceae	Microbacterium	Microbacterium pygmaeum	Yes	370764	PRJNA303688	SAMN04489810	Complete	Environmental	Terrestrial	Unclassified	Soil	Isolate	Yes		98.99	1.01	3668570	3534	68.79
2634166897	Bacteria	Microbacterium paraoxydans DSM 15019	2634166897	Actinobacteria	Actinomycetia	Micrococcales	Microbacteriaceae	Microbacterium	Microbacterium paraoxydans	Yes	199592	PRJNA303689	SAMN04489809	Complete	Host-associated	Human	Unclassified	Unclassified	Isolate	Yes	Homo sapiens	98.99	0	3552213	3497	70.02
2636415469	Bacteria	Microbacterium mangrovi MUSC 115	2636415469	Actinobacteria	Actinomycetia	Micrococcales	Microbacteriaceae	Microbacterium	Microbacterium mangrovi	Yes	1348253	PRJNA261100	SAMN03070121	Complete	Environmental	Terrestrial	Mangrove soil	Soil	Isolate	Yes		99.49	0.51	4416601	4139	70.05
2636415532	Bacteria	Paenibacillus durus VPI 6563-1	2636415532	Firmicutes	Bacilli	Bacillales	Paenibacillaceae	Paenibacillus	Paenibacillus durus	Yes	44251	PRJNA259665	SAMN03010338	Complete	Environmental	Aquatic	Sediment	Marine	Isolate	Yes		99.8	3.14	6053498	5521	50.81
2636415599	Bacteria	Klebsiella variicola DX120E	2636415599	Proteobacteria	Gammaproteobacteria	Enterobacterales	Enterobacteriaceae	Klebsiella	Klebsiella variicola	Yes	244366	PRJNA259590	SAMN03018135	Complete	Host-associated	Plants	Unclassified	Roots	Isolate	Yes		100	0.15	5718434	5495	57.1
2636415732	Bacteria	Klebsiella oxytoca 10-5249	2636415732	Proteobacteria	Gammaproteobacteria	Enterobacterales	Enterobacteriaceae	Klebsiella	Klebsiella oxytoca	Yes	883124	PRJNA52151	SAMN00254038	Complete	Host-associated	Human	Unclassified	Unclassified	Isolate	Yes	Homo sapiens	100	0.28	5975158	5674	54.92
2636415821	Bacteria	Serratia fonticola DSM 4576	2636415821	Proteobacteria	Gammaproteobacteria	Enterobacterales	Yersiniaceae	Serratia	Serratia fonticola	Yes	47917	PRJNA279822	SAMN03450772	Complete	Environmental	Aquatic	Unclassified	Unclassified	Isolate	Yes		99.94	0.29	6000511	5546	53.61
2636415933	Bacteria	Burkholderia multivorans CEPA002, ATCC BAA-247	2636415933	Proteobacteria	Betaproteobacteria	Burkholderiales	Burkholderiaceae	Burkholderia	Burkholderia multivorans	Yes	985079	PRJNA264318	SAMN03140189	Complete	Host-associated	Human	Unclassified	Unclassified	Isolate	Yes	Homo sapiens	100	0.08	6322746	5700	67.24
2636416048	Bacteria	Microlunatus soli DSM 21800	2636416048	Actinobacteria	Actinomycetia	Propionibacteriales	Propionibacteriaceae	Microlunatus	Microlunatus soli	Yes	630515	PRJNA303687	SAMN04489812	Complete	Host-associated	Fungi	Unclassified	Unclassified	Isolate	Yes		98.19	2.33	6732914	6149	67.37
2636416141	Bacteria	Caballeronia glathei DSM 50014	2636416141	Proteobacteria	Betaproteobacteria	Burkholderiales	Burkholderiaceae	Caballeronia	Caballeronia glathei	Yes	60547	PRJNA238428	SAMN02671720	Complete	Environmental	Terrestrial	Unclassified	Soil	Isolate	Yes		99.19	1.33	8637375	8089	64.41
2639762506	Bacteria	Pseudomonas reinekei DSM 18361	2639762506	Proteobacteria	Gammaproteobacteria	Pseudomonadales	Pseudomonadaceae	Pseudomonas	Pseudomonas reinekei	Yes	395598	PRJNA303874	SAMN04490202	Complete	Environmental	Aquatic	Unclassified	Sediment	Isolate	Yes		100	0.79	6312585	5933	59.13
2639762651	Bacteria	Pseudomonas grimontii DSM 17515	2639762651	Proteobacteria	Gammaproteobacteria	Pseudomonadales	Pseudomonadaceae	Pseudomonas	Pseudomonas grimontii	Yes	129847	PRJNA303779	SAMN04490186	Complete	Environmental	Aquatic	Unclassified	Unclassified	Isolate	Yes		99.93	0.82	7107743	6741	60.07
2645727704	Bacteria	Pseudomonas cremoricolorata ND07	2645727704	Proteobacteria	Gammaproteobacteria	Pseudomonadales	Pseudomonadaceae	Pseudomonas	Pseudomonas cremoricolorata	Yes	157783	PRJNA261093	SAMN03068908	Complete	Environmental	Aquatic	Unclassified	Freshwater	Isolate	Yes		99.75	0.59	4780403	4413	63.24
2645727751	Bacteria	Pseudomonas chlororaphis aureofaciens NBRC 3521	2645727751	Proteobacteria	Gammaproteobacteria	Pseudomonadales	Pseudomonadaceae	Pseudomonas	Pseudomonas chlororaphis	Yes	1215095	PRJDB203	SAMD00018760	Complete	Environmental	Aquatic	Lotic	Freshwater	Isolate	Yes		100	0.27	6968758	6392	62.75
2645727971	Bacteria	Paenibacillus xylanivorans A59	2645727971	Firmicutes	Bacilli	Bacillales	Paenibacillaceae	Paenibacillus	Paenibacillus xylanivorans	Yes	1705561	PRJNA293552	SAMN04005808	Complete	Environmental	Terrestrial	Unclassified	Soil	Isolate	Yes		97.78	0.07	7073443	6527	46.1
2648501397	Bacteria	Chryseobacterium koreense CCUG 49689	2648501397	Bacteroidetes	Flavobacteriia	Flavobacteriales	Weeksellaceae	Chryseobacterium	Chryseobacterium koreense	Yes	1304281	PRJNA287693	SAMN03787380	Complete	Environmental	Aquatic	Unclassified	Non-marine Saline and Alkaline	Isolate	Yes		100	0.74	3150225	3038	40.13
2651869958	Bacteria	Mycobacterium chimaera MCIMRL6	2651869958	Actinobacteria	Actinomycetia	Corynebacteriales	Mycobacteriaceae	Mycobacterium	Mycobacterium intracellulare	Yes	222805	PRJNA294775	SAMN04032786	Complete	Host-associated	Human	Lung	Respiratory system	Isolate	Yes	Homo sapiens	99.94	1.15	6451412	5778	67.55
2651870115	Bacteria	Burkholderia palmae JS23	2651870115	Proteobacteria	Betaproteobacteria	Burkholderiales	Burkholderiaceae	Burkholderia	Burkholderia sp. JS23	Yes	1770053	PRJNA323252	SAMN05216551	Complete	Host-associated	Plants	Unclassified	Tissue	Isolate	Yes	Elaeis guineensis	97.75	0.1	5363581	4607	66.24
2654587519	Bacteria	Paenibacillus sp. SH7	2654587519	Firmicutes	Bacilli	Bacillales	Paenibacillaceae	Paenibacillus	Paenibacillus etheri	Yes	1306852	PRJNA276406	SAMN03372544	Complete	Environmental	Terrestrial	Unclassified	Soil	Isolate	Yes		99.85	0.95	6610555	6086	43.53
2654587766	Bacteria	Pseudomonas fildesensis KG01	2654587766	Proteobacteria	Gammaproteobacteria	Pseudomonadales	Pseudomonadaceae	Pseudomonas	Pseudomonas fildesensis	Yes	1674920	PRJNA287706	SAMN03785348	Complete	Environmental	Terrestrial	Unclassified	Soil	Isolate	Yes		99.93	0.46	6310953	5896	60.14
2663762781	Bacteria	Pseudomonas otitidis LMG 23769	2663762781	Proteobacteria	Gammaproteobacteria	Pseudomonadales	Pseudomonadaceae	Pseudomonas	Pseudomonas otitidis	Yes	319939	PRJNA323011	SAMN05216263	Complete	Host-associated	Human	Unclassified	Unclassified	Isolate	Yes	Homo sapiens	99.59	0.76	6344741	5879	66.85
2663763601	Bacteria	Pseudomonas psychrotolerans LMG 21977	2663763601	Proteobacteria	Gammaproteobacteria	Pseudomonadales	Pseudomonadaceae	Pseudomonas	Pseudomonas psychrotolerans	Yes	237610	PRJNA323020	SAMN05216279	Complete	Environmental	Aquatic	Unclassified	Unclassified	Isolate	Yes		99.67	0.56	5731800	5460	65.56
2667527211	Bacteria	Pseudomonas abietaniphila LMG 20220	2667527211	Proteobacteria	Gammaproteobacteria	Pseudomonadales	Pseudomonadaceae	Pseudomonas	Pseudomonas abietaniphila	Yes	89065	PRJNA319561	SAMN05216605	Complete	Environmental	Aquatic	Coastal	Marine	Isolate	Yes		99.61	1.57	7222451	6712	59.44
2667528175	Bacteria	Rhizobium tropici NFR14	2667528175	Proteobacteria	Alphaproteobacteria	Hyphomicrobiales	Rhizobiaceae	Rhizobium	Rhizobium tropici	Yes	398	PRJNA263082	SAMN03097717	Complete	Host-associated	Plants	Rhizoplane	Roots	Isolate	Yes		99.7	0.3	7532676	7094	64.55
2671180823	Bacteria	Mycobacteroides immunogenum H076	2671180823	Actinobacteria	Actinomycetia	Corynebacteriales	Mycobacteriaceae	Mycobacteroides	Mycobacteroides immunogenum	Yes	83262	PRJNA294421	SAMN04025496	Complete	Environmental	Aquatic	Drinking water	Freshwater	Isolate	Yes		99.61	2.24	6059626	6285	64.11
2671180933	Bacteria	Serratia marcescens 950165859	2671180933	Proteobacteria	Gammaproteobacteria	Enterobacterales	Yersiniaceae	Serratia	Serratia marcescens	Yes	615	PRJNA287968	SAMN04011464	Complete	Host-associated	Human	Unclassified	Unclassified	Isolate	Yes	Homo sapiens	99.92	2.91	6494664	6783	58.42
2671181110	Bacteria	Serratia marcescens 950166381	2671181110	Proteobacteria	Gammaproteobacteria	Enterobacterales	Yersiniaceae	Serratia	Serratia marcescens	Yes	615	PRJNA287968	SAMN04011461	Complete	Host-associated	Human	Unclassified	Unclassified	Isolate	Yes	Homo sapiens	99.92	4.24	6561049	6917	58.39
2675902959	Bacteria	Pseudomonas sp. Z003-0.4C(8344-21)	2675902959	Proteobacteria	Gammaproteobacteria	Pseudomonadales	Pseudomonadaceae	Pseudomonas	Pseudomonas sp. Z003-0.4C(8344-21)	Yes	1855380	PRJNA322872	SAMN05216496	Complete	Host-associated	Human	Unclassified	Respiratory system	Isolate	Yes		99.8	0.69	6113381	5695	59.98
2675903026	Bacteria	Delftia lacustris LMG 24775	2675903026	Proteobacteria	Betaproteobacteria	Burkholderiales	Comamonadaceae	Delftia	Delftia lacustris	Yes	558537	PRJNA329739	SAMN05421547	Complete	Environmental	Aquatic	Lentic	Freshwater	Isolate	Yes		100	0.5	7174982	6556	66.23
2675903031	Bacteria	Paenibacillus naphthalenovorans PR-N1	2675903031	Firmicutes	Bacilli	Bacillales	Paenibacillaceae	Paenibacillus	Paenibacillus naphthalenovorans	Yes	162209	PRJNA330465	SAMN05421868	Complete	Environmental	Terrestrial	Unclassified	Soil	Isolate	Yes		98.66	0.11	5289735	5310	50.05
2675903129	Bacteria	Burkholderia pyrrocinia NFIX32	2675903129	Proteobacteria	Betaproteobacteria	Burkholderiales	Burkholderiaceae	Burkholderia	Burkholderia pyrrocinia	Yes	60550	PRJNA263063	SAMN03097712	Complete	Host-associated	Plants	Rhizoplane	Roots	Isolate	Yes		100	0.2	7964495	7263	66.24
2675903154	Bacteria	Chryseobacterium taichungense DSM 17453	2675903154	Bacteroidetes	Flavobacteriia	Flavobacteriales	Weeksellaceae	Chryseobacterium	Chryseobacterium taichungense	Yes	295069	PRJNA329826	SAMN05421856	Complete	Environmental	Terrestrial	Unclassified	Soil	Isolate	Yes		100	0	4478932	4167	36.5
2675903279	Bacteria	Stenotrophomonas terrae DSM 18941	2675903279	Proteobacteria	Gammaproteobacteria	Xanthomonadales	Xanthomonadaceae	Stenotrophomonas	Stenotrophomonas terrae	Yes	405446	PRJNA284366	SAMN03701677	Complete	Environmental	Terrestrial	Unclassified	Soil	Isolate	Yes		98.76	1.38	4380386	3811	63.89
2675903334	Bacteria	Mycobacteroides immunogenum H113	2675903334	Actinobacteria	Actinomycetia	Corynebacteriales	Mycobacteriaceae	Mycobacteroides	Mycobacteroides immunogenum	Yes	83262	PRJNA294421	SAMN04025500	Complete	Environmental	Aquatic	Drinking water	Freshwater	Isolate	Yes		99.61	2.15	5755626	5937	64.03
2681812807	Bacteria	Pseudomonas sp. A214	2681812807	Proteobacteria	Gammaproteobacteria	Pseudomonadales	Pseudomonadaceae	Pseudomonas	Pseudomonas sp. A214	Yes	1855331	PRJNA322873	SAMN05216504	Complete	Host-associated	Human	Unclassified	Respiratory system	Isolate	Yes		99.69	0.29	6077528	5659	60.25
2681812895	Bacteria	Paenibacillus macquariensis ATCC 23464	2681812895	Firmicutes	Bacilli	Bacillales	Paenibacillaceae	Paenibacillus	Paenibacillus macquariensis	Yes	948756	PRJNA329753	SAMN05421578	Complete	Environmental	Terrestrial	Unclassified	Soil	Isolate	Yes		99.54	0.67	6263229	6019	40.72
2681812994	Bacteria	Paraburkholderia kirstenboschensis KB 15	2681812994	Proteobacteria	Betaproteobacteria	Burkholderiales	Burkholderiaceae	Paraburkholderia	Paraburkholderia kirstenboschensis	Yes	1245436	PRJNA190073	SAMN03098911	Complete	Host-associated	Plants	Unclassified	Unclassified	Isolate	Yes	Virgilia oroboides	96.41	1.2	8266809	8758	61.8
2681813551	Bacteria	Chryseobacterium indoltheticum DSM 16778	2681813551	Bacteroidetes	Flavobacteriia	Flavobacteriales	Weeksellaceae	Chryseobacterium	Chryseobacterium indoltheticum	Yes	254	PRJNA329757	SAMN05421682	Complete	Environmental	Aquatic	Oceanic	Marine	Isolate	Yes		100	0	4214843	4009	34.18
2684622833	Bacteria	Chryseobacterium wanjuense DSM 17724	2684622833	Bacteroidetes	Flavobacteriia	Flavobacteriales	Weeksellaceae	Chryseobacterium	Chryseobacterium wanjuense	Yes	356305	PRJNA329850	SAMN05421841	Complete	Environmental	Terrestrial	Unclassified	Soil	Isolate	Yes		100	0	4668404	4323	35.98
2684622890	Bacteria	Chryseobacterium humi DSM 21580	2684622890	Bacteroidetes	Flavobacteriia	Flavobacteriales	Weeksellaceae	Chryseobacterium	Chryseobacterium humi	Yes	493375	PRJNA329841	SAMN05421847	Complete	Environmental	Terrestrial	Unclassified	Soil	Isolate	Yes		100	0.16	3121186	3027	33.08
2684622903	Bacteria	Pseudomonas sp. LE6C6	2684622903	Proteobacteria	Gammaproteobacteria	Pseudomonadales	Pseudomonadaceae	Pseudomonas	unclassified	Yes	286			Complete	Environmental	Aquatic	Lake	Freshwater	Isolate	Yes		99.32	0.68	5980380	5445	60.65
2684623012	Bacteria	Chryseobacterium jejuense DSM 19299	2684623012	Bacteroidetes	Flavobacteriia	Flavobacteriales	Weeksellaceae	Chryseobacterium	Chryseobacterium jejuense	Yes	445960	PRJNA329874	SAMN05421542	Complete	Environmental	Terrestrial	Unclassified	Soil	Isolate	Yes		100	0.65	5168180	4721	35.32
2684623144	Bacteria	Chryseobacterium sp. IHB B 17019	2684623144	Bacteroidetes	Flavobacteriia	Flavobacteriales	Weeksellaceae	Chryseobacterium	Chryseobacterium sp. IHB B 17019	Yes	1721091	PRJNA303135	SAMN04286739	Complete	Environmental	Terrestrial	Unclassified	Soil	Isolate	Yes		100	0	4077766	3905	35.64
2684623188	Bacteria	Pseudomonas fluorescens FW300-N2E3	2684623188	Proteobacteria	Gammaproteobacteria	Pseudomonadales	Pseudomonadaceae	Pseudomonas	Pseudomonas fluorescens	Yes	294	PRJNA295937	SAMN04094105	Complete	Environmental	Aquatic	Groundwater	Freshwater	Isolate	Yes		99.52	0.79	6391871	6065	58.8
2687453374	Bacteria	Obesumbacterium proteus DSM 2777	2687453374	Proteobacteria	Gammaproteobacteria	Enterobacterales	Hafniaceae	Obesumbacterium	Obesumbacterium proteus	Yes	82983	PRJNA311640	SAMN04487151	Complete	Host-associated	Fungi	Unclassified	Unclassified	Isolate	Yes		99.67	0.42	5011796	4905	49.09
2687453601	Bacteria	Serratia plymuthica 3Rp8	2687453601	Proteobacteria	Gammaproteobacteria	Enterobacterales	Yersiniaceae	Serratia	Serratia plymuthica	Yes	82996	PRJNA289082	SAMN03841799	Complete	Host-associated	Plants	Unclassified	Roots	Isolate	Yes	Brassica napus	99.98	0	5546041	5258	56.07
2687453788	Bacteria	Burkholderia sp. D7	2687453788	Proteobacteria	Betaproteobacteria	Burkholderiales	Burkholderiaceae	Burkholderia	Burkholderia sp. D7	Yes	1873884	PRJNA328862	SAMN05414139	Complete	Host-associated	Plants	Unclassified	Unclassified	Isolate	Yes		98	2.59	11461141	10949	60.16
2687453795	Bacteria	Chryseobacterium indologenes DSM 16777	2687453795	Bacteroidetes	Flavobacteriia	Flavobacteriales	Weeksellaceae	Chryseobacterium	Chryseobacterium indologenes	Yes	253	PRJNA329806	SAMN05421692	Complete	Host-associated	Human	Unclassified	Unclassified	Isolate	Yes	Homo sapiens	100	0.49	4889663	4556	37.17
2690315765	Bacteria	Pseudomonas fluorescens GW456-L13	2690315765	Proteobacteria	Gammaproteobacteria	Pseudomonadales	Pseudomonadaceae	Pseudomonas	Pseudomonas fluorescens	Yes	294	PRJNA295937	SAMN04094109	Complete	Environmental	Aquatic	Groundwater	Freshwater	Isolate	Yes		98.83	0.12	5757432	5416	59.85
2695420930	Bacteria	Chryseobacterium arachidis DSM 27619	2695420930	Bacteroidetes	Flavobacteriia	Flavobacteriales	Weeksellaceae	Chryseobacterium	Chryseobacterium arachidis	Yes	1416778	PRJNA335209	SAMN05443633	Complete	Environmental	Terrestrial	Unclassified	Soil	Isolate	Yes		100	0.16	4947868	4660	35.61
2698536626	Bacteria	Mycobacteroides sp. H110	2698536626	Actinobacteria	Actinomycetia	Corynebacteriales	Mycobacteriaceae	Mycobacteroides	Mycobacteroides sp. H110	Yes	1720575	PRJNA294421	SAMN04091153	Complete	Environmental	Aquatic	Drinking water	Freshwater	Isolate	Yes		99.44	0.39	5698262	5879	63.9
2698536670	Bacteria	Microbacterium trichothecenolyticum DSM 8608	2698536670	Actinobacteria	Actinomycetia	Micrococcales	Microbacteriaceae	Microbacterium	Microbacterium trichothecenolyticum	Yes	69370	PRJNA270387	SAMN03266141	Complete	Environmental	Terrestrial	Unclassified	Soil	Isolate	Yes		99.49	0	4524280	4152	70.16
2703718698	Bacteria	Klebsiella michiganensis ST170:939742031	2703718698	Proteobacteria	Gammaproteobacteria	Enterobacterales	Enterobacteriaceae	Klebsiella	Klebsiella michiganensis	Yes	1134687	PRJNA287968	SAMN04011463	Complete	Host-associated	Human	Unclassified	Unclassified	Isolate	Yes	Homo sapiens	99.7	1.19	6347115	6329	55.69
2703718699	Bacteria	Mycobacteroides immunogenum H008	2703718699	Actinobacteria	Actinomycetia	Corynebacteriales	Mycobacteriaceae	Mycobacteroides	Mycobacteroides immunogenum	Yes	83262	PRJNA294421	SAMN04025492	Complete	Environmental	Aquatic	Drinking water	Freshwater	Isolate	Yes		99.61	2.15	5717777	5848	64.03
2703718741	Bacteria	Mycobacteroides sp. H001	2703718741	Actinobacteria	Actinomycetia	Corynebacteriales	Mycobacteriaceae	Mycobacteroides	Mycobacteroides sp. H001	Yes	1720565	PRJNA294421	SAMN04091131	Complete	Environmental	Aquatic	Drinking water	Freshwater	Isolate	Yes		99.83	0.9	5445801	5441	64
2703718743	Bacteria	Mycobacteroides sp. H070	2703718743	Actinobacteria	Actinomycetia	Corynebacteriales	Mycobacteriaceae	Mycobacteroides	Mycobacteroides sp. H070	Yes	1720571	PRJNA294421	SAMN04091149	Complete	Environmental	Aquatic	Drinking water	Freshwater	Isolate	Yes		99.5	0.03	4536464	4464	64.39
2703718744	Bacteria	Mycobacteroides sp. H101	2703718744	Actinobacteria	Actinomycetia	Corynebacteriales	Mycobacteriaceae	Mycobacteroides	Mycobacteroides sp. H101	Yes	1720574	PRJNA294421	SAMN04091152	Complete	Environmental	Aquatic	Drinking water	Freshwater	Isolate	Yes		99.44	0.39	5716811	5872	63.9
2703719185	Bacteria	Pseudomonas sp. LE6C9	2703719185	Proteobacteria	Gammaproteobacteria	Pseudomonadales	Pseudomonadaceae	Pseudomonas	unclassified	Yes	286			Complete	Environmental	Aquatic	Lake	Freshwater	Isolate	Yes		100	1.23	6897567	6199	63.08
2703719428	Bacteria	Paenibacillus phocaensis mt24	2703719428	Firmicutes	Bacilli	Bacillales	Paenibacillaceae	Paenibacillus	Paenibacillus phocaensis	Yes	1776378	PRJEB12554	SAMEA3858979	Complete	Host-associated	Human	Unclassified	Unclassified	Isolate	Yes	Homo sapiens	98.63	0	5514196	5049	53.54
2708742393	Bacteria	Mycobacterium sp. WY10	2708742393	Actinobacteria	Actinomycetia	Corynebacteriales	Mycobacteriaceae	Mycobacterium	Mycobacterium sp. WY10	Yes	1920667	PRJNA353164	SAMN06011242	Complete	Environmental	Terrestrial	Unclassified	Soil	Isolate	Yes		100	0.15	6054782	6019	66.46
2708742535	Bacteria	Paenibacillus aquistagni 11	2708742535	Firmicutes	Bacilli	Bacillales	Paenibacillaceae	Paenibacillus	Paenibacillus aquistagni	Yes	1852522	PRJNA369970	SAMN06295960	Complete	Environmental	Aquatic	Unclassified	Unclassified	Isolate	Yes		99.73	0.3	5386342	4978	47.47
2708743152	Bacteria	Paraburkholderia endofungorum HKI456	2708743152	Proteobacteria	Betaproteobacteria	Burkholderiales	Burkholderiaceae	Mycetohabitans	Mycetohabitans endofungorum	Yes	417203	PRJNA370785	SAMN06296388	Complete	Host-associated	Fungi	Unclassified	Unclassified	Isolate	Yes		98.54	0.6	3288408	3050	61.27
2711768172	Bacteria	Microbacterium ketosireducens DSM 12510	2711768172	Actinobacteria	Actinomycetia	Micrococcales	Microbacteriaceae	Microbacterium	Microbacterium ketosireducens	Yes	92835	PRJNA270387	SAMN03266140	Complete	Environmental	Terrestrial	Unclassified	Soil	Isolate	Yes		98.99	1.01	3921128	3569	70.27
2711768613	Bacteria	Burkholderia sp. BT03	2711768613	Proteobacteria	Betaproteobacteria	Burkholderiales	Burkholderiaceae	Burkholderia	Burkholderia sp. BT03	Yes	1144309	PRJNA368290	SAMN06266956	Complete	Host-associated	Plants	Rhizosphere	Roots	Isolate	Yes	Populus deltoides	99.29	2.22	11048459	10368	61.86
2713896756	Bacteria	Stenotrophomonas humi DSM 18929	2713896756	Proteobacteria	Gammaproteobacteria	Xanthomonadales	Xanthomonadaceae	Stenotrophomonas	Stenotrophomonas humi	Yes	405444	PRJNA284364	SAMN03701675	Complete	Environmental	Terrestrial	Unclassified	Soil	Isolate	Yes		99.14	0.69	4099421	3715	64.05
2713897149	Bacteria	Pseudomonas fluorescens SF4c	2713897149	Proteobacteria	Gammaproteobacteria	Pseudomonadales	Pseudomonadaceae	Pseudomonas	Pseudomonas fluorescens	Yes	294	PRJNA264639	SAMN03140176	Complete	Host-associated	Plants	Rhizosphere	Roots	Isolate	Yes		99.98	0.07	6506249	5960	60.51
2718217735	Bacteria	Klebsiella oxytoca CAV1374	2718217735	Proteobacteria	Gammaproteobacteria	Enterobacterales	Enterobacteriaceae	Klebsiella	Klebsiella oxytoca	Yes	571	PRJNA246471	SAMN03733738	Complete	Host-associated	Human	Large intestine	Digestive system	Isolate	Yes	Homo sapiens	100	1.99	7227285	7159	55.3
2718217857	Bacteria	Serratia liquefaciens FDAARGOS_125	2718217857	Proteobacteria	Gammaproteobacteria	Enterobacterales	Yersiniaceae	Serratia	Serratia liquefaciens	Yes	614	PRJNA231221	SAMN03996271	Complete	Host-associated	Human	Unclassified	Unclassified	Isolate	Yes	Homo sapiens	100	0.45	5284595	5140	55.33
2718217882	Bacteria	Rhizobium sp. N741	2718217882	Proteobacteria	Alphaproteobacteria	Hyphomicrobiales	Rhizobiaceae	Rhizobium	Rhizobium sp. N741	Yes	1703967	PRJNA293118	SAMN03998644	Complete	Host-associated	Plants	Nodule	Roots	Isolate	Yes	Phaseolus vulgaris	99.91	0	6556348	6346	61.08
2718217914	Bacteria	Pseudomonas fluorescens L111	2718217914	Proteobacteria	Gammaproteobacteria	Pseudomonadales	Pseudomonadaceae	Pseudomonas	Pseudomonas fluorescens	Yes	294	PRJNA320923	SAMN04992704	Complete	Host-associated	Plants	Leaf	Phyllosphere	Isolate	Yes	Miscanthus giganteus	99.12	0.18	6606606	6050	60.78
2718217915	Bacteria	Pseudomonas fluorescens L321	2718217915	Proteobacteria	Gammaproteobacteria	Pseudomonadales	Pseudomonadaceae	Pseudomonas	Pseudomonas fluorescens	Yes	294	PRJNA320923	SAMN04992557	Complete	Host-associated	Plants	Leaf	Phyllosphere	Isolate	Yes	Miscanthus giganteus	99.93	0.18	6641144	6091	60.77
2718217916	Bacteria	Klebsiella oxytoca CAV1099	2718217916	Proteobacteria	Gammaproteobacteria	Enterobacterales	Enterobacteriaceae	Klebsiella	Klebsiella oxytoca	Yes	571	PRJNA246471	SAMN03733663	Complete	Host-associated	Human	Large intestine	Digestive system	Isolate	Yes	Homo sapiens	99.9	0.65	6630537	6511	54.71
2718217927	Bacteria	Rhizobium sp. N324	2718217927	Proteobacteria	Alphaproteobacteria	Hyphomicrobiales	Rhizobiaceae	Rhizobium	Rhizobium sp. N324	Yes	1703969	PRJNA293118	SAMN03998646	Complete	Host-associated	Plants	Nodule	Roots	Isolate	Yes	Phaseolus vulgaris	100	0.73	6972593	6697	61.44
2718217931	Bacteria	Stenotrophomonas rhizophila QL-P4	2718217931	Proteobacteria	Gammaproteobacteria	Xanthomonadales	Xanthomonadaceae	Stenotrophomonas	Stenotrophomonas rhizophila	Yes	216778	PRJNA326321	SAMN05276013	Complete	Host-associated	Plants	Leaf	Phyllosphere	Isolate	Yes		99.89	0.04	4198652	3736	66.85
2718217947	Bacteria	Microbacterium sp. XT11	2718217947	Actinobacteria	Actinomycetia	Micrococcales	Microbacteriaceae	Microbacterium	Microbacterium sp. XT11	Yes	367477	PRJNA286063	SAMN03761181	Complete	Environmental	Terrestrial	Unclassified	Soil	Isolate	Yes		99.49	0.06	3475315	3402	69.39
2718217951	Bacteria	Stenotrophomonas sp. YM1	2718217951	Proteobacteria	Gammaproteobacteria	Xanthomonadales	Xanthomonadaceae	Stenotrophomonas	Stenotrophomonas sp. KCTC 12332	Yes	1793721	PRJNA310387	SAMN04451766	Complete	Environmental	Terrestrial	Unclassified	Soil	Isolate	Yes		99.78	2.01	4541594	3963	63.83
2718217956	Bacteria	Microbacterium paludicola CC3	2718217956	Actinobacteria	Actinomycetia	Micrococcales	Microbacteriaceae	Microbacterium	Microbacterium paludicola	Yes	300019	PRJNA353763	SAMN06019996	Complete	Environmental	Terrestrial	Unclassified	Soil	Isolate	Yes		99.49	3.55	3410829	3263	70.1
2718217964	Bacteria	Klebsiella pneumoniae CAV1016	2718217964	Proteobacteria	Gammaproteobacteria	Enterobacterales	Enterobacteriaceae	Klebsiella	Klebsiella pneumoniae	Yes	573	PRJNA246471	SAMN03024573	Complete	Host-associated	Human	Unclassified	Unclassified	Isolate	Yes	Homo sapiens	100	1.13	5597109	5510	57.26
2718217976	Bacteria	Herbaspirillum seropedicae AU14040	2718217976	Proteobacteria	Betaproteobacteria	Burkholderiales	Oxalobacteraceae	Herbaspirillum	Herbaspirillum seropedicae	Yes	964	PRJNA278769	SAMN03431268	Complete	Host-associated	Human	Sputum	Respiratory system	Isolate	Yes	Homo sapiens	99.87	0.65	5418668	4770	63.11
2718217991	Bacteria	Paraburkholderia sprentiae WSM5005	2718217991	Proteobacteria	Betaproteobacteria	Burkholderiales	Burkholderiaceae	Paraburkholderia	Paraburkholderia sprentiae	Yes	754502	PRJNA344837	SAMN05846344	Complete	Host-associated	Plants	Nodule	Roots	Isolate	Yes	Lebeckia ambigua	100	0.2	7829542	7116	63.21
2718217999	Bacteria	Pseudomonas sp. MRSN12121	2718217999	Proteobacteria	Gammaproteobacteria	Pseudomonadales	Pseudomonadaceae	Pseudomonas	Pseudomonas sp. MRSN12121	Yes	1611770	PRJNA273956	SAMN03316900	Complete	Host-associated	Human	Urine	Urinary system	Isolate	Yes	Homo sapiens	100	0.13	6986763	6552	63.79
2718218114	Bacteria	Pseudomonas fluorescens L228	2718218114	Proteobacteria	Gammaproteobacteria	Pseudomonadales	Pseudomonadaceae	Pseudomonas	Pseudomonas fluorescens	Yes	294	PRJNA320923	SAMN04992598	Complete	Host-associated	Plants	Leaf	Phyllosphere	Isolate	Yes	Miscanthus giganteus	99.93	0.41	6253326	5851	60.74
2718218175	Bacteria	Mycobacterium tuberculosis M0002959-6	2718218175	Actinobacteria	Actinomycetia	Corynebacteriales	Mycobacteriaceae	Mycobacterium	Mycobacterium tuberculosis	Yes	1773	PRJNA343736	SAMN06010343	Complete	Host-associated	Human	Unclassified	Unclassified	Isolate	Yes	Homo sapiens	99.94	0	4386447	4123	65.6
2718218193	Bacteria	Pseudomonas putida DRA525	2718218193	Proteobacteria	Gammaproteobacteria	Pseudomonadales	Pseudomonadaceae	Pseudomonas	Pseudomonas putida	Yes	303	PRJNA352034	SAMN05829281	Complete	Environmental	Terrestrial	Unclassified	Soil	Isolate	Yes		99.81	1.86	6267580	5743	62.83
2718218199	Bacteria	Rhizobium phaseoli sv. phaseoli N261	2718218199	Proteobacteria	Alphaproteobacteria	Hyphomicrobiales	Rhizobiaceae	Rhizobium	Rhizobium phaseoli	Yes	396	PRJNA293118	SAMN03998625	Complete	Host-associated	Plants	Nodule	Roots	Isolate	Yes	Phaseolus vulgaris	99.94	0.13	6740745	6488	61.41
2718218235	Bacteria	Rhizobium phaseoli sv. phaseoli R620	2718218235	Proteobacteria	Alphaproteobacteria	Hyphomicrobiales	Rhizobiaceae	Rhizobium	Rhizobium phaseoli	Yes	396	PRJNA293118	SAMN03998632	Complete	Host-associated	Plants	Nodule	Roots	Isolate	Yes	Phaseolus vulgaris	99.94	0.06	6630699	6404	61.45
2718218241	Bacteria	Pseudomonas putida PP112420	2718218241	Proteobacteria	Gammaproteobacteria	Pseudomonadales	Pseudomonadaceae	Pseudomonas	Pseudomonas putida	Yes	303	PRJNA340924	SAMN05715224	Complete	Host-associated	Human	Urine	Urinary system	Isolate	Yes	Homo sapiens	99.61	1.7	6031212	5526	62.01
2718218413	Bacteria	Mycobacterium tuberculosis PR10	2718218413	Actinobacteria	Actinomycetia	Corynebacteriales	Mycobacteriaceae	Mycobacterium	Mycobacterium tuberculosis	Yes	1773	PRJNA196391	SAMN03290700	Complete	Host-associated	Human	Subarachnoid space	Nervous system	Isolate	Yes	Homo sapiens	99.44	0	4433130	4092	65.54
2721755458	Bacteria	Frondihabitans sp. SR6	2721755458	Actinobacteria	Actinomycetia	Micrococcales	Microbacteriaceae	Frondihabitans	Frondihabitans sp. PAMC 28766	Yes	1795630	PRJNA310978	SAMN04457486	Complete	Host-associated	Fungi	Unclassified	Unclassified	Isolate	Yes	Himantormia	96.74	3.2	4766863	4744	68.43
2721755514	Bacteria	Rhizobium sp. N6212	2721755514	Proteobacteria	Alphaproteobacteria	Hyphomicrobiales	Rhizobiaceae	Rhizobium	Rhizobium sp. N6212	Yes	1703965	PRJNA293118	SAMN03998642	Complete	Host-associated	Plants	Nodule	Roots	Isolate	Yes	Phaseolus vulgaris	99.91	0	6424414	6191	61.1
2721755523	Bacteria	Delftia sp. HK171	2721755523	Proteobacteria	Betaproteobacteria	Burkholderiales	Comamonadaceae	Delftia	Delftia sp. HK171	Yes	1920191	PRJNA353889	SAMN06027798	Complete	Host-associated	Plants	Unclassified	Roots	Isolate	Yes		99.85	0.21	6430384	5771	66.89
2721755524	Bacteria	Chryseobacterium glaciei IHBB 10212	2721755524	Bacteroidetes	Flavobacteriia	Flavobacteriales	Weeksellaceae	Chryseobacterium	Chryseobacterium glaciei	Yes	1685010	PRJNA313490	SAMN04524003	Complete	Environmental	Aquatic	Ice	Freshwater	Isolate	Yes		100	0	4871648	4527	34.08
2721755809	Bacteria	Rhizobium sp. N541	2721755809	Proteobacteria	Alphaproteobacteria	Hyphomicrobiales	Rhizobiaceae	Rhizobium	Rhizobium sp. N541	Yes	1703970	PRJNA293118	SAMN03998647	Complete	Host-associated	Plants	Nodule	Roots	Isolate	Yes	Phaseolus vulgaris	100	0.4	6438790	6147	61.67
2721755819	Bacteria	Rhizobium phaseoli sv. phaseoli N771	2721755819	Proteobacteria	Alphaproteobacteria	Hyphomicrobiales	Rhizobiaceae	Rhizobium	Rhizobium phaseoli	Yes	396	PRJNA293118	SAMN03998627	Complete	Host-associated	Plants	Nodule	Roots	Isolate	Yes	Phaseolus vulgaris	99.94	0.34	6906405	6717	61.31
2721755822	Bacteria	Rhizobium phaseoli sv. phaseoli R650	2721755822	Proteobacteria	Alphaproteobacteria	Hyphomicrobiales	Rhizobiaceae	Rhizobium	Rhizobium phaseoli	Yes	396	PRJNA293118	SAMN03998634	Complete	Host-associated	Plants	Nodule	Roots	Isolate	Yes	Phaseolus vulgaris	99.94	0.34	6726041	6445	61.34
2721755823	Bacteria	Rhizobium phaseoli sv. phaseoli R630	2721755823	Proteobacteria	Alphaproteobacteria	Hyphomicrobiales	Rhizobiaceae	Rhizobium	Rhizobium phaseoli	Yes	396	PRJNA293118	SAMN03998633	Complete	Host-associated	Plants	Nodule	Roots	Isolate	Yes	Phaseolus vulgaris	99.94	0.34	6752556	6490	61.37
2724679549	Bacteria	Stenotrophomonas sp. DDT-1	2724679549	Proteobacteria	Gammaproteobacteria	Xanthomonadales	Xanthomonadaceae	Stenotrophomonas	Stenotrophomonas sp. DDT-1	Yes	1609637	PRJNA286061	SAMN03764479	Complete	Environmental	Terrestrial	Unclassified	Soil	Isolate	Yes		99.4	0.1	4509133	4231	66.47
2724679769	Bacteria	Mycobacterium simiae MsiGto	2724679769	Actinobacteria	Actinomycetia	Corynebacteriales	Mycobacteriaceae	Mycobacterium	Mycobacterium simiae	Yes	1784	PRJNA378996	SAMN06564598	Complete	Host-associated	Human	Sputum	Respiratory system	Isolate	Yes	Homo sapiens	99.53	2.78	6686819	6369	66.08
2724679817	Bacteria	Chryseobacterium profundimaris DSM 28214	2724679817	Bacteroidetes	Flavobacteriia	Flavobacteriales	Weeksellaceae	Chryseobacterium	Chryseobacterium profundimaris	Yes	1387275	PRJNA363583	SAMN06264346	Complete	Environmental	Aquatic	Oceanic	Marine	Isolate	Yes		100	0.49	4328797	4021	36.72
2728369347	Bacteria	Klebsiella aerogenes FDAARGOS_152	2728369347	Proteobacteria	Gammaproteobacteria	Enterobacterales	Enterobacteriaceae	Klebsiella	Klebsiella aerogenes	Yes	548	PRJNA231221	SAMN03996296	Complete	Host-associated	Human	Urine	Urinary system	Isolate	Yes	Homo sapiens	99.7	0.93	5317047	5148	55
2728369353	Bacteria	Pseudomonas sp. TCU-HL1	2728369353	Proteobacteria	Gammaproteobacteria	Pseudomonadales	Pseudomonadaceae	Pseudomonas	Pseudomonas sp. TCU-HL1	Yes	1856685	PRJNA324156	SAMN05195958	Complete	Environmental	Terrestrial	Unclassified	Soil	Isolate	Yes		99.35	0.76	6256697	5939	63.22
2728369359	Bacteria	Paenibacillus polymyxa YC0136	2728369359	Firmicutes	Bacilli	Bacillales	Paenibacillaceae	Paenibacillus	Paenibacillus polymyxa	Yes	1406	PRJNA352445	SAMN05981091	Complete	Host-associated	Plants	Rhizosphere	Roots	Isolate	Yes		98.68	0	5621728	4995	45.74
2728369377	Bacteria	Klebsiella aerogenes FDAARGOS_139	2728369377	Proteobacteria	Gammaproteobacteria	Enterobacterales	Enterobacteriaceae	Klebsiella	Klebsiella aerogenes	Yes	548	PRJNA231221	SAMN03996283	Complete	Host-associated	Human	Large intestine	Digestive system	Isolate	Yes	Homo sapiens	100	0.6	5297782	5097	55.05
2728369380	Bacteria	Microbacterium sp. 1.5R	2728369380	Actinobacteria	Actinomycetia	Micrococcales	Microbacteriaceae	Microbacterium	Microbacterium sp. 1.5R	Yes	1916917	PRJNA352825	SAMN05992342	Complete	Host-associated	Plants	Rhizosphere	Roots	Isolate	Yes	Linum austriacum ssp. austriacum	99.37	0	3620317	3487	68.14
2728369500	Bacteria	Chryseobacterium sp. 7	2728369500	Bacteroidetes	Flavobacteriia	Flavobacteriales	Weeksellaceae	Chryseobacterium	Chryseobacterium sp. 7	Yes	2035214	PRJNA402419	SAMN07626147	Complete	Environmental	Aquatic	Lake	Freshwater	Isolate	Yes		100	0.74	5091715	4744	36.02
2728369519	Bacteria	Murinocardiopsis flavida DSM 45312	2728369519	Actinobacteria	Actinomycetia	Streptosporangiales	Nocardiopsaceae	Murinocardiopsis	Murinocardiopsis flavida	Yes	645275	PRJNA402485	SAMN07621480	Complete	Host-associated	Fungi	Unclassified	Unclassified	Isolate	Yes		100	0.82	7376154	6697	72.42
2731639187	Bacteria	Chryseobacterium sp. 52	2731639187	Bacteroidetes	Flavobacteriia	Flavobacteriales	Weeksellaceae	Chryseobacterium	Chryseobacterium sp. 52	Yes	2035213	PRJNA402418	SAMN07626135	Complete	Environmental	Aquatic	Lake	Freshwater	Isolate	Yes		99.93	0.25	5298815	4859	37.04
2731957582	Bacteria	Microbacterium resistens NBRC 103078	2731957582	Actinobacteria	Actinomycetia	Micrococcales	Microbacteriaceae	Microbacterium	Microbacterium resistens	Yes	1223505	PRJDB431	SAMD00046494	Complete	Host-associated	Human	Unclassified	Unclassified	Isolate	Yes	Homo sapiens	97.42	1.35	3970055	3914	71.17
2731957586	Bacteria	Microbacterium hydrocarbonoxydans NBRC 103074	2731957586	Actinobacteria	Actinomycetia	Micrococcales	Microbacteriaceae	Microbacterium	Microbacterium hydrocarbonoxydans	Yes	1223527	PRJDB452	SAMD00046491	Complete	Environmental	Terrestrial	Unclassified	Soil	Isolate	Yes		99.24	0.76	3474616	3417	68.64
2731957621	Bacteria	Janthinobacterium agaricidamnosum W1R3	2731957621	Proteobacteria	Betaproteobacteria	Burkholderiales	Oxalobacteraceae	Janthinobacterium	Janthinobacterium agaricidamnosum	Yes	1349767	PRJDB1351	SAMD00046731	Complete	Host-associated	Fungi	Unclassified	Unclassified	Isolate	Yes		99.67	0.38	5863478	5120	61.12
2731957680	Bacteria	Microbacterium hominis NBRC 15708	2731957680	Actinobacteria	Actinomycetia	Micrococcales	Microbacteriaceae	Microbacterium	Microbacterium hominis	Yes	1348634	PRJDB1325	SAMD00047214	Complete	Environmental	Aquatic	Lotic	Freshwater	Isolate	Yes		99.49	0.51	3499491	3280	71
2734482070	Bacteria	Chryseobacterium geocarposphaerae DSM 27617	2734482070	Bacteroidetes	Flavobacteriia	Flavobacteriales	Weeksellaceae	Chryseobacterium	Chryseobacterium geocarposphaerae	Yes	1416776	PRJNA402495	SAMN07621004	Complete	Environmental	Terrestrial	Unclassified	Soil	Isolate	Yes		100	0	4113083	3829	35.25
2737471751	Bacteria	Delftia sp. 60	2737471751	Proteobacteria	Betaproteobacteria	Burkholderiales	Comamonadaceae	Delftia	Delftia sp. 60	Yes	2035216	PRJNA402423	SAMN07626146	Complete	Environmental	Aquatic	Lake	Freshwater	Isolate	Yes		98.76	0.21	6379696	5765	66.96
2738541264	Bacteria	Mycobacterium sp. OK889	2738541264	Actinobacteria	Actinomycetia	Corynebacteriales	Mycobacteriaceae	Mycobacterium	Mycobacterium sp. OK889	Yes	2135745	PRJNA443402	SAMN08779396	Complete	Host-associated	Plants	Unclassified	Roots	Isolate	Yes	Populus	99.91	0.44	5935393	5724	66.35
2738541274	Bacteria	Mycobacterium sp. YR708	2738541274	Actinobacteria	Actinomycetia	Corynebacteriales	Mycobacteriaceae	Mycobacterium	Mycobacterium sp. YR708	Yes	2135746	PRJNA443403	SAMN08779397	Complete	Host-associated	Plants	Unclassified	Roots	Isolate	Yes	Populus	100	0.69	6909446	6706	66.25
2738541293	Bacteria	Rhizobium sp. GV031	2738541293	Proteobacteria	Alphaproteobacteria	Hyphomicrobiales	Rhizobiaceae	Rhizobium	Rhizobium sp. GV031	Yes	2135727	PRJNA443384	SAMN08779374	Complete	Host-associated	Plants	Unclassified	Roots	Isolate	Yes	Populus	99.93	1.21	7065685	6987	60.32
2738541306	Bacteria	Paraburkholderia sp. GV052	2738541306	Proteobacteria	Betaproteobacteria	Burkholderiales	Burkholderiaceae	Paraburkholderia	Paraburkholderia sp. GV052	Yes	2135695	PRJNA443366	SAMN08777207	Complete	Host-associated	Plants	Unclassified	Roots	Isolate	Yes	Populus	99.6	0.22	7284992	6587	62.86
2738541310	Bacteria	Rhizobium pusense DSM 22668	2738541310	Proteobacteria	Alphaproteobacteria	Hyphomicrobiales	Rhizobiaceae	Rhizobium	Rhizobium pusense	Yes	648995			Complete	Environmental	Terrestrial	Unclassified	Soil	Isolate	Yes		99.91	0.33	5273252	5125	59.24
2738541317	Bacteria	Rhizobium halophytocola DSM 21600	2738541317	Proteobacteria	Alphaproteobacteria	Hyphomicrobiales	Rhizobiaceae	Rhizobium	Rhizobium halophytocola	Yes	735519			Complete	Host-associated	Plants	Unclassified	Roots	Isolate	Yes		97.79	0.43	5340176	5022	63.13
2738541319	Bacteria	Rhizobium rosettiformans DSM 26376	2738541319	Proteobacteria	Alphaproteobacteria	Hyphomicrobiales	Rhizobiaceae	Rhizobium	Rhizobium rosettiformans	Yes	1368430			Complete	Environmental	Aquatic	Unclassified	Unclassified	Isolate	Yes		100	1.23	4909060	4909	61.68
2738541320	Bacteria	Rhizobium tarimense CCTCC AB 2011011	2738541320	Proteobacteria	Alphaproteobacteria	Hyphomicrobiales	Rhizobiaceae	Rhizobium	Rhizobium tarimense	Yes	1079109			Complete	Environmental	Terrestrial	Unclassified	Soil	Isolate	Yes		99.61	0.58	4832611	5028	61.23
2738541321	Bacteria	Rhizobium smilacinae CCTCC AB 2013016	2738541321	Proteobacteria	Alphaproteobacteria	Hyphomicrobiales	Rhizobiaceae	Rhizobium	Rhizobium smilacinae	Yes	1395944			Complete	Host-associated	Plants	Leaf	Phyllosphere	Isolate	Yes		100	0.97	6005621	5775	58.99
2738541322	Bacteria	Rhizobium flavum CCTCC AB 2013042	2738541322	Proteobacteria	Alphaproteobacteria	Hyphomicrobiales	Rhizobiaceae	Rhizobium	Rhizobium flavum	Yes	1335061			Complete	Environmental	Terrestrial	Unclassified	Soil	Isolate	Yes		100	0.78	4642242	4596	61.58
2738541324	Bacteria	Rhizobium petrolearium DSM 26482	2738541324	Proteobacteria	Alphaproteobacteria	Hyphomicrobiales	Rhizobiaceae	Rhizobium	Rhizobium petrolearium	Yes	515361			Complete	Environmental	Terrestrial	Unclassified	Soil	Isolate	Yes		98.94	1.94	6968968	6793	60.54
2738541329	Bacteria	Rhizobium aggregatum DSM 1111	2738541329	Proteobacteria	Alphaproteobacteria	Hyphomicrobiales	Rhizobiaceae	Rhizobium	Rhizobium aggregatum	Yes	1368425			Complete	Environmental	Aquatic	Unclassified	Unclassified	Isolate	Yes		99.22	0.58	4813061	4645	61.49
2738541333	Bacteria	Rhizobium sophoriradicis CCBAU 03470	2738541333	Proteobacteria	Alphaproteobacteria	Hyphomicrobiales	Rhizobiaceae	Rhizobium	Rhizobium sophoriradicis	Yes	1535245			Complete	Host-associated	Plants	Unclassified	Roots	Isolate	Yes		99.97	0.26	7106503	6771	61.12
2738543002	Bacteria	Paraburkholderia sp. GV072	2738543002	Proteobacteria	Betaproteobacteria	Burkholderiales	Burkholderiaceae	Paraburkholderia	Paraburkholderia sp. GV072	Yes	2135698	PRJNA443369	SAMN08776808	Complete	Host-associated	Plants	Unclassified	Roots	Isolate	Yes	Populus	99.6	0.22	7284546	6584	62.86
2738543009	Bacteria	Luteibacter sp. OK325	2738543009	Proteobacteria	Gammaproteobacteria	Xanthomonadales	Rhodanobacteraceae	Luteibacter	Luteibacter sp. OK325	Yes	2135670	PRJNA443348	SAMN08778907	Complete	Host-associated	Plants	Unclassified	Roots	Isolate	Yes	Populus	99.66	0.85	4944499	4394	64.13
2738543028	Bacteria	Mycobacterium sp. YR782	2738543028	Actinobacteria	Actinomycetia	Corynebacteriales	Mycobacteriaceae	Mycobacterium	Mycobacterium sp. YR782	Yes	2135747	PRJNA443404	SAMN08778932	Complete	Host-associated	Plants	Unclassified	Roots	Isolate	Yes	Populus	100	0.69	6917070	6675	66.25
2739367700	Bacteria	Dyella sp. YR388	2739367700	Proteobacteria	Gammaproteobacteria	Xanthomonadales	Rhodanobacteraceae	Dyella	Dyella sp. YR388	Yes	2135665	PRJNA443343	SAMN08779348	Complete	Host-associated	Plants	Unclassified	Roots	Isolate	Yes	Populus	100	1.82	4747630	4290	63.96
2739367874	Bacteria	Chryseobacterium sp. T16E-39	2739367874	Bacteroidetes	Flavobacteriia	Flavobacteriales	Weeksellaceae	Chryseobacterium	Chryseobacterium sp. T16E-39	Yes	2015076	PRJNA391544	SAMN07270375	Complete	Host-associated	Plants	Unclassified	Roots	Isolate	Yes		99.88	0.49	4872888	4541	35.22
2740891879	Bacteria	Caballeronia udeis ES_PA-B7	2740891879	Proteobacteria	Betaproteobacteria	Burkholderiales	Burkholderiaceae	Caballeronia	Caballeronia udeis	Yes	1232866	PRJNA460935	SAMN09070711	Complete	Environmental	Terrestrial	Unclassified	Soil	Isolate	Yes		98.08	3.35	11664561	11126	60.05
2740892126	Bacteria	Pseudomonas stutzeri HI00D01	2740892126	Proteobacteria	Gammaproteobacteria	Pseudomonadales	Pseudomonadaceae	Pseudomonas	Pseudomonas stutzeri	Yes	316	PRJNA305749	SAMN04580753	Complete	Environmental	Aquatic	Unclassified	Marine	Isolate	Yes		100	1.78	4854914	4789	62.99
2744054794	Bacteria	Paenibacillus glacialis DSM 22343	2744054794	Firmicutes	Bacilli	Bacillales	Paenibacillaceae	Paenibacillus	Paenibacillus glacialis	Yes	494026	PRJNA316042	SAMN04574067	Complete	Environmental	Terrestrial	Unclassified	Soil	Isolate	Yes		99.54	1.31	5700092	5471	40.68
2744054952	Bacteria	Caballeronia turbans LMG 29316	2744054952	Proteobacteria	Betaproteobacteria	Burkholderiales	Burkholderiaceae	Caballeronia	Caballeronia turbans	Yes	1777134	PRJEB12484	SAMEA3731260	Complete	Host-associated	Human	Unclassified	Unclassified	Isolate	Yes	Homo sapiens	100	1.59	7344248	6952	63.11
2744055058	Bacteria	Caballeronia udeis ES_FE-B12	2744055058	Proteobacteria	Betaproteobacteria	Burkholderiales	Burkholderiaceae	Caballeronia	Caballeronia udeis	Yes	1232866	PRJNA460940	SAMN09070756	Complete	Environmental	Terrestrial	Unclassified	Soil	Isolate	Yes		98.17	3.21	11085164	10654	60.15
2744055287	Bacteria	Caballeronia udeis ES_PA-D4	2744055287	Proteobacteria	Betaproteobacteria	Burkholderiales	Burkholderiaceae	Caballeronia	Caballeronia udeis	Yes	1232866	PRJNA460934	SAMN09070752	Complete	Environmental	Terrestrial	Unclassified	Soil	Isolate	Yes		98	3.51	11589458	11079	60.11
2744055288	Bacteria	Caballeronia sordidicola ES_PA-C8	2744055288	Proteobacteria	Betaproteobacteria	Burkholderiales	Burkholderiaceae	Caballeronia	Caballeronia sordidicola	Yes	196367	PRJNA460333	SAMN09070688	Complete	Environmental	Terrestrial	Unclassified	Soil	Isolate	Yes		98.08	3.28	11252639	10718	60.15
2747842423	Bacteria	Pseudomonas sp. LE5C9	2747842423	Proteobacteria	Gammaproteobacteria	Pseudomonadales	Pseudomonadaceae	Pseudomonas	unclassified	Yes	286			Complete	Environmental	Aquatic	Lake	Freshwater	Isolate	Yes		99.93	0.4	6703897	6182	60.17
2747842428	Bacteria	Stenotrophomonas sp. WCS2014-113	2747842428	Proteobacteria	Gammaproteobacteria	Xanthomonadales	Xanthomonadaceae	Stenotrophomonas	unclassified	Yes	40323			Complete	Host-associated	Plants	Unclassified	Roots	Isolate	Yes		99.79	1.03	4689383	4327	67.31
2747842429	Bacteria	Microbacterium sp. WCS2014-259	2747842429	Actinobacteria	Actinomycetia	Micrococcales	Microbacteriaceae	Microbacterium	unclassified	Yes	33882			Complete	Host-associated	Plants	Unclassified	Roots	Isolate	Yes	Arabidopsis thaliana	99.18	1.77	3914386	4052	67.69
2751185489	Bacteria	Collimonas fungivorans ES_Al-A1	2751185489	Proteobacteria	Betaproteobacteria	Burkholderiales	Oxalobacteraceae	Collimonas	Collimonas fungivorans	Yes	158899	PRJNA460332	SAMN09070615	Complete	Environmental	Terrestrial	Unclassified	Soil	Isolate	Yes		99.95	0.71	5264323	4821	59.69
2751185700	Bacteria	Mycetocola saprophilus NRRL B-24119	2751185700	Actinobacteria	Actinomycetia	Micrococcales	Microbacteriaceae	Mycetocola	Mycetocola saprophilus	Yes	76636	PRJNA238534	SAMN02645226	Complete	Host-associated	Fungi	Unclassified	Unclassified	Isolate	Yes		99.49	0.84	3448363	3228	66.14
2751185846	Bacteria	Paraburkholderia ribeironis STM 7296	2751185846	Proteobacteria	Betaproteobacteria	Burkholderiales	Burkholderiaceae	Paraburkholderia	Paraburkholderia ribeironis	Yes	1247936	PRJEB10534	SAMEA3512853	Complete	Host-associated	Plants	Unclassified	Roots	Isolate	Yes	Piptadenia gonoacantha	100	1.05	7242164	6628	62.49
2751185877	Bacteria	Chryseobacterium artocarpi UTM-3	2751185877	Bacteroidetes	Flavobacteriia	Flavobacteriales	Weeksellaceae	Chryseobacterium	Chryseobacterium artocarpi	Yes	1414727	PRJNA328196	SAMN05366346	Complete	Host-associated	Plants	Rhizosphere	Roots	Isolate	Yes		100	0.25	4921427	4550	34.74
2751185881	Bacteria	Serratia sp. 506_PEND	2751185881	Proteobacteria	Gammaproteobacteria	Enterobacterales	Yersiniaceae	Serratia	Serratia sp. 506_PEND	Yes	1572666	PRJNA267549	SAMN03197699	Complete	Host-associated	Human	Sputum	Respiratory system	Isolate	Yes	Homo sapiens	99.12	1.08	5814221	5969	58.79
2751185882	Bacteria	Serratia sp. 2880STDY5682894	2751185882	Proteobacteria	Gammaproteobacteria	Enterobacterales	Yersiniaceae	Serratia	Serratia sp. 2880STDY5682894	Yes	1805636	PRJEB5065	SAMEA2273967	Complete	Host-associated	Human	Blood	Circulatory system	Isolate	Yes	Homo sapiens	99.81	0	5174715	4940	59.85
2751185883	Bacteria	Serratia sp. 2880STDY5682895	2751185883	Proteobacteria	Gammaproteobacteria	Enterobacterales	Yersiniaceae	Serratia	Serratia sp. 2880STDY5682895	Yes	1805637	PRJEB5065	SAMEA2273968	Complete	Host-associated	Human	Blood	Circulatory system	Isolate	Yes	Homo sapiens	99.78	0	5071328	4810	60.07
2751185893	Bacteria	Microbacterium foliorum DSM 12966	2751185893	Actinobacteria	Actinomycetia	Micrococcales	Microbacteriaceae	Microbacterium	Microbacterium foliorum	Yes	104336	PRJNA269724	SAMN03256325	Complete	Host-associated	Plants	Unclassified	Phyllosphere	Isolate	Yes		99.37	0.76	3558318	3398	68.7
2751185905	Bacteria	Paenibacillus kribbensis 6hRe76	2751185905	Firmicutes	Bacilli	Bacillales	Paenibacillaceae	Paenibacillus	Paenibacillus kribbensis	Yes	172713	PRJNA326714	SAMN05291436	Complete	Host-associated	Plants	Unclassified	Roots	Isolate	Yes	Cymbidium faberi	99.85	0	6142767	5707	46.35
2751186012	Bacteria	Burkholderia territorii MSMB1914WGS	2751186012	Proteobacteria	Betaproteobacteria	Burkholderiales	Burkholderiaceae	Burkholderia	Burkholderia territorii	Yes	1503055	PRJNA279182	SAMN03449382	Complete	Host-associated	Plants	Unclassified	Unclassified	Isolate	Yes		100	0.4	6664670	6038	66.77
2751186019	Bacteria	Burkholderia territorii MSMB1919WGS	2751186019	Proteobacteria	Betaproteobacteria	Burkholderiales	Burkholderiaceae	Burkholderia	Burkholderia territorii	Yes	1503055	PRJNA279182	SAMN03449383	Complete	Host-associated	Plants	Unclassified	Unclassified	Isolate	Yes		100	0.4	6956749	6309	66.62
2751186029	Bacteria	Burkholderia seminalis FL-5-4-10-S1-D7	2751186029	Proteobacteria	Betaproteobacteria	Burkholderiales	Burkholderiaceae	Burkholderia	Burkholderia seminalis	Yes	488731	PRJNA279182	SAMN03449243	Complete	Environmental	Terrestrial	Unclassified	Soil	Isolate	Yes		100	0	7648944	6935	67.3
2754412327	Bacteria	Burkholderia territorii MSMB1837	2754412327	Proteobacteria	Betaproteobacteria	Burkholderiales	Burkholderiaceae	Burkholderia	Burkholderia territorii	Yes	1503055	PRJNA279182	SAMN03449301	Complete	Environmental	Terrestrial	Unclassified	Soil	Isolate	Yes		100	0.81	6890927	6203	66.66
2754412339	Bacteria	Burkholderia latens AU17928	2754412339	Proteobacteria	Betaproteobacteria	Burkholderiales	Burkholderiaceae	Burkholderia	Burkholderia latens	Yes	488446	PRJNA279182	SAMN03449404	Complete	Host-associated	Human	Unclassified	Respiratory system	Isolate	Yes		100	0.4	6614478	5965	66.37
2754412344	Bacteria	Burkholderia territorii MSMB1918WGS	2754412344	Proteobacteria	Betaproteobacteria	Burkholderiales	Burkholderiaceae	Burkholderia	Burkholderia territorii	Yes	1503055	PRJNA279182	SAMN03449524	Complete	Host-associated	Plants	Unclassified	Unclassified	Isolate	Yes		100	0	6641711	6072	66.77
2754412345	Bacteria	Burkholderia humptydooensis MSMB122	2754412345	Proteobacteria	Betaproteobacteria	Burkholderiales	Burkholderiaceae	Burkholderia	Burkholderia humptydooensis	Yes	430531	PRJNA279182	SAMN03449261	Complete	Environmental	Aquatic	Unclassified	Unclassified	Isolate	Yes		100	0.54	6735566	5889	67.5
2754412362	Bacteria	Burkholderia stagnalis MSMB735WGS	2754412362	Proteobacteria	Betaproteobacteria	Burkholderiales	Burkholderiaceae	Burkholderia	Burkholderia stagnalis	Yes	1503054	PRJNA279182	SAMN03449637	Complete	Environmental	Terrestrial	Unclassified	Soil	Isolate	Yes		100	1.21	7583807	6779	67.65
2754412367	Bacteria	Burkholderia territorii MSMB1913WGS	2754412367	Proteobacteria	Betaproteobacteria	Burkholderiales	Burkholderiaceae	Burkholderia	Burkholderia territorii	Yes	1503055	PRJNA279182	SAMN03449520	Complete	Host-associated	Plants	Unclassified	Unclassified	Isolate	Yes		100	0	6551171	5961	66.9
2754412378	Bacteria	Burkholderia sp. MSMB0175	2754412378	Proteobacteria	Betaproteobacteria	Burkholderiales	Burkholderiaceae	Burkholderia	Burkholderia sp. Bp7605	Yes	1740163	PRJNA279182	SAMN04196785	Complete	Environmental	Terrestrial	Unclassified	Soil	Isolate	Yes		98.39	2.72	5705688	4755	64.38
2754412401	Bacteria	Burkholderia stagnalis MSMB1487WGS	2754412401	Proteobacteria	Betaproteobacteria	Burkholderiales	Burkholderiaceae	Burkholderia	Burkholderia stagnalis	Yes	1503054	PRJNA279182	SAMN03449486	Complete	Host-associated	Plants	Unclassified	Unclassified	Isolate	Yes		100	1.06	7528350	6786	67.63
2754412539	Bacteria	Caballeronia udeis ES_FE-H11	2754412539	Proteobacteria	Betaproteobacteria	Burkholderiales	Burkholderiaceae	Caballeronia	Caballeronia udeis	Yes	1232866	PRJNA460938	SAMN09070712	Complete	Environmental	Terrestrial	Unclassified	Soil	Isolate	Yes		98.17	3.52	11558294	11076	60.1
2754412711	Bacteria	Caballeronia udeis ES_AL-A7	2754412711	Proteobacteria	Betaproteobacteria	Burkholderiales	Burkholderiaceae	Caballeronia	Caballeronia udeis	Yes	1232866	PRJNA460941	SAMN09070713	Complete	Environmental	Terrestrial	Unclassified	Soil	Isolate	Yes		98.08	3.27	10983386	10540	60.19
2756170262	Bacteria	Pseudomonas sp. LE5F10	2756170262	Proteobacteria	Gammaproteobacteria	Pseudomonadales	Pseudomonadaceae	Pseudomonas	unclassified	Yes	286			Complete	Environmental	Aquatic	Lake	Freshwater	Isolate	Yes		99.67	0.34	6872838	6216	62.9
2756170298	Bacteria	Caballeronia udeis ES_PA-A8	2756170298	Proteobacteria	Betaproteobacteria	Burkholderiales	Burkholderiaceae	Caballeronia	Caballeronia udeis	Yes	1232866	PRJNA460937	SAMN09070754	Complete	Environmental	Terrestrial	Unclassified	Soil	Isolate	Yes		98.02	3.52	11643441	11076	60.07
2757320370	Bacteria	Paenibacillus donghaensis KCTC 13049	2757320370	Firmicutes	Bacilli	Bacillales	Paenibacillaceae	Paenibacillus	Paenibacillus donghaensis	Yes	414771	PRJNA384283	SAMN06833332	Complete	Environmental	Aquatic	Sediment	Marine	Isolate	Yes		99.51	0.76	8542333	7886	49.67
2757320428	Bacteria	Paraburkholderia sp. OV446	2757320428	Proteobacteria	Betaproteobacteria	Burkholderiales	Burkholderiaceae	Paraburkholderia	Paraburkholderia sp. OV446	Yes	2135496	PRJNA440770	SAMN08776233	Complete	Host-associated	Plants	Unclassified	Unclassified	Isolate	Yes	Populus	100	0.12	7257342	6639	61.98
2757320513	Bacteria	Paraburkholderia sp. PDC91	2757320513	Proteobacteria	Betaproteobacteria	Burkholderiales	Burkholderiaceae	Paraburkholderia	Paraburkholderia sp. PDC91	Yes	2135498	PRJNA440772	SAMN08776235	Complete	Host-associated	Plants	Unclassified	Unclassified	Isolate	Yes	Populus	98.27	2.23	7675111	6962	65.3
2757320521	Bacteria	Paraburkholderia sp. OV555	2757320521	Proteobacteria	Betaproteobacteria	Burkholderiales	Burkholderiaceae	Paraburkholderia	Paraburkholderia sp. OV555	Yes	2135497	PRJNA440771	SAMN08776234	Complete	Host-associated	Plants	Unclassified	Unclassified	Isolate	Yes	Populus	99.19	0.92	6321374	5820	64.19
2757320534	Bacteria	Caballeronia udeis ES_AL-E11	2757320534	Proteobacteria	Betaproteobacteria	Burkholderiales	Burkholderiaceae	Caballeronia	Caballeronia udeis	Yes	1232866	PRJNA460336	SAMN09070691	Complete	Environmental	Terrestrial	Unclassified	Soil	Isolate	Yes		97.95	4	11742332	11241	60.04
2757320536	Bacteria	Microbacterium sp. NFIX05	2757320536	Actinobacteria	Actinomycetia	Micrococcales	Microbacteriaceae	Microbacterium	Microbacterium sp. NFIX05	Yes	1566291	PRJNA265253	SAMN03159321	Complete	Host-associated	Plants	Rhizoplane	Roots	Isolate	Yes		99.49	1.39	3629334	3491	69.98
2758568015	Bacteria	Herbaspirillum sp. meg3	2758568015	Proteobacteria	Betaproteobacteria	Burkholderiales	Oxalobacteraceae	Herbaspirillum	Herbaspirillum sp. meg3	Yes	2025949	PRJNA397799	SAMN07488278	Complete	Environmental	Terrestrial	Unclassified	Soil	Isolate	Yes		99.47	0.3	5465798	4933	57.08
2765235838	Bacteria	Herbaspirillum robiniae AA6	2765235838	Proteobacteria	Betaproteobacteria	Burkholderiales	Oxalobacteraceae	Herbaspirillum	Herbaspirillum robiniae	Yes	2014887	PRJNA357031	SAMN06130964	Complete	Host-associated	Plants	Unclassified	Roots	Isolate	Yes	Zea mays	99.92	0.45	5445269	4877	65.1
2765235839	Bacteria	Chryseobacterium indologenes AA5	2765235839	Bacteroidetes	Flavobacteriia	Flavobacteriales	Weeksellaceae	Chryseobacterium	Chryseobacterium indologenes	Yes	253	PRJNA357031	SAMN06130963	Complete	Host-associated	Plants	Unclassified	Roots	Isolate	Yes	Zea mays	100	0.74	5314748	4921	35.88
2765235840	Bacteria	Stenotrophomonas maltophilia AA1	2765235840	Proteobacteria	Gammaproteobacteria	Xanthomonadales	Xanthomonadaceae	Stenotrophomonas	Stenotrophomonas maltophilia	Yes	40324	PRJNA357031	SAMN06130959	Complete	Host-associated	Plants	Unclassified	Roots	Isolate	Yes	Zea mays	100	0.43	4663337	4259	67.38
2765235841	Bacteria	Pseudomonas putida AA7	2765235841	Proteobacteria	Gammaproteobacteria	Pseudomonadales	Pseudomonadaceae	Pseudomonas	Pseudomonas putida	Yes	303	PRJNA357031	SAMN06130965	Complete	Host-associated	Plants	Unclassified	Roots	Isolate	Yes	Zea mays	100	1.27	6137024	5590	62.53
2765235856	Bacteria	Stenotrophomonas sp. WZN-1	2765235856	Proteobacteria	Gammaproteobacteria	Xanthomonadales	Xanthomonadaceae	Stenotrophomonas	Stenotrophomonas sp. WZN-1	Yes	2005046	PRJNA388045	SAMN07192574	Complete	Environmental	Terrestrial	Unclassified	Soil	Isolate	Yes		100	0	4512703	4204	66.62
2765235941	Bacteria	Paenibacillus sp. RUD330	2765235941	Firmicutes	Bacilli	Bacillales	Paenibacillaceae	Paenibacillus	Paenibacillus sp. RUD330	Yes	2023772	PRJNA396653	SAMN07430240	Complete	Environmental	Aquatic	Unclassified	Unclassified	Isolate	Yes		99.62	0.13	5562768	5042	59.07
2765235943	Bacteria	Rhizobium sp. 11515TR	2765235943	Proteobacteria	Alphaproteobacteria	Hyphomicrobiales	Rhizobiaceae	Rhizobium	Rhizobium sp. 11515TR	Yes	2028343	PRJNA399130	SAMN07522840	Complete	Environmental	Terrestrial	Unclassified	Soil	Isolate	Yes		99.93	0.56	7070317	6803	59.43
2765235967	Bacteria	Burkholderia sp. MSMB0043	2765235967	Proteobacteria	Betaproteobacteria	Burkholderiales	Burkholderiaceae	Burkholderia	Burkholderia sp. Bp5365	Yes	1740162	PRJNA279182	SAMN04196784	Complete	Environmental	Aquatic	Unclassified	Unclassified	Isolate	Yes		100	0.56	7287809	6430	67.14
2765235971	Bacteria	Burkholderia metallica FL-6-5-30-S1-D7	2765235971	Proteobacteria	Betaproteobacteria	Burkholderiales	Burkholderiaceae	Burkholderia	Burkholderia metallica	Yes	488729	PRJNA279182	SAMN03449247	Complete	Environmental	Terrestrial	Unclassified	Soil	Isolate	Yes		100	0.4	7424240	6648	67.09
2765235975	Bacteria	Pseudomonas mesoacidophila ATCC 31433	2765235975	Proteobacteria	Betaproteobacteria	Burkholderiales	Burkholderiaceae	Burkholderia	Burkholderia ubonensis	Yes	265293	PRJNA381873	SAMN06690200	Complete	Environmental	Terrestrial	Unclassified	Soil	Isolate	Yes		100	2.7	7840830	7108	67.06
2767802145	Bacteria	Klebsiella aerogenes GN02355	2767802145	Proteobacteria	Gammaproteobacteria	Enterobacterales	Enterobacteriaceae	Klebsiella	Klebsiella aerogenes	Yes	548	PRJNA259658	SAMN03495942	Complete	Host-associated	Human	Unclassified	Unclassified	Isolate	Yes	Homo sapiens	100	0.63	5182678	4943	55.12
2767802153	Bacteria	Klebsiella aerogenes GN02464	2767802153	Proteobacteria	Gammaproteobacteria	Enterobacterales	Enterobacteriaceae	Klebsiella	Klebsiella aerogenes	Yes	548	PRJNA259658	SAMN03495946	Complete	Host-associated	Human	Unclassified	Unclassified	Isolate	Yes	Homo sapiens	99.94	0.04	5046425	4833	55.17
2767802245	Bacteria	Pseudomonas denitrificans 90_PDEN	2767802245	Proteobacteria	Gammaproteobacteria	Pseudomonadales	Pseudomonadaceae	Pseudomonas	Pseudomonas denitrificans (nom. rej.)	Yes	43306	PRJNA267549	SAMN03198107	Complete	Host-associated	Human	Urine	Urinary system	Isolate	Yes	Homo sapiens	99.51	0.11	6379274	6077	66.43
2767802247	Bacteria	Pseudomonas denitrificans 148_PDEN	2767802247	Proteobacteria	Gammaproteobacteria	Pseudomonadales	Pseudomonadaceae	Pseudomonas	Pseudomonas denitrificans (nom. rej.)	Yes	43306	PRJNA267549	SAMN03197337	Complete	Host-associated	Human	Urine	Urinary system	Isolate	Yes	Homo sapiens	99.68	0.11	6332181	5903	66.53
2767802249	Bacteria	Pseudomonas denitrificans 817_PDEN	2767802249	Proteobacteria	Gammaproteobacteria	Pseudomonadales	Pseudomonadaceae	Pseudomonas	Pseudomonas denitrificans (nom. rej.)	Yes	43306	PRJNA267549	SAMN03198031	Complete	Host-associated	Human	Sputum	Respiratory system	Isolate	Yes	Homo sapiens	98.65	0.17	5956028	5860	66.51
2767802250	Bacteria	Pseudomonas denitrificans 816_PDEN	2767802250	Proteobacteria	Gammaproteobacteria	Pseudomonadales	Pseudomonadaceae	Pseudomonas	Pseudomonas denitrificans (nom. rej.)	Yes	43306	PRJNA267549	SAMN03198030	Complete	Host-associated	Human	Sputum	Respiratory system	Isolate	Yes	Homo sapiens	99.35	0.3	5952614	5785	66.51
2767802259	Bacteria	Pseudomonas denitrificans 106_PDEN	2767802259	Proteobacteria	Gammaproteobacteria	Pseudomonadales	Pseudomonadaceae	Pseudomonas	Pseudomonas denitrificans (nom. rej.)	Yes	43306	PRJNA267549	SAMN03197024	Complete	Host-associated	Human	Blood	Circulatory system	Isolate	Yes	Homo sapiens	99.46	0.43	6352031	6108	66.44
2767802283	Bacteria	Pseudomonas sp. CC6-YY-74	2767802283	Proteobacteria	Gammaproteobacteria	Pseudomonadales	Pseudomonadaceae	Pseudomonas	Pseudomonas sp. CC6-YY-74	Yes	1930532	PRJNA376459	SAMN06394991	Complete	Environmental	Aquatic	Unclassified	Marine	Isolate	Yes		99.85	1.13	5040792	4693	61.73
2767802287	Bacteria	Pseudomonas sp. NS1	2767802287	Proteobacteria	Gammaproteobacteria	Pseudomonadales	Pseudomonadaceae	Pseudomonas	Pseudomonas sp. NS1(2017)	Yes	2025658	PRJNA397663	SAMN07484035	Complete	Host-associated	Fungi	Unclassified	Unclassified	Isolate	Yes	Agaricus bisporus	99.93	0.05	6702516	6237	60.3
2772190604	Bacteria	Mycobacterium intermedium HMC2_M5	2772190604	Actinobacteria	Actinomycetia	Corynebacteriales	Mycobacteriaceae	Mycobacterium	Mycobacterium intermedium	Yes	28445	PRJNA338014	SAMN05729961	Complete	Host-associated	Human	Blood	Circulatory system	Isolate	Yes	Homo sapiens	99.83	1.63	6815951	6149	65.78
2772190605	Bacteria	Mycobacterium sherrisii BC1_M4	2772190605	Actinobacteria	Actinomycetia	Corynebacteriales	Mycobacteriaceae	Mycobacterium	Mycobacterium sherrisii	Yes	243061	PRJNA338014	SAMN05729962	Complete	Host-associated	Human	Blood	Circulatory system	Isolate	Yes	Homo sapiens	99.94	1.59	5666463	5464	66.93
2772190607	Bacteria	Mycobacterium shimoidei HMC_M2	2772190607	Actinobacteria	Actinomycetia	Corynebacteriales	Mycobacteriaceae	Mycobacterium	Mycobacterium shimoidei	Yes	29313	PRJNA338014	SAMN05729965	Complete	Host-associated	Human	Blood	Circulatory system	Isolate	Yes	Homo sapiens	99.55	0.45	4718141	4596	65.77
2772190610	Bacteria	Mycobacterium sp. MS1601	2772190610	Actinobacteria	Actinomycetia	Corynebacteriales	Mycobacteriaceae	Mycobacterium	Mycobacterium sp. MS1601	Yes	1936029	PRJNA359161	SAMN06187687	Complete	Environmental	Terrestrial	Unclassified	Soil	Isolate	Yes		99.1	1.76	6407860	6238	66.07
2772190613	Bacteria	Mycobacterium dioxanotrophicus PH-06	2772190613	Actinobacteria	Actinomycetia	Corynebacteriales	Mycobacteriaceae	Mycobacterium	Mycobacterium dioxanotrophicus	Yes	482462	PRJNA357161	SAMN06134492	Complete	Environmental	Aquatic	Unclassified	Unclassified	Isolate	Yes		99.62	1.98	8080416	7843	66.46
2772190683	Bacteria	Stenotrophomonas nitritireducens 2001	2772190683	Proteobacteria	Gammaproteobacteria	Xanthomonadales	Xanthomonadaceae	Stenotrophomonas	Stenotrophomonas nitritireducens	Yes	83617	PRJNA330867	SAMN05428703	Complete	Environmental	Aquatic	Lake	Freshwater	Isolate	Yes		99.78	2.01	4541729	3942	63.83
2772190705	Bacteria	Chryseobacterium contaminans C-26	2772190705	Bacteroidetes	Flavobacteriia	Flavobacteriales	Weeksellaceae	Chryseobacterium	Chryseobacterium contaminans	Yes	1423959	PRJNA328194	SAMN05366335	Complete	Host-associated	Plants	Rhizosphere	Roots	Isolate	Yes		99.75	0.98	4666226	4443	35.86
2772190717	Bacteria	Mycobacterium gordonae HMC_M15	2772190717	Actinobacteria	Actinomycetia	Corynebacteriales	Mycobacteriaceae	Mycobacterium	Mycobacterium gordonae	Yes	1778	PRJNA338014	SAMN05730078	Complete	Host-associated	Human	Blood	Circulatory system	Isolate	Yes	Homo sapiens	98.36	2.37	7258466	7049	66.52
2773857628	Bacteria	Microbacterium ginsengiterrae ZKA15	2773857628	Actinobacteria	Actinomycetia	Micrococcales	Microbacteriaceae	Microbacterium	Microbacterium ginsengiterrae	Yes	546115	PRJNA439565	SAMN08769297	Complete	Environmental	Terrestrial	Peat	Soil	Isolate	Yes		99.49	0.51	4140872	3845	68.58
2773857763	Bacteria	Microbacterium sp. SAI-030	2773857763	Actinobacteria	Actinomycetia	Micrococcales	Microbacteriaceae	Microbacterium	Microbacterium sp. SAI-030	Yes	2597744	PRJNA439798	SAMN12342563	Complete	Host-associated	Plants	Unclassified	Roots	Isolate	Yes	Sorghum bicolor	100	0	4180068	3880	69.73
2773857839	Bacteria	Paenibacillus kribbensis AM49	2773857839	Firmicutes	Bacilli	Bacillales	Paenibacillaceae	Paenibacillus	Paenibacillus kribbensis	Yes	172713	PRJNA377834	SAMN06473270	Complete	Environmental	Terrestrial	Unclassified	Soil	Isolate	Yes		99.85	1.18	5778702	5236	46.79
2773858027	Bacteria	Mycobacterium intracellulare yongonense Asan 36912	2773858027	Actinobacteria	Actinomycetia	Corynebacteriales	Mycobacteriaceae	Mycobacterium	Mycobacterium intracellulare	Yes	1203599	PRJNA308264	SAMN04390158	Complete	Host-associated	Human	Unclassified	Unclassified	Isolate	Yes	Homo sapiens	99.94	0.07	5445538	5125	68.02
2775506700	Bacteria	Paraburkholderia xenovorans LB400	2775506700	Proteobacteria	Betaproteobacteria	Burkholderiales	Burkholderiaceae	Paraburkholderia	Paraburkholderia xenovorans	Yes	266265	PRJNA244540	SAMN02866417	Complete	Environmental	Terrestrial	Unclassified	Soil	Isolate	Yes		100	0.3	9702951	8705	62.63
2775507040	Bacteria	Paenibacillus ihumii AT5	2775507040	Firmicutes	Bacilli	Bacillales	Paenibacillaceae	Paenibacillus	Paenibacillus ihumii	Yes	687436	PRJEB10947	SAMEA3556921	Complete	Host-associated	Human	Unclassified	Unclassified	Isolate	Yes	Homo sapiens	99.07	0	5922872	5314	50.2
2775507263	Bacteria	Pseudomonas sp. Lz4W	2775507263	Proteobacteria	Gammaproteobacteria	Pseudomonadales	Pseudomonadaceae	Pseudomonas	Pseudomonas sp. Lz4W	Yes	1206777	PRJNA170013	SAMN02469436	Complete	Environmental	Terrestrial	Unclassified	Soil	Isolate	Yes		99.98	0.77	5018820	4590	58.67
2775507266	Bacteria	Rhizobium tropici PRF 81	2775507266	Proteobacteria	Alphaproteobacteria	Hyphomicrobiales	Rhizobiaceae	Rhizobium	Rhizobium freirei	Yes	363754	PRJNA13459	SAMN02470251	Complete	Host-associated	Plants	Nodule	Roots	Isolate	Yes	Phaseolus vulgaris	99.71	0.61	7392367	7028	59.89
2775507275	Bacteria	Burkholderia sp. MSMB0852	2775507275	Proteobacteria	Betaproteobacteria	Burkholderiales	Burkholderiaceae	Burkholderia	Burkholderia sp. MSMB0852	Yes	1637841	PRJNA279182	SAMN03449280	Complete	Environmental	Terrestrial	Unclassified	Soil	Isolate	Yes		100	0.52	7081173	6141	67.32
2775507281	Bacteria	Burkholderia sp. MSMB617WGS	2775507281	Proteobacteria	Betaproteobacteria	Burkholderiales	Burkholderiaceae	Burkholderia	Burkholderia sp. MSMB617WGS	Yes	1637831	PRJNA279182	SAMN03449615	Complete	Environmental	Terrestrial	Unclassified	Soil	Isolate	Yes		100	0.92	6913798	5953	67.5
2778260923	Bacteria	Microbacterium trichothecenolyticum ZKA46	2778260923	Actinobacteria	Actinomycetia	Micrococcales	Microbacteriaceae	Microbacterium	Microbacterium trichothecenolyticum	Yes	69370	PRJNA439563	SAMN08769301	Complete	Environmental	Terrestrial	Peat	Soil	Isolate	Yes		98.99	0.51	4888793	4543	69.64
2784132064	Bacteria	Caballeronia udeis ES_AL-G7 Annotated Microbial Improved Draft	2784132064	Proteobacteria	Betaproteobacteria	Burkholderiales	Burkholderiaceae	Caballeronia	Caballeronia udeis	Yes	1232866	PRJNA547234	SAMN12024765	Complete	Environmental	Terrestrial	Unclassified	Soil	Isolate	Yes		98	4.02	11153679	10513	60.15
2784132065	Bacteria	Serratia marcescens marcescens 106R	2784132065	Proteobacteria	Gammaproteobacteria	Enterobacterales	Yersiniaceae	Serratia	Serratia marcescens	Yes	615	PRJNA546915	SAMN12025734	Complete	Environmental	Terrestrial	Unclassified	Soil	Isolate	Yes		99.88	0.51	5568607	5462	59.14
2784746735	Bacteria	Serratia quinivorans 124R	2784746735	Proteobacteria	Gammaproteobacteria	Enterobacterales	Yersiniaceae	Serratia	Serratia quinivorans	Yes	137545	PRJNA513080	SAMN10695862	Complete	Environmental	Terrestrial	Unclassified	Soil	Isolate	Yes		100	0.03	5025603	4819	52.85
2784746769	Bacteria	Serratia glossinae 119RB	2784746769	Proteobacteria	Gammaproteobacteria	Enterobacterales	Yersiniaceae	Serratia	Serratia fonticola	Yes	47917	PRJNA546914	SAMN12024778	Complete	Environmental	Terrestrial	Unclassified	Soil	Isolate	Yes		100	0.32	5692513	5346	52.21
2785510724	Bacteria	Burkholderia vietnamiensis WW_17	2785510724	Proteobacteria	Betaproteobacteria	Burkholderiales	Burkholderiaceae	Burkholderia	Burkholderia vietnamiensis	Yes	60552	PRJNA499572	SAMN10361753	Complete	Host-associated	Plants	Unclassified	Unclassified	Isolate	Yes		100	0	5725205	5181	66.92
2791355259	Bacteria	Rhizobium hidalgonense FH14	2791355259	Proteobacteria	Alphaproteobacteria	Hyphomicrobiales	Rhizobiaceae	Rhizobium	Rhizobium hidalgonense	Yes	1538159	PRJNA403813	SAMN07627168	Complete	Host-associated	Plants	Nodule	Roots	Isolate	Yes		100	0	7254731	7079	60.83
2791355263	Bacteria	Rhizobium chutanense C5	2791355263	Proteobacteria	Alphaproteobacteria	Hyphomicrobiales	Rhizobiaceae	Rhizobium	Rhizobium chutanense	Yes	2035448	PRJNA403813	SAMN07627103	Complete	Host-associated	Plants	Nodule	Roots	Isolate	Yes		99.94	0.19	6872478	6595	61.38
2791355264	Bacteria	Rhizobium sp. S9	2791355264	Proteobacteria	Alphaproteobacteria	Hyphomicrobiales	Rhizobiaceae	Rhizobium	Rhizobium sp. S9	Yes	2035454	PRJNA403813	SAMN07627101	Complete	Host-associated	Plants	Nodule	Roots	Isolate	Yes		99.85	0	6429314	6228	61.09
2791355265	Bacteria	Rhizobium sp. H4	2791355265	Proteobacteria	Alphaproteobacteria	Hyphomicrobiales	Rhizobiaceae	Rhizobium	Rhizobium sp. H4	Yes	2035449	PRJNA403813	SAMN07627092	Complete	Host-associated	Plants	Nodule	Roots	Isolate	Yes		99.94	0.33	6539969	6328	61.46
2791355266	Bacteria	Rhizobium sp. L43	2791355266	Proteobacteria	Alphaproteobacteria	Hyphomicrobiales	Rhizobiaceae	Rhizobium	Rhizobium sp. L43	Yes	2035452	PRJNA403813	SAMN07627167	Complete	Host-associated	Plants	Nodule	Roots	Isolate	Yes		100	0.89	7116587	6833	61.23
2791355267	Bacteria	Rhizobium sp. L18	2791355267	Proteobacteria	Alphaproteobacteria	Hyphomicrobiales	Rhizobiaceae	Rhizobium	Rhizobium sp. L18	Yes	2035451	PRJNA403813	SAMN07627166	Complete	Host-associated	Plants	Nodule	Roots	Isolate	Yes		99.96	0.75	7222458	6970	61.05
2791355494	Bacteria	Paenibacillus xerothermodurans ATCC 27380	2791355494	Firmicutes	Bacilli	Bacillales	Paenibacillaceae	Paenibacillus	Paenibacillus xerothermodurans	Yes	1977292	PRJNA387458	SAMN07152227	Complete	Environmental	Terrestrial	Unclassified	Soil	Isolate	Yes		98.03	0.45	4361187	4267	51.03
2791355522	Bacteria	Pseudomonas sp. FW306-1C-G01A	2791355522	Proteobacteria	Gammaproteobacteria	Pseudomonadales	Pseudomonadaceae	Pseudomonas	Pseudomonas sp. FW306-1C-G01A	Yes	2070609	PRJNA428890	SAMN08323755	Complete	Environmental	Aquatic	Groundwater	Freshwater	Isolate	Yes		99.66	0.63	6859445	6454	59.31
2791355524	Bacteria	Pseudomonas sp. FW306-2-2C-A10BC	2791355524	Proteobacteria	Gammaproteobacteria	Pseudomonadales	Pseudomonadaceae	Pseudomonas	Pseudomonas sp. FW306-2-2C-A10BC	Yes	2070637	PRJNA428890	SAMN08323791	Complete	Environmental	Aquatic	Groundwater	Freshwater	Isolate	Yes		99.93	0.14	6408045	5980	59.4
2791355525	Bacteria	Pseudomonas sp. FW305-53	2791355525	Proteobacteria	Gammaproteobacteria	Pseudomonadales	Pseudomonadaceae	Pseudomonas	Pseudomonas sp. FW305-53	Yes	2070638	PRJNA428890	SAMN08323790	Complete	Environmental	Aquatic	Groundwater	Freshwater	Isolate	Yes		99.8	0.14	6409018	5986	59.4
2791355526	Bacteria	Pseudomonas sp. FW306-2-11AC	2791355526	Proteobacteria	Gammaproteobacteria	Pseudomonadales	Pseudomonadaceae	Pseudomonas	Pseudomonas sp. FW306-2-11AC	Yes	2070656	PRJNA428890	SAMN08323824	Complete	Environmental	Aquatic	Groundwater	Freshwater	Isolate	Yes		99.52	0.79	6345958	6051	58.83
2791355528	Bacteria	Pseudomonas sp. GW456-L12	2791355528	Proteobacteria	Gammaproteobacteria	Pseudomonadales	Pseudomonadaceae	Pseudomonas	Pseudomonas sp. GW456-L12	Yes	2070633	PRJNA428890	SAMN08323855	Complete	Environmental	Aquatic	Groundwater	Freshwater	Isolate	Yes		99.69	0.27	6981169	6402	62.74
2791355529	Bacteria	Pseudomonas sp. FW303-C2	2791355529	Proteobacteria	Gammaproteobacteria	Pseudomonadales	Pseudomonadaceae	Pseudomonas	Pseudomonas sp. FW303-C2	Yes	2070640	PRJNA428890	SAMN08323788	Complete	Environmental	Aquatic	Groundwater	Freshwater	Isolate	Yes		99.8	0.14	6406790	5976	59.4
2791355531	Bacteria	Pseudomonas sp. FW305-67	2791355531	Proteobacteria	Gammaproteobacteria	Pseudomonadales	Pseudomonadaceae	Pseudomonas	Pseudomonas sp. FW305-67	Yes	2070639	PRJNA428890	SAMN08323789	Complete	Environmental	Aquatic	Groundwater	Freshwater	Isolate	Yes		99.93	0.14	6409408	5981	59.4
2791355532	Bacteria	Pseudomonas sp. FW305-25	2791355532	Proteobacteria	Gammaproteobacteria	Pseudomonadales	Pseudomonadaceae	Pseudomonas	Pseudomonas sp. FW305-25	Yes	2070636	PRJNA428890	SAMN08323852	Complete	Environmental	Aquatic	Groundwater	Freshwater	Isolate	Yes		100	0.16	6938055	6391	62.72
2791355534	Bacteria	Pseudomonas sp. GW456-L14	2791355534	Proteobacteria	Gammaproteobacteria	Pseudomonadales	Pseudomonadaceae	Pseudomonas	Pseudomonas sp. GW456-L14	Yes	2070632	PRJNA428890	SAMN08323856	Complete	Environmental	Aquatic	Groundwater	Freshwater	Isolate	Yes		99.69	0.27	6981152	6406	62.75
2791355535	Bacteria	Pseudomonas sp. MPR-R2A6	2791355535	Proteobacteria	Gammaproteobacteria	Pseudomonadales	Pseudomonadaceae	Pseudomonas	Pseudomonas sp. MPR-R2A6	Yes	2070627	PRJNA428890	SAMN08323838	Complete	Environmental	Aquatic	Groundwater	Freshwater	Isolate	Yes		99.93	1.58	7421133	6928	60.33
2791355536	Bacteria	Pseudomonas sp. MPR-R2A7	2791355536	Proteobacteria	Gammaproteobacteria	Pseudomonadales	Pseudomonadaceae	Pseudomonas	Pseudomonas sp. MPR-R2A7	Yes	2070618	PRJNA428890	SAMN08323847	Complete	Environmental	Aquatic	Groundwater	Freshwater	Isolate	Yes		99.52	1.58	7420454	6935	60.33
2791355539	Bacteria	Pseudomonas sp. FW215-R2	2791355539	Proteobacteria	Gammaproteobacteria	Pseudomonadales	Pseudomonadaceae	Pseudomonas	Pseudomonas sp. FW215-R2	Yes	2070615	PRJNA428890	SAMN08323779	Complete	Environmental	Aquatic	Groundwater	Freshwater	Isolate	Yes		99.93	0.59	6505886	6018	60.26
2791355540	Bacteria	Pseudomonas sp. FW301-21B01	2791355540	Proteobacteria	Gammaproteobacteria	Pseudomonadales	Pseudomonadaceae	Pseudomonas	Pseudomonas sp. FW301-21B01	Yes	2070624	PRJNA428890	SAMN08323841	Complete	Environmental	Aquatic	Groundwater	Freshwater	Isolate	Yes		99.93	0.29	7042413	6593	60.34
2791355541	Bacteria	Pseudomonas sp. MPR-R5A	2791355541	Proteobacteria	Gammaproteobacteria	Pseudomonadales	Pseudomonadaceae	Pseudomonas	Pseudomonas sp. MPR-R5A	Yes	2070626	PRJNA428890	SAMN08323839	Complete	Environmental	Aquatic	Groundwater	Freshwater	Isolate	Yes		99.93	0.9	7160554	6740	60.27
2791355542	Bacteria	Pseudomonas sp. GW460-12	2791355542	Proteobacteria	Gammaproteobacteria	Pseudomonadales	Pseudomonadaceae	Pseudomonas	Pseudomonas sp. GW460-12	Yes	2070621	PRJNA428890	SAMN08323844	Complete	Environmental	Aquatic	Groundwater	Freshwater	Isolate	Yes		99.66	1.58	7417845	6928	60.33
2791355543	Bacteria	Pseudomonas sp. MPR-R2A4	2791355543	Proteobacteria	Gammaproteobacteria	Pseudomonadales	Pseudomonadaceae	Pseudomonas	Pseudomonas sp. MPR-R2A4	Yes	2070620	PRJNA428890	SAMN08323845	Complete	Environmental	Aquatic	Groundwater	Freshwater	Isolate	Yes		99.93	1.58	7422305	6918	60.33
2791355548	Bacteria	Pseudomonas sp. GW460-12-1-14-LB3	2791355548	Proteobacteria	Gammaproteobacteria	Pseudomonadales	Pseudomonadaceae	Pseudomonas	Pseudomonas sp. GW460-12-1-14-LB3	Yes	2070612	PRJNA428890	SAMN08323752	Complete	Environmental	Aquatic	Groundwater	Freshwater	Isolate	Yes		99.93	0.45	6694825	6265	59.41
2791355549	Bacteria	Pseudomonas sp. GW101-3F01	2791355549	Proteobacteria	Gammaproteobacteria	Pseudomonadales	Pseudomonadaceae	Pseudomonas	Pseudomonas sp. GW101-3F01	Yes	2070610	PRJNA428890	SAMN08323754	Complete	Environmental	Aquatic	Groundwater	Freshwater	Isolate	Yes		99.93	0.8	7052670	6676	59.19
2791355551	Bacteria	Pseudomonas sp. MPR-R5B	2791355551	Proteobacteria	Gammaproteobacteria	Pseudomonadales	Pseudomonadaceae	Pseudomonas	Pseudomonas sp. MPR-R5B	Yes	2070630	PRJNA428890	SAMN08323835	Complete	Environmental	Aquatic	Groundwater	Freshwater	Isolate	Yes		99.93	0.9	7157042	6746	60.27
2791355552	Bacteria	Pseudomonas sp. FW305-47B	2791355552	Proteobacteria	Gammaproteobacteria	Pseudomonadales	Pseudomonadaceae	Pseudomonas	Pseudomonas sp. FW305-47B	Yes	2070558	PRJNA428890	SAMN08323833	Complete	Environmental	Aquatic	Groundwater	Freshwater	Isolate	Yes		99.66	0.36	6196228	5746	59
2791355553	Bacteria	Pseudomonas sp. FW305-BF6	2791355553	Proteobacteria	Gammaproteobacteria	Pseudomonadales	Pseudomonadaceae	Pseudomonas	Pseudomonas sp. FW305-BF6	Yes	2070673	PRJNA428890	SAMN08323750	Complete	Environmental	Aquatic	Groundwater	Freshwater	Isolate	Yes		99.93	0.05	6319152	5869	60.7
2791355555	Bacteria	Pseudomonas sp. DP16D-E2	2791355555	Proteobacteria	Gammaproteobacteria	Pseudomonadales	Pseudomonadaceae	Pseudomonas	Pseudomonas sp. DP16D-E2	Yes	2070676	PRJNA428890	SAMN08323800	Complete	Environmental	Aquatic	Groundwater	Freshwater	Isolate	Yes		99.88	0.14	5666727	5178	64.19
2791355556	Bacteria	Pseudomonas sp. FW305-127	2791355556	Proteobacteria	Gammaproteobacteria	Pseudomonadales	Pseudomonadaceae	Pseudomonas	Pseudomonas sp. FW305-127	Yes	2070680	PRJNA428890	SAMN08323796	Complete	Environmental	Aquatic	Groundwater	Freshwater	Isolate	Yes		99.88	0.3	5662592	5173	64.2
2791355557	Bacteria	Pseudomonas sp. GW456-12-10-14-LB2	2791355557	Proteobacteria	Gammaproteobacteria	Pseudomonadales	Pseudomonadaceae	Pseudomonas	Pseudomonas sp. GW456-12-10-14-LB2	Yes	2070674	PRJNA428890	SAMN08323749	Complete	Environmental	Aquatic	Groundwater	Freshwater	Isolate	Yes		99.93	0.05	6188851	5685	60.82
2791355558	Bacteria	Pseudomonas sp. FW305-17	2791355558	Proteobacteria	Gammaproteobacteria	Pseudomonadales	Pseudomonadaceae	Pseudomonas	Pseudomonas sp. FW305-17	Yes	2070681	PRJNA428890	SAMN08323795	Complete	Environmental	Aquatic	Groundwater	Freshwater	Isolate	Yes		99.88	0.14	5664510	5174	64.2
2791355559	Bacteria	Pseudomonas sp. FW305-42	2791355559	Proteobacteria	Gammaproteobacteria	Pseudomonadales	Pseudomonadaceae	Pseudomonas	Pseudomonas sp. FW305-42	Yes	2070677	PRJNA428890	SAMN08323799	Complete	Environmental	Aquatic	Groundwater	Freshwater	Isolate	Yes		99.88	0.14	5662132	5176	64.2
2791355560	Bacteria	Pseudomonas sp. GW531-E2	2791355560	Proteobacteria	Gammaproteobacteria	Pseudomonadales	Pseudomonadaceae	Pseudomonas	Pseudomonas sp. GW531-E2	Yes	2070679	PRJNA428890	SAMN08323797	Complete	Environmental	Aquatic	Groundwater	Freshwater	Isolate	Yes		99.88	0.14	5663946	5168	64.2
2791355561	Bacteria	Pseudomonas sp. FW305-20	2791355561	Proteobacteria	Gammaproteobacteria	Pseudomonadales	Pseudomonadaceae	Pseudomonas	Pseudomonas sp. FW305-20	Yes	2070560	PRJNA428890	SAMN08323831	Complete	Environmental	Aquatic	Groundwater	Freshwater	Isolate	Yes		99.66	0.36	6196806	5737	59
2791355562	Bacteria	Pseudomonas sp. GP01-A3	2791355562	Proteobacteria	Gammaproteobacteria	Pseudomonadales	Pseudomonadaceae	Pseudomonas	Pseudomonas sp. GP01-A3	Yes	2070568	PRJNA428890	SAMN08323806	Complete	Environmental	Aquatic	Groundwater	Freshwater	Isolate	Yes		99.86	0.97	7355824	6881	60.87
2791355563	Bacteria	Pseudomonas sp. GP01-A14	2791355563	Proteobacteria	Gammaproteobacteria	Pseudomonadales	Pseudomonadaceae	Pseudomonas	Pseudomonas sp. GP01-A14	Yes	2070567	PRJNA428890	SAMN08323807	Complete	Environmental	Aquatic	Groundwater	Freshwater	Isolate	Yes		99.86	1.02	7333407	6878	60.89
2791355564	Bacteria	Pseudomonas sp. GP01-A6	2791355564	Proteobacteria	Gammaproteobacteria	Pseudomonadales	Pseudomonadaceae	Pseudomonas	Pseudomonas sp. GP01-A6	Yes	2070569	PRJNA428890	SAMN08323805	Complete	Environmental	Aquatic	Groundwater	Freshwater	Isolate	Yes		99.8	0.97	7355968	6867	60.87
2791355565	Bacteria	Pseudomonas sp. GW456-A2	2791355565	Proteobacteria	Gammaproteobacteria	Pseudomonadales	Pseudomonadaceae	Pseudomonas	Pseudomonas sp. GW456-A2	Yes	2070579	PRJNA428890	SAMN08323741	Complete	Environmental	Aquatic	Groundwater	Freshwater	Isolate	Yes		99.66	0.32	6586249	6012	60.78
2791355566	Bacteria	Pseudomonas sp. GW123-5D08	2791355566	Proteobacteria	Gammaproteobacteria	Pseudomonadales	Pseudomonadaceae	Pseudomonas	Pseudomonas sp. GW123-5D08	Yes	2070585	PRJNA428890	SAMN08323735	Complete	Environmental	Aquatic	Groundwater	Freshwater	Isolate	Yes		99.66	0.32	6589518	6025	60.77
2791355567	Bacteria	Pseudomonas sp. FW215-T2	2791355567	Proteobacteria	Gammaproteobacteria	Pseudomonadales	Pseudomonadaceae	Pseudomonas	Pseudomonas sp. FW215-T2	Yes	2070672	PRJNA428890	SAMN08323781	Complete	Environmental	Aquatic	Groundwater	Freshwater	Isolate	Yes		99.66	0.99	6398386	5985	59.35
2791355570	Bacteria	Pseudomonas sp. FW305-131	2791355570	Proteobacteria	Gammaproteobacteria	Pseudomonadales	Pseudomonadaceae	Pseudomonas	Pseudomonas sp. FW305-131	Yes	2070670	PRJNA428890	SAMN08323783	Complete	Environmental	Aquatic	Groundwater	Freshwater	Isolate	Yes		99.93	0.99	6397976	5983	59.36
2791355571	Bacteria	Pseudomonas sp. FW306-02-F04-AA	2791355571	Proteobacteria	Gammaproteobacteria	Pseudomonadales	Pseudomonadaceae	Pseudomonas	Pseudomonas sp. FW306-02-F04-AA	Yes	2070658	PRJNA428890	SAMN08323822	Complete	Environmental	Aquatic	Groundwater	Freshwater	Isolate	Yes		99.52	0.79	6342741	6040	58.83
2791355572	Bacteria	Pseudomonas sp. FW306-2-11AB	2791355572	Proteobacteria	Gammaproteobacteria	Pseudomonadales	Pseudomonadaceae	Pseudomonas	Pseudomonas sp. FW306-2-11AB	Yes	2070660	PRJNA428890	SAMN08323820	Complete	Environmental	Aquatic	Groundwater	Freshwater	Isolate	Yes		99.52	0.79	6344130	6046	58.84
2791355575	Bacteria	Pseudomonas sp. FW306-2-11BA	2791355575	Proteobacteria	Gammaproteobacteria	Pseudomonadales	Pseudomonadaceae	Pseudomonas	Pseudomonas sp. FW306-2-11BA	Yes	2070662	PRJNA428890	SAMN08323818	Complete	Environmental	Aquatic	Groundwater	Freshwater	Isolate	Yes		99.52	0.79	6341462	6036	58.83
2791355576	Bacteria	Pseudomonas sp. GW456-E7	2791355576	Proteobacteria	Gammaproteobacteria	Pseudomonadales	Pseudomonadaceae	Pseudomonas	Pseudomonas sp. GW456-E7	Yes	2070669	PRJNA428890	SAMN08323784	Complete	Environmental	Aquatic	Groundwater	Freshwater	Isolate	Yes		99.93	0.33	6599379	6027	60.3
2791355577	Bacteria	Pseudomonas sp. MPR-ANB1	2791355577	Proteobacteria	Gammaproteobacteria	Pseudomonadales	Pseudomonadaceae	Pseudomonas	Pseudomonas sp. MPR-ANB1	Yes	2070628	PRJNA428890	SAMN08323837	Complete	Environmental	Aquatic	Groundwater	Freshwater	Isolate	Yes		99.93	1.58	7424108	6926	60.33
2791355578	Bacteria	Pseudomonas sp. MPR-LB5	2791355578	Proteobacteria	Gammaproteobacteria	Pseudomonadales	Pseudomonadaceae	Pseudomonas	Pseudomonas sp. MPR-LB5	Yes	2070629	PRJNA428890	SAMN08323836	Complete	Environmental	Aquatic	Groundwater	Freshwater	Isolate	Yes		99.66	1.58	7419629	6911	60.33
2791355579	Bacteria	Pseudomonas sp. MPR-R2A3	2791355579	Proteobacteria	Gammaproteobacteria	Pseudomonadales	Pseudomonadaceae	Pseudomonas	Pseudomonas sp. MPR-R2A3	Yes	2070623	PRJNA428890	SAMN08323842	Complete	Environmental	Aquatic	Groundwater	Freshwater	Isolate	Yes		99.66	1.58	7295567	6804	60.45
2791355580	Bacteria	Pseudomonas sp. MPR-LB3	2791355580	Proteobacteria	Gammaproteobacteria	Pseudomonadales	Pseudomonadaceae	Pseudomonas	Pseudomonas sp. MPR-LB3	Yes	2070625	PRJNA428890	SAMN08323840	Complete	Environmental	Aquatic	Groundwater	Freshwater	Isolate	Yes		99.93	1.58	7418838	6918	60.33
2791355581	Bacteria	Pseudomonas sp. GW456-11-11-14-LB2	2791355581	Proteobacteria	Gammaproteobacteria	Pseudomonadales	Pseudomonadaceae	Pseudomonas	Pseudomonas sp. GW456-11-11-14-LB2	Yes	2070613	PRJNA428890	SAMN08323751	Complete	Environmental	Aquatic	Groundwater	Freshwater	Isolate	Yes		99.62	1.07	7044816	6695	59.19
2791355583	Bacteria	Pseudomonas sp. FW507-F4	2791355583	Proteobacteria	Gammaproteobacteria	Pseudomonadales	Pseudomonadaceae	Pseudomonas	Pseudomonas sp. FW507-F4	Yes	2070582	PRJNA428890	SAMN08323738	Complete	Environmental	Aquatic	Groundwater	Freshwater	Isolate	Yes		99.66	0.32	6587821	6018	60.78
2791355585	Bacteria	Pseudomonas sp. GW460-LB6	2791355585	Proteobacteria	Gammaproteobacteria	Pseudomonadales	Pseudomonadaceae	Pseudomonas	Pseudomonas sp. GW460-LB6	Yes	2070580	PRJNA428890	SAMN08323740	Complete	Environmental	Aquatic	Groundwater	Freshwater	Isolate	Yes		99.66	0.32	6589197	6017	60.77
2791355586	Bacteria	Pseudomonas sp. GW704-F2	2791355586	Proteobacteria	Gammaproteobacteria	Pseudomonadales	Pseudomonadaceae	Pseudomonas	Pseudomonas sp. GW704-F2	Yes	2070577	PRJNA428890	SAMN08323848	Complete	Environmental	Aquatic	Groundwater	Freshwater	Isolate	Yes		99.93	1.9	6618318	6151	60.94
2791355587	Bacteria	Pseudomonas sp. MPBD4-3	2791355587	Proteobacteria	Gammaproteobacteria	Pseudomonadales	Pseudomonadaceae	Pseudomonas	Pseudomonas sp. MPBD4-3	Yes	2070575	PRJNA428890	SAMN08323850	Complete	Environmental	Aquatic	Groundwater	Freshwater	Isolate	Yes		99.93	1.9	6610475	6157	60.94
2791355588	Bacteria	Pseudomonas sp. FW215-L2	2791355588	Proteobacteria	Gammaproteobacteria	Pseudomonadales	Pseudomonadaceae	Pseudomonas	Pseudomonas sp. FW215-L2	Yes	2070573	PRJNA428890	SAMN08323801	Complete	Environmental	Aquatic	Groundwater	Freshwater	Isolate	Yes		99.86	0.84	7285427	6796	60.87
2791355589	Bacteria	Pseudomonas sp. GW456-11-11-14-LB4	2791355589	Proteobacteria	Gammaproteobacteria	Pseudomonadales	Pseudomonadaceae	Pseudomonas	Pseudomonas sp. GW456-11-11-14-LB4	Yes	2070584	PRJNA428890	SAMN08323736	Complete	Environmental	Aquatic	Groundwater	Freshwater	Isolate	Yes		99.66	0.32	6588687	6018	60.78
2791355590	Bacteria	Pseudomonas sp. MPR-R3A	2791355590	Proteobacteria	Gammaproteobacteria	Pseudomonadales	Pseudomonadaceae	Pseudomonas	Pseudomonas sp. MPR-R3A	Yes	2070647	PRJNA428890	SAMN08323746	Complete	Environmental	Aquatic	Groundwater	Freshwater	Isolate	Yes		99.8	0.64	5855286	5393	60.29
2791355591	Bacteria	Pseudomonas sp. GW247-3R2A	2791355591	Proteobacteria	Gammaproteobacteria	Pseudomonadales	Pseudomonadaceae	Pseudomonas	Pseudomonas sp. GW247-3R2A	Yes	2070648	PRJNA428890	SAMN08323745	Complete	Environmental	Aquatic	Groundwater	Freshwater	Isolate	Yes		99.8	0.64	5855161	5395	60.3
2791355592	Bacteria	Pseudomonas sp. FW305-62	2791355592	Proteobacteria	Gammaproteobacteria	Pseudomonadales	Pseudomonadaceae	Pseudomonas	Pseudomonas sp. FW305-62	Yes	2070641	PRJNA428890	SAMN08323787	Complete	Environmental	Aquatic	Groundwater	Freshwater	Isolate	Yes		99.93	0.14	6406042	5987	59.4
2791355593	Bacteria	Pseudomonas sp. MPR-R3B	2791355593	Proteobacteria	Gammaproteobacteria	Pseudomonadales	Pseudomonadaceae	Pseudomonas	Pseudomonas sp. MPR-R3B	Yes	2070642	PRJNA428890	SAMN08323786	Complete	Environmental	Aquatic	Groundwater	Freshwater	Isolate	Yes		99.8	0.14	6410703	5984	59.4
2791355594	Bacteria	Pseudomonas sp. GW247-5R2A	2791355594	Proteobacteria	Gammaproteobacteria	Pseudomonadales	Pseudomonadaceae	Pseudomonas	Pseudomonas sp. GW247-5R2A	Yes	2070634	PRJNA428890	SAMN08323854	Complete	Environmental	Aquatic	Groundwater	Freshwater	Isolate	Yes		100	0.16	6941200	6400	62.71
2791355597	Bacteria	Pseudomonas sp. MPR-AND1B	2791355597	Proteobacteria	Gammaproteobacteria	Pseudomonadales	Pseudomonadaceae	Pseudomonas	Pseudomonas sp. MPR-AND1B	Yes	2070646	PRJNA428890	SAMN08323747	Complete	Environmental	Aquatic	Groundwater	Freshwater	Isolate	Yes		99.66	0.64	5854681	5385	60.29
2791355598	Bacteria	Pseudomonas sp. FW305-130	2791355598	Proteobacteria	Gammaproteobacteria	Pseudomonadales	Pseudomonadaceae	Pseudomonas	Pseudomonas sp. FW305-130	Yes	2070644	PRJNA428890	SAMN08323793	Complete	Environmental	Aquatic	Groundwater	Freshwater	Isolate	Yes		99.87	2.96	6624057	6258	61.84
2791355602	Bacteria	Pseudomonas sp. MPR-R2A5	2791355602	Proteobacteria	Gammaproteobacteria	Pseudomonadales	Pseudomonadaceae	Pseudomonas	Pseudomonas sp. MPR-R2A5	Yes	2070622	PRJNA428890	SAMN08323843	Complete	Environmental	Aquatic	Groundwater	Freshwater	Isolate	Yes		99.93	1.58	7457374	6980	60.31
2791355603	Bacteria	Pseudomonas sp. MPBC4-3	2791355603	Proteobacteria	Gammaproteobacteria	Pseudomonadales	Pseudomonadaceae	Pseudomonas	Pseudomonas sp. MPBC4-3	Yes	2070619	PRJNA428890	SAMN08323846	Complete	Environmental	Aquatic	Groundwater	Freshwater	Isolate	Yes		99.93	0.9	7153725	6742	60.27
2791355605	Bacteria	Pseudomonas sp. GW460-C2	2791355605	Proteobacteria	Gammaproteobacteria	Pseudomonadales	Pseudomonadaceae	Pseudomonas	Pseudomonas sp. GW460-C2	Yes	2070596	PRJNA428890	SAMN08323768	Complete	Environmental	Aquatic	Groundwater	Freshwater	Isolate	Yes		99.66	0.98	7214559	6871	59.11
2791355606	Bacteria	Pseudomonas sp. FW306-07-L	2791355606	Proteobacteria	Gammaproteobacteria	Pseudomonadales	Pseudomonadaceae	Pseudomonas	Pseudomonas sp. FW306-07-L	Yes	2070598	PRJNA428890	SAMN08323766	Complete	Environmental	Aquatic	Groundwater	Freshwater	Isolate	Yes		99.66	0.63	6859315	6442	59.32
2791355607	Bacteria	Pseudomonas sp. FW507-29LB	2791355607	Proteobacteria	Gammaproteobacteria	Pseudomonadales	Pseudomonadaceae	Pseudomonas	Pseudomonas sp. FW507-29LB	Yes	2070557	PRJNA428890	SAMN08323834	Complete	Environmental	Aquatic	Groundwater	Freshwater	Isolate	Yes		99.6	0.36	6196745	5741	59
2791355608	Bacteria	Pseudomonas sp. GW460-E13	2791355608	Proteobacteria	Gammaproteobacteria	Pseudomonadales	Pseudomonadaceae	Pseudomonas	Pseudomonas sp. GW460-E13	Yes	2070611	PRJNA428890	SAMN08323753	Complete	Environmental	Aquatic	Groundwater	Freshwater	Isolate	Yes		99.93	0.8	7052454	6675	59.19
2791355609	Bacteria	Pseudomonas sp. GW460-11-11-14-LB11	2791355609	Proteobacteria	Gammaproteobacteria	Pseudomonadales	Pseudomonadaceae	Pseudomonas	Pseudomonas sp. GW460-11-11-14-LB11	Yes	2070603	PRJNA428890	SAMN08323761	Complete	Environmental	Aquatic	Groundwater	Freshwater	Isolate	Yes		99.93	0.63	6859575	6445	59.32
2791355610	Bacteria	Pseudomonas sp. FW507-14D01	2791355610	Proteobacteria	Gammaproteobacteria	Pseudomonadales	Pseudomonadaceae	Pseudomonas	Pseudomonas sp. FW507-14D01	Yes	2070604	PRJNA428890	SAMN08323760	Complete	Environmental	Aquatic	Groundwater	Freshwater	Isolate	Yes		99.66	0.8	7051687	6684	59.19
2791355611	Bacteria	Pseudomonas sp. GW101-20A5	2791355611	Proteobacteria	Gammaproteobacteria	Pseudomonadales	Pseudomonadaceae	Pseudomonas	Pseudomonas sp. GW101-20A5	Yes	2070605	PRJNA428890	SAMN08323759	Complete	Environmental	Aquatic	Groundwater	Freshwater	Isolate	Yes		99.66	0.98	7214868	6864	59.1
2791355612	Bacteria	Pseudomonas sp. FW305-3-2-15-A-R2A1	2791355612	Proteobacteria	Gammaproteobacteria	Pseudomonadales	Pseudomonadaceae	Pseudomonas	Pseudomonas sp. FW305-3-2-15-A-R2A1	Yes	2070607	PRJNA428890	SAMN08323757	Complete	Environmental	Aquatic	Groundwater	Freshwater	Isolate	Yes		99.93	0.8	7052456	6674	59.19
2791355613	Bacteria	Pseudomonas sp. GW460-7	2791355613	Proteobacteria	Gammaproteobacteria	Pseudomonadales	Pseudomonadaceae	Pseudomonas	Pseudomonas sp. GW460-7	Yes	2070599	PRJNA428890	SAMN08323765	Complete	Environmental	Aquatic	Groundwater	Freshwater	Isolate	Yes		99.93	0.8	7052736	6681	59.19
2791355614	Bacteria	Pseudomonas sp. GW460-C3	2791355614	Proteobacteria	Gammaproteobacteria	Pseudomonadales	Pseudomonadaceae	Pseudomonas	Pseudomonas sp. GW460-C3	Yes	2070601	PRJNA428890	SAMN08323763	Complete	Environmental	Aquatic	Groundwater	Freshwater	Isolate	Yes		99.93	0.8	7050778	6686	59.19
2791355615	Bacteria	Pseudomonas sp. FW305-BF8	2791355615	Proteobacteria	Gammaproteobacteria	Pseudomonadales	Pseudomonadaceae	Pseudomonas	Pseudomonas sp. FW305-BF8	Yes	2070602	PRJNA428890	SAMN08323762	Complete	Environmental	Aquatic	Groundwater	Freshwater	Isolate	Yes		99.62	0.63	6858735	6446	59.32
2791355616	Bacteria	Pseudomonas sp. MPR-E5	2791355616	Proteobacteria	Gammaproteobacteria	Pseudomonadales	Pseudomonadaceae	Pseudomonas	Pseudomonas sp. MPR-E5	Yes	2070595	PRJNA428890	SAMN08323769	Complete	Environmental	Aquatic	Groundwater	Freshwater	Isolate	Yes		99.93	0.63	6857374	6444	59.32
2791355617	Bacteria	Pseudomonas sp. GW456-12-1-14-LB2	2791355617	Proteobacteria	Gammaproteobacteria	Pseudomonadales	Pseudomonadaceae	Pseudomonas	Pseudomonas sp. GW456-12-1-14-LB2	Yes	2070606	PRJNA428890	SAMN08323758	Complete	Environmental	Aquatic	Groundwater	Freshwater	Isolate	Yes		99.93	0.45	6692620	6261	59.41
2791355618	Bacteria	Pseudomonas sp. GW704-F3	2791355618	Proteobacteria	Gammaproteobacteria	Pseudomonadales	Pseudomonadaceae	Pseudomonas	Pseudomonas sp. GW704-F3	Yes	2070574	PRJNA428890	SAMN08323851	Complete	Environmental	Aquatic	Groundwater	Freshwater	Isolate	Yes		99.93	1.9	6616149	6158	60.94
2791355619	Bacteria	Pseudomonas sp. GW460-8	2791355619	Proteobacteria	Gammaproteobacteria	Pseudomonadales	Pseudomonadaceae	Pseudomonas	Pseudomonas sp. GW460-8	Yes	2070608	PRJNA428890	SAMN08323756	Complete	Environmental	Aquatic	Groundwater	Freshwater	Isolate	Yes		99.89	0.8	7052328	6670	59.19
2791355620	Bacteria	Pseudomonas sp. GW704-F5	2791355620	Proteobacteria	Gammaproteobacteria	Pseudomonadales	Pseudomonadaceae	Pseudomonas	Pseudomonas sp. GW704-F5	Yes	2070576	PRJNA428890	SAMN08323849	Complete	Environmental	Aquatic	Groundwater	Freshwater	Isolate	Yes		99.93	1.9	6613560	6147	60.94
2791355621	Bacteria	Pseudomonas sp. DP16D-L5	2791355621	Proteobacteria	Gammaproteobacteria	Pseudomonadales	Pseudomonadaceae	Pseudomonas	Pseudomonas sp. DP16D-L5	Yes	2070578	PRJNA428890	SAMN08323742	Complete	Environmental	Aquatic	Groundwater	Freshwater	Isolate	Yes		99.66	0.32	6590117	6025	60.78
2791355623	Bacteria	Pseudomonas sp. FW306-02-H05-AA	2791355623	Proteobacteria	Gammaproteobacteria	Pseudomonadales	Pseudomonadaceae	Pseudomonas	Pseudomonas sp. FW306-02-H05-AA	Yes	2070657	PRJNA428890	SAMN08323823	Complete	Environmental	Aquatic	Groundwater	Freshwater	Isolate	Yes		99.52	0.79	6342955	6039	58.84
2791355624	Bacteria	Pseudomonas sp. GP01-A4	2791355624	Proteobacteria	Gammaproteobacteria	Pseudomonadales	Pseudomonadaceae	Pseudomonas	Pseudomonas sp. GP01-A4	Yes	2070571	PRJNA428890	SAMN08323803	Complete	Environmental	Aquatic	Groundwater	Freshwater	Isolate	Yes		99.46	0.97	7353749	6865	60.87
2791355625	Bacteria	Pseudomonas sp. GP01-A11	2791355625	Proteobacteria	Gammaproteobacteria	Pseudomonadales	Pseudomonadaceae	Pseudomonas	Pseudomonas sp. GP01-A11	Yes	2070572	PRJNA428890	SAMN08323802	Complete	Environmental	Aquatic	Groundwater	Freshwater	Isolate	Yes		99.59	0.97	7355242	6860	60.87
2791355626	Bacteria	Pseudomonas sp. GW456-A1B	2791355626	Proteobacteria	Gammaproteobacteria	Pseudomonadales	Pseudomonadaceae	Pseudomonas	Pseudomonas sp. GW456-A1B	Yes	2070559	PRJNA428890	SAMN08323832	Complete	Environmental	Aquatic	Groundwater	Freshwater	Isolate	Yes		99.33	0.36	6195256	5752	59
2791355627	Bacteria	Pseudomonas sp. FW305-122	2791355627	Proteobacteria	Gammaproteobacteria	Pseudomonadales	Pseudomonadaceae	Pseudomonas	Pseudomonas sp. FW305-122	Yes	2070561	PRJNA428890	SAMN08323830	Complete	Environmental	Aquatic	Groundwater	Freshwater	Isolate	Yes		99.66	0.36	6194907	5741	59
2791355628	Bacteria	Pseudomonas sp. GP01-A5	2791355628	Proteobacteria	Gammaproteobacteria	Pseudomonadales	Pseudomonadaceae	Pseudomonas	Pseudomonas sp. GP01-A5	Yes	2070563	PRJNA428890	SAMN08323811	Complete	Environmental	Aquatic	Groundwater	Freshwater	Isolate	Yes		99.86	0.97	7354679	6854	60.87
2791355629	Bacteria	Pseudomonas sp. GP01-A13	2791355629	Proteobacteria	Gammaproteobacteria	Pseudomonadales	Pseudomonadaceae	Pseudomonas	Pseudomonas sp. GP01-A13	Yes	2070566	PRJNA428890	SAMN08323808	Complete	Environmental	Aquatic	Groundwater	Freshwater	Isolate	Yes		99.86	0.97	7356913	6859	60.87
2791355630	Bacteria	Pseudomonas sp. GP01-A15	2791355630	Proteobacteria	Gammaproteobacteria	Pseudomonadales	Pseudomonadaceae	Pseudomonas	Pseudomonas sp. GP01-A15	Yes	2070562	PRJNA428890	SAMN08323812	Complete	Environmental	Aquatic	Groundwater	Freshwater	Isolate	Yes		99.59	0.97	7354736	6866	60.87
2791355631	Bacteria	Pseudomonas sp. GP01-A9	2791355631	Proteobacteria	Gammaproteobacteria	Pseudomonadales	Pseudomonadaceae	Pseudomonas	Pseudomonas sp. GP01-A9	Yes	2070564	PRJNA428890	SAMN08323810	Complete	Environmental	Aquatic	Groundwater	Freshwater	Isolate	Yes		99.86	0.97	7375744	6871	60.84
2791355632	Bacteria	Pseudomonas sp. GP01-A8	2791355632	Proteobacteria	Gammaproteobacteria	Pseudomonadales	Pseudomonadaceae	Pseudomonas	Pseudomonas sp. GP01-A8	Yes	2070565	PRJNA428890	SAMN08323809	Complete	Environmental	Aquatic	Groundwater	Freshwater	Isolate	Yes		99.86	0.97	7378508	6871	60.84
2791355633	Bacteria	Pseudomonas sp. GP01-A1	2791355633	Proteobacteria	Gammaproteobacteria	Pseudomonadales	Pseudomonadaceae	Pseudomonas	Pseudomonas sp. GP01-A1	Yes	2070570	PRJNA428890	SAMN08323804	Complete	Environmental	Aquatic	Groundwater	Freshwater	Isolate	Yes		99.59	0.97	7352719	6858	60.87
2791355634	Bacteria	Pseudomonas sp. GW456-E6	2791355634	Proteobacteria	Gammaproteobacteria	Pseudomonadales	Pseudomonadaceae	Pseudomonas	Pseudomonas sp. GW456-E6	Yes	2070591	PRJNA428890	SAMN08323773	Complete	Environmental	Aquatic	Groundwater	Freshwater	Isolate	Yes		99.38	0.8	6958015	6601	59.18
2791355635	Bacteria	Pseudomonas sp. GW460-13	2791355635	Proteobacteria	Gammaproteobacteria	Pseudomonadales	Pseudomonadaceae	Pseudomonas	Pseudomonas sp. GW460-13	Yes	2070590	PRJNA428890	SAMN08323774	Complete	Environmental	Aquatic	Groundwater	Freshwater	Isolate	Yes		99.93	0.8	7052779	6683	59.19
2791355636	Bacteria	Pseudomonas sp. FW306-2-2C-B10A	2791355636	Proteobacteria	Gammaproteobacteria	Pseudomonadales	Pseudomonadaceae	Pseudomonas	Pseudomonas sp. FW306-2-2C-B10A	Yes	2070593	PRJNA428890	SAMN08323771	Complete	Environmental	Aquatic	Groundwater	Freshwater	Isolate	Yes		99.59	0.63	6853065	6454	59.31
2791355637	Bacteria	Pseudomonas sp. FW306-2-1A-C05A	2791355637	Proteobacteria	Gammaproteobacteria	Pseudomonadales	Pseudomonadaceae	Pseudomonas	Pseudomonas sp. FW306-2-1A-C05A	Yes	2070592	PRJNA428890	SAMN08323772	Complete	Environmental	Aquatic	Groundwater	Freshwater	Isolate	Yes		99.93	0.63	6851020	6444	59.32
2791355638	Bacteria	Pseudomonas sp. GW123-5C08	2791355638	Proteobacteria	Gammaproteobacteria	Pseudomonadales	Pseudomonadaceae	Pseudomonas	Pseudomonas sp. GW123-5C08	Yes	2070587	PRJNA428890	SAMN08323733	Complete	Environmental	Aquatic	Groundwater	Freshwater	Isolate	Yes		99.66	0.32	6587248	6021	60.77
2791355639	Bacteria	Pseudomonas sp. FW507-F1	2791355639	Proteobacteria	Gammaproteobacteria	Pseudomonadales	Pseudomonadaceae	Pseudomonas	Pseudomonas sp. FW507-F1	Yes	2070586	PRJNA428890	SAMN08323734	Complete	Environmental	Aquatic	Groundwater	Freshwater	Isolate	Yes		99.66	0.32	6461582	5904	60.91
2791355640	Bacteria	Pseudomonas sp. GW460-C8	2791355640	Proteobacteria	Gammaproteobacteria	Pseudomonadales	Pseudomonadaceae	Pseudomonas	Pseudomonas sp. GW460-C8	Yes	2070589	PRJNA428890	SAMN08323775	Complete	Environmental	Aquatic	Groundwater	Freshwater	Isolate	Yes		99.66	0.8	7053096	6683	59.19
2791355641	Bacteria	Pseudomonas sp. GW101-1A09	2791355641	Proteobacteria	Gammaproteobacteria	Pseudomonadales	Pseudomonadaceae	Pseudomonas	Pseudomonas sp. GW101-1A09	Yes	2070588	PRJNA428890	SAMN08323776	Complete	Environmental	Aquatic	Groundwater	Freshwater	Isolate	Yes		99.89	0.63	6861401	6445	59.31
2791355642	Bacteria	Pseudomonas sp. MPR-TSA4	2791355642	Proteobacteria	Gammaproteobacteria	Pseudomonadales	Pseudomonadaceae	Pseudomonas	Pseudomonas sp. MPR-TSA4	Yes	2070594	PRJNA428890	SAMN08323770	Complete	Environmental	Aquatic	Groundwater	Freshwater	Isolate	Yes		99.89	0.63	6857478	6449	59.32
2791355645	Bacteria	Pseudomonas sp. FW215-R3	2791355645	Proteobacteria	Gammaproteobacteria	Pseudomonadales	Pseudomonadaceae	Pseudomonas	Pseudomonas sp. FW215-R3	Yes	2070671	PRJNA428890	SAMN08323782	Complete	Environmental	Aquatic	Groundwater	Freshwater	Isolate	Yes		99.93	0.42	6260726	5812	59.44
2791355647	Bacteria	Pseudomonas sp. FW306-02-F04-BA	2791355647	Proteobacteria	Gammaproteobacteria	Pseudomonadales	Pseudomonadaceae	Pseudomonas	Pseudomonas sp. FW306-02-F04-BA	Yes	2070655	PRJNA428890	SAMN08323825	Complete	Environmental	Aquatic	Groundwater	Freshwater	Isolate	Yes		99.52	0.79	6344551	6043	58.83
2795385506	Bacteria	Pseudomonas sp. MPR-R1B	2795385506	Proteobacteria	Gammaproteobacteria	Pseudomonadales	Pseudomonadaceae	Pseudomonas	Pseudomonas sp. MPR-R1B	Yes	2070678	PRJNA428890	SAMN08323798	Complete	Environmental	Aquatic	Groundwater	Freshwater	Isolate	Yes		99.88	0.14	5663584	5170	64.2
2795385507	Bacteria	Pseudomonas sp. FW305-124	2795385507	Proteobacteria	Gammaproteobacteria	Pseudomonadales	Pseudomonadaceae	Pseudomonas	Pseudomonas sp. FW305-124	Yes	2070649	PRJNA428890	SAMN08323744	Complete	Environmental	Aquatic	Groundwater	Freshwater	Isolate	Yes		99.8	0.64	5854055	5396	60.3
2795385508	Bacteria	Pseudomonas sp. FW306-02-F02-AA	2795385508	Proteobacteria	Gammaproteobacteria	Pseudomonadales	Pseudomonadaceae	Pseudomonas	Pseudomonas sp. FW306-02-F02-AA	Yes	2070652	PRJNA428890	SAMN08323828	Complete	Environmental	Aquatic	Groundwater	Freshwater	Isolate	Yes		99.52	0.79	6345529	6045	58.83
2795385511	Bacteria	Pseudomonas sp. FW306-2-11AD	2795385511	Proteobacteria	Gammaproteobacteria	Pseudomonadales	Pseudomonadaceae	Pseudomonas	Pseudomonas sp. FW306-2-11AD	Yes	2070665	PRJNA428890	SAMN08323815	Complete	Environmental	Aquatic	Groundwater	Freshwater	Isolate	Yes		99.52	0.79	6341263	6038	58.83
2802429417	Bacteria	Burkholderia contaminans 170816	2802429417	Proteobacteria	Betaproteobacteria	Burkholderiales	Burkholderiaceae	Burkholderia	Burkholderia contaminans	Yes	488447	PRJNA429933	SAMN08362572	Complete	Host-associated	Human	Unclassified	Unclassified	Isolate	Yes	Homo sapiens	100	0.74	8205260	7482	66.75
2802429422	Bacteria	Paraburkholderia hospita DSM 17164	2802429422	Proteobacteria	Betaproteobacteria	Burkholderiales	Burkholderiaceae	Paraburkholderia	Paraburkholderia hospita	Yes	169430	PRJNA400792	SAMN07573571	Complete	Environmental	Terrestrial	Unclassified	Soil	Isolate	Yes		99.19	2.11	11527706	10612	61.79
2802429605	Bacteria	Rhizobium sophoriradicis L101	2802429605	Proteobacteria	Alphaproteobacteria	Hyphomicrobiales	Rhizobiaceae	Rhizobium	Rhizobium sophoriradicis	Yes	1535245	PRJNA403813	SAMN07627090	Complete	Host-associated	Plants	Nodule	Roots	Isolate	Yes		99.88	0.05	6875453	6631	61.13
2802429606	Bacteria	Rhizobium sophoriradicis JJW1	2802429606	Proteobacteria	Alphaproteobacteria	Hyphomicrobiales	Rhizobiaceae	Rhizobium	Rhizobium sophoriradicis	Yes	1535245	PRJNA403813	SAMN07627091	Complete	Host-associated	Plants	Nodule	Roots	Isolate	Yes		99.94	0.11	6346811	6217	61.34
2802429633	Bacteria	Rhizobium anhuiense J3	2802429633	Proteobacteria	Alphaproteobacteria	Hyphomicrobiales	Rhizobiaceae	Rhizobium	Rhizobium anhuiense	Yes	1184720	PRJNA403813	SAMN07627097	Complete	Host-associated	Plants	Nodule	Roots	Isolate	Yes		100	0.21	7341974	7052	60.99
2802429634	Bacteria	Rhizobium anhuiense S10	2802429634	Proteobacteria	Alphaproteobacteria	Hyphomicrobiales	Rhizobiaceae	Rhizobium	Rhizobium anhuiense	Yes	1184720	PRJNA403813	SAMN07627096	Complete	Host-associated	Plants	Nodule	Roots	Isolate	Yes		100	0.75	7083200	6838	61.23
2802429635	Bacteria	Rhizobium anhuiense Y27	2802429635	Proteobacteria	Alphaproteobacteria	Hyphomicrobiales	Rhizobiaceae	Rhizobium	Rhizobium anhuiense	Yes	1184720	PRJNA403813	SAMN07627099	Complete	Host-associated	Plants	Nodule	Roots	Isolate	Yes		100	0.48	7650140	7369	61.05
2802429636	Bacteria	Rhizobium anhuiense JX3	2802429636	Proteobacteria	Alphaproteobacteria	Hyphomicrobiales	Rhizobiaceae	Rhizobium	Rhizobium anhuiense	Yes	1184720	PRJNA403813	SAMN07627098	Complete	Host-associated	Plants	Nodule	Roots	Isolate	Yes		100	0.35	7597525	7285	61.02
2802429637	Bacteria	Rhizobium anhuiense C15	2802429637	Proteobacteria	Alphaproteobacteria	Hyphomicrobiales	Rhizobiaceae	Rhizobium	Rhizobium anhuiense	Yes	1184720	PRJNA403813	SAMN07627095	Complete	Host-associated	Plants	Nodule	Roots	Isolate	Yes		100	0.21	7067217	6808	61.16
2806310493	Bacteria	Ewingella americana BS19	2806310493	Proteobacteria	Gammaproteobacteria	Enterobacterales	Yersiniaceae	Ewingella	Ewingella americana	Yes	41202			Complete	Environmental	Terrestrial	Unclassified	Soil	Isolate	Yes		99.66	0.3	5305354	5028	53.52
2806310654	Bacteria	Microbacterium sp. UMB0228	2806310654	Actinobacteria	Actinomycetia	Micrococcales	Microbacteriaceae	Microbacterium	Microbacterium sp. UMB0228	Yes	2029109	PRJNA316969	SAMN07511422	Complete	Host-associated	Human	Urine	Urinary system	Isolate	Yes	Homo sapiens	98.41	0	3638705	3583	70.19
2806310682	Bacteria	Mycobacterium vulneris ACS5020	2806310682	Actinobacteria	Actinomycetia	Corynebacteriales	Mycobacteriaceae	Mycobacterium	Mycobacterium vulneris	Yes	547163	PRJNA305922	SAMN04634259	Complete	Host-associated	Human	Unclassified	Unclassified	Isolate	Yes	Homo sapiens	99.37	0.75	7067681	6989	66.83
2806310923	Bacteria	Paenibacillus glucanolyticus W10507	2806310923	Firmicutes	Bacilli	Bacillales	Paenibacillaceae	Paenibacillus	Paenibacillus glucanolyticus	Yes	59843	PRJNA282954	SAMN08743844	Complete	Host-associated	Human	Unclassified	Unclassified	Isolate	Yes	Homo sapiens	99.71	1.19	6573405	6127	48.78
2806311028	Bacteria	Pseudomonas alcaliphila NBRC 102411	2806311028	Proteobacteria	Gammaproteobacteria	Pseudomonadales	Pseudomonadaceae	Pseudomonas	Pseudomonas alcaliphila	Yes	1215093	PRJDB201	SAMD00046923	Complete	Environmental	Aquatic	Unclassified	Marine	Isolate	Yes		99.84	0.6	5324107	5038	62.89
2806311050	Bacteria	Pseudomonas stutzeri AK6	2806311050	Proteobacteria	Gammaproteobacteria	Pseudomonadales	Pseudomonadaceae	Pseudomonas	Pseudomonas stutzeri	Yes	316	PRJNA435896	SAMN08848264	Complete	Environmental	Aquatic	Unclassified	Unclassified	Isolate	Yes		100	0.14	4416401	4151	64.04
2806311067	Bacteria	Pseudomonas donghuensis HYS	2806311067	Proteobacteria	Gammaproteobacteria	Pseudomonadales	Pseudomonadaceae	Pseudomonas	Pseudomonas donghuensis	Yes	1163398	PRJNA546954	SAMN12024886	Complete	Environmental	Aquatic	Lentic	Freshwater	Isolate	Yes		99.68	1.6	5723124	5365	62.3
2808606306	Bacteria	Microbacterium sp. SLBN-146	2808606306	Actinobacteria	Actinomycetia	Micrococcales	Microbacteriaceae	Microbacterium	Microbacterium sp. SLBN-146	Yes	2768457	PRJNA536301	SAMN11510416	Complete	Host-associated	Plants	Unclassified	Roots	Isolate	Yes	Oryza sativa	100	1.01	3608896	3320	68.46
2808606368	Bacteria	Microbacterium sp. SLBN-1	2808606368	Actinobacteria	Actinomycetia	Micrococcales	Microbacteriaceae	Microbacterium	Microbacterium sp. SLBN-1	Yes	2768438	PRJNA536279	SAMN11510834	Complete	Host-associated	Plants	Unclassified	Roots	Isolate	Yes	Oryza sativa	98.82	0	3174172	2991	69.74
2808606384	Bacteria	Burkholderia sp. SJZ089	2808606384	Proteobacteria	Betaproteobacteria	Burkholderiales	Burkholderiaceae	Burkholderia	Burkholderia sp. SJZ089	Yes	2572919	PRJNA538830	SAMN11533216	Complete	Host-associated	Plants	Rhizosphere	Roots	Isolate	Yes	Ammophila breviligulata	100	1.78	8474373	7273	67.89
2808606390	Bacteria	Burkholderia sp. SJZ115	2808606390	Proteobacteria	Betaproteobacteria	Burkholderiales	Burkholderiaceae	Burkholderia	Burkholderia sp. SJZ115	Yes	2572882	PRJNA536245	SAMN11532855	Complete	Host-associated	Plants	Rhizosphere	Roots	Isolate	Yes	Ammophila breviligulata	100	1.78	8476311	7277	67.89
2808606447	Bacteria	Microbacterium sp. SLBN-154	2808606447	Actinobacteria	Actinomycetia	Micrococcales	Microbacteriaceae	Microbacterium	Microbacterium sp. HAR-UPW-R2A-48	Yes	1985300	PRJNA536302	SAMN11510848	Complete	Host-associated	Plants	Unclassified	Roots	Isolate	Yes	Oryza sativa	99.49	0	3572005	3477	69.58
2808606551	Bacteria	Mycobacterium sp. ACS4331	2808606551	Actinobacteria	Actinomycetia	Corynebacteriales	Mycobacteriaceae	Mycobacterium	Mycobacterium sp. ACS4331	Yes	1834121	PRJNA305922	SAMN04634265	Complete	Host-associated	Human	Unclassified	Unclassified	Isolate	Yes	Homo sapiens	100	1.2	5750534	5437	68.03
2808606561	Bacteria	Mycobacterium sp. ACS4054	2808606561	Actinobacteria	Actinomycetia	Corynebacteriales	Mycobacteriaceae	Mycobacterium	Mycobacterium sp. ACS4054	Yes	1834119	PRJNA305922	SAMN04634268	Complete	Host-associated	Human	Unclassified	Unclassified	Isolate	Yes	Homo sapiens	99.78	0.67	5148384	4881	68.93
2808606567	Bacteria	Mycobacterium sp. ACS1612	2808606567	Actinobacteria	Actinomycetia	Corynebacteriales	Mycobacteriaceae	Mycobacterium	Mycobacterium sp. ACS1612	Yes	1834117	PRJNA305922	SAMN04634262	Complete	Host-associated	Human	Unclassified	Unclassified	Isolate	Yes	Homo sapiens	100	1.06	6797682	6673	66.16
2808606594	Bacteria	Mycobacterium kubicae ACS1160	2808606594	Actinobacteria	Actinomycetia	Corynebacteriales	Mycobacteriaceae	Mycobacterium	Mycobacterium kubicae	Yes	120959	PRJNA305922	SAMN04634263	Complete	Host-associated	Human	Unclassified	Unclassified	Isolate	Yes	Homo sapiens	99.5	0.22	5616194	5297	65.98
2808606693	Bacteria	Burkholderia sp. BDU6	2808606693	Proteobacteria	Betaproteobacteria	Burkholderiales	Burkholderiaceae	Burkholderia	Burkholderia sp. BDU6	Yes	1385591	PRJNA279182	SAMN03449221	Complete	Environmental	Terrestrial	Unclassified	Soil	Isolate	Yes		100	0.36	6590914	5753	66.25
2808606695	Bacteria	Burkholderia sp. LA-2-3-30-S1-D2	2808606695	Proteobacteria	Betaproteobacteria	Burkholderiales	Burkholderiaceae	Burkholderia	Burkholderia sp. LA-2-3-30-S1-D2	Yes	1637862	PRJNA279182	SAMN03449215	Complete	Environmental	Terrestrial	Unclassified	Soil	Isolate	Yes		100	0.2	7129526	6511	66.34
2808606697	Bacteria	Burkholderia sp. BDU8	2808606697	Proteobacteria	Betaproteobacteria	Burkholderiales	Burkholderiaceae	Burkholderia	Burkholderia sp. BDU8	Yes	1385592	PRJNA279182	SAMN03449222	Complete	Environmental	Terrestrial	Unclassified	Soil	Isolate	Yes		100	0.33	7357530	6440	66.47
2808606702	Bacteria	Burkholderia sp. NRF60-BP8	2808606702	Proteobacteria	Betaproteobacteria	Burkholderiales	Burkholderiaceae	Burkholderia	Burkholderia sp. NRF60-BP8	Yes	1637853	PRJNA279182	SAMN03449153	Complete	Environmental	Terrestrial	Unclassified	Soil	Isolate	Yes		99.87	0.13	7079943	6432	67.27
2808606704	Bacteria	Burkholderia sp. MSMB0856	2808606704	Proteobacteria	Betaproteobacteria	Burkholderiales	Burkholderiaceae	Burkholderia	Burkholderia sp. MSMB0856	Yes	1637869	PRJNA279182	SAMN03449281	Complete	Environmental	Terrestrial	Unclassified	Soil	Isolate	Yes		100	0	7249502	6509	66.49
2808606746	Bacteria	Mycobacterium vulneris ACS3670	2808606746	Actinobacteria	Actinomycetia	Corynebacteriales	Mycobacteriaceae	Mycobacterium	Mycobacterium vulneris	Yes	547163	PRJNA305922	SAMN04634255	Complete	Host-associated	Human	Unclassified	Unclassified	Isolate	Yes	Homo sapiens	99.81	0.75	6769129	6569	66.88
2808606779	Bacteria	Mycobacterium vulneris ICS2043	2808606779	Actinobacteria	Actinomycetia	Corynebacteriales	Mycobacteriaceae	Mycobacterium	Mycobacterium vulneris	Yes	547163	PRJNA305922	SAMN04634260	Complete	Host-associated	Human	Unclassified	Unclassified	Isolate	Yes	Homo sapiens	99.81	0.75	6988099	6814	66.88
2808606789	Bacteria	Mycobacterium vulneris ACS4093	2808606789	Actinobacteria	Actinomycetia	Corynebacteriales	Mycobacteriaceae	Mycobacterium	Mycobacterium vulneris	Yes	547163	PRJNA305922	SAMN04634267	Complete	Host-associated	Human	Unclassified	Unclassified	Isolate	Yes	Homo sapiens	99.81	0.75	6991950	6824	66.88
2808606816	Bacteria	Serratia sp. ATCC 39006	2808606816	Proteobacteria	Gammaproteobacteria	Enterobacterales	Yersiniaceae	Serratia	Serratia sp. ATCC 39006	Yes	104623	PRJNA202845	SAMN02470747	Complete	Environmental	Aquatic	Intertidal zone	Marine	Isolate	Yes		99.37	0.88	4971757	4576	49.3
2808606874	Bacteria	Burkholderia ubonensis MSMB2035	2808606874	Proteobacteria	Betaproteobacteria	Burkholderiales	Burkholderiaceae	Burkholderia	Burkholderia ubonensis	Yes	101571	PRJNA279182	SAMN03449265	Complete	Environmental	Terrestrial	Unclassified	Soil	Isolate	Yes		100	1.46	7235060	6793	66.84
2808606875	Bacteria	Burkholderia ubonensis MSMB0783	2808606875	Proteobacteria	Betaproteobacteria	Burkholderiales	Burkholderiaceae	Burkholderia	Burkholderia ubonensis	Yes	101571	PRJNA279182	SAMN03449272	Complete	Environmental	Terrestrial	Unclassified	Soil	Isolate	Yes		99.76	1.05	6684845	6044	67.34
2808606877	Bacteria	Burkholderia ubonensis MSMB2009WGS	2808606877	Proteobacteria	Betaproteobacteria	Burkholderiales	Burkholderiaceae	Burkholderia	Burkholderia ubonensis	Yes	101571	PRJNA279182	SAMN03449387	Complete	Host-associated	Plants	Unclassified	Unclassified	Isolate	Yes		99.96	1.51	7063286	6297	67.55
2808606887	Bacteria	Burkholderia ubonensis MSMB1157	2808606887	Proteobacteria	Betaproteobacteria	Burkholderiales	Burkholderiaceae	Burkholderia	Burkholderia ubonensis	Yes	101571	PRJNA279182	SAMN03449437	Complete	Environmental	Terrestrial	Unclassified	Soil	Isolate	Yes		100	1.16	6430159	5898	67.48
2808606888	Bacteria	Burkholderia ubonensis RF23-BP41	2808606888	Proteobacteria	Betaproteobacteria	Burkholderiales	Burkholderiaceae	Burkholderia	Burkholderia ubonensis	Yes	101571	PRJNA279182	SAMN03449140	Complete	Environmental	Terrestrial	Unclassified	Soil	Isolate	Yes		100	1.41	7961598	7124	67.07
2808606914	Bacteria	Burkholderia ubonensis MSMB1490WGS	2808606914	Proteobacteria	Betaproteobacteria	Burkholderiales	Burkholderiaceae	Burkholderia	Burkholderia ubonensis	Yes	101571	PRJNA279182	SAMN03449489	Complete	Host-associated	Plants	Unclassified	Unclassified	Isolate	Yes		100	1.61	7187608	6402	67.43
2811994872	Bacteria	Microbacterium sp. SLBN-158	2811994872	Actinobacteria	Actinomycetia	Micrococcales	Microbacteriaceae	Microbacterium	Microbacterium sp. MU4Y-5-1	Yes	1446816	PRJNA536304	SAMN11510850	Complete	Host-associated	Plants	Unclassified	Roots	Isolate	Yes	Oryza sativa	99.49	0	4121241	3639	70.14
2811994985	Bacteria	Microbacterium lindanitolerans DSM 22422	2811994985	Actinobacteria	Actinomycetia	Micrococcales	Microbacteriaceae	Microbacterium	Microbacterium lindanitolerans	Yes	550448	PRJNA537955	SAMN11512529	Complete	Environmental	Terrestrial	Unclassified	Soil	Isolate	Yes		99.49	2.35	3353670	3315	64.32
2811994987	Bacteria	Paraburkholderia terrae DSM 17804	2811994987	Proteobacteria	Betaproteobacteria	Burkholderiales	Burkholderiaceae	Paraburkholderia	Paraburkholderia terrae	Yes	311230	PRJNA400792	SAMN07573572	Complete	Environmental	Terrestrial	Unclassified	Soil	Isolate	Yes		99.8	1.92	10062489	8982	61.92
2811995011	Bacteria	Paraburkholderia caribensis MBA4	2811995011	Proteobacteria	Betaproteobacteria	Burkholderiales	Burkholderiaceae	Paraburkholderia	Paraburkholderia caribensis	Yes	1323664	PRJNA197459	SAMN02641588	Complete	Environmental	Terrestrial	Sand	Soil	Isolate	Yes		99.4	1.9	9482704	8345	62.46
2811995132	Bacteria	Paraburkholderia caribensis DSM 13236	2811995132	Proteobacteria	Betaproteobacteria	Burkholderiales	Burkholderiaceae	Paraburkholderia	Paraburkholderia caribensis	Yes	75105	PRJNA400792	SAMN07573573	Complete	Environmental	Terrestrial	Unclassified	Soil	Isolate	Yes		98.99	1.18	9032490	8039	62.58
2811995155	Bacteria	Serratia nematodiphila ARLG-2977/2034/3045	2811995155	Proteobacteria	Gammaproteobacteria	Enterobacterales	Yersiniaceae	Serratia	Serratia nematodiphila	Yes	458197	PRJNA339843	SAMN06812671	Complete	Host-associated	Human	Blood	Circulatory system	Isolate	Yes	Homo sapiens	99.8	0	5202598	4950	59.74
2811995160	Bacteria	Serratia liquefaciens HUMV-21	2811995160	Proteobacteria	Gammaproteobacteria	Enterobacterales	Yersiniaceae	Serratia	Serratia liquefaciens	Yes	614	PRJNA281037	SAMN03481691	Complete	Host-associated	Human	Skin	Integumentary system	Isolate	Yes	Homo sapiens	100	0.52	5326657	5085	55.19
2811995331	Bacteria	Burkholderia pseudomultivorans SUB-INT23-BP2	2811995331	Proteobacteria	Betaproteobacteria	Burkholderiales	Burkholderiaceae	Burkholderia	Burkholderia pseudomultivorans	Yes	1207504	PRJNA279182	SAMN03449185	Complete	Environmental	Terrestrial	Unclassified	Soil	Isolate	Yes		100	0.5	7956789	7190	67.3
2814123150	Bacteria	Pseudomonas fulva FDAARGOS_167	2814123150	Proteobacteria	Gammaproteobacteria	Pseudomonadales	Pseudomonadaceae	Pseudomonas	Pseudomonas fulva	Yes	47880	PRJNA231221	SAMN03996312	Complete	Host-associated	Human	Sputum	Respiratory system	Isolate	Yes	Homo sapiens	100	0.17	4865091	4464	61.59
2814123354	Bacteria	Pseudomonas mandelii NBRC 103147	2814123354	Proteobacteria	Gammaproteobacteria	Pseudomonadales	Pseudomonadaceae	Pseudomonas	Pseudomonas mandelii	Yes	1215107	PRJDB215	SAMD00046931	Complete	Environmental	Aquatic	Unclassified	Non-marine Saline and Alkaline	Isolate	Yes		99.66	0.61	6918204	6492	59.26
2814123407	Bacteria	Pseudomonas mandelii JR-1	2814123407	Proteobacteria	Gammaproteobacteria	Pseudomonadales	Pseudomonadaceae	Pseudomonas	Pseudomonas mandelii	Yes	1147786	PRJNA83441	SAMN02469697	Complete	Environmental	Aquatic	Unclassified	Non-marine Saline and Alkaline	Isolate	Yes		99.86	1.22	7188564	6883	59
2816332141	Bacteria	Stenotrophomonas maltophilia 1190 (v2)	2816332141	Proteobacteria	Gammaproteobacteria	Xanthomonadales	Xanthomonadaceae	Stenotrophomonas	Stenotrophomonas maltophilia	Yes	40324	PRJNA538304	SAMN11512362	Complete	Host-associated	Plants	Unclassified	Roots	Isolate	Yes		100	0	4436036	4147	66.99
2816332187	Bacteria	Paenibacillus peoriae IBSD35	2816332187	Firmicutes	Bacilli	Bacillales	Paenibacillaceae	Paenibacillus	Paenibacillus peoriae	Yes	59893	PRJNA434168	SAMN08537703	Draft	Host-associated	Plants	Unclassified	Wood	Isolate	Yes	Piscidia	99.85	0	5852622	5296	45.55
2816332253	Bacteria	Burkholderia vietnamiensis HI2297	2816332253	Proteobacteria	Betaproteobacteria	Burkholderiales	Burkholderiaceae	Burkholderia	Burkholderia vietnamiensis	Yes	60552	PRJNA279182	SAMN03449410	Complete	Host-associated	Plants	Unclassified	Roots	Isolate	Yes	Oryza sativa	100	0	6764532	6038	67.06
2816332256	Bacteria	Burkholderia vietnamiensis MSMB608WGS	2816332256	Proteobacteria	Betaproteobacteria	Burkholderiales	Burkholderiaceae	Burkholderia	Burkholderia vietnamiensis	Yes	60552	PRJNA279182	SAMN03449611	Complete	Host-associated	Plants	Unclassified	Roots	Isolate	Yes		100	0.27	6891714	6199	67
2816332261	Bacteria	Burkholderia vietnamiensis FL-2-3-30-S1-D0	2816332261	Proteobacteria	Betaproteobacteria	Burkholderiales	Burkholderiaceae	Burkholderia	Burkholderia vietnamiensis	Yes	60552	PRJNA279182	SAMN03449233	Complete	Environmental	Terrestrial	Unclassified	Soil	Isolate	Yes		100	0.5	6815283	6016	67.23
2816332281	Bacteria	Burkholderia vietnamiensis AU1233	2816332281	Proteobacteria	Betaproteobacteria	Burkholderiales	Burkholderiaceae	Burkholderia	Burkholderia vietnamiensis	Yes	60552	PRJNA279182	SAMN03449402	Complete	Host-associated	Human	Blood	Circulatory system	Isolate	Yes	Homo sapiens	100	1.01	6835067	6191	66.86
2816332286	Bacteria	Burkholderia vietnamiensis HI2221	2816332286	Proteobacteria	Betaproteobacteria	Burkholderiales	Burkholderiaceae	Burkholderia	Burkholderia vietnamiensis	Yes	60552	PRJNA279182	SAMN03449409	Complete	Host-associated	Plants	Rhizosphere	Roots	Isolate	Yes	Oryza sativa	100	0.08	6853759	6193	66.91
2816332298	Bacteria	Pseudomonas veronii R02	2816332298	Proteobacteria	Gammaproteobacteria	Pseudomonadales	Pseudomonadaceae	Pseudomonas	Pseudomonas veronii	Yes	76761	PRJNA355625	SAMN06076152	Complete	Host-associated	Plants	Rhizosphere	Roots	Isolate	Yes		99.93	2.83	6852809	6354	61.06
2816332311	Bacteria	Chryseobacterium indologenes FDAARGOS_337	2816332311	Bacteroidetes	Flavobacteriia	Flavobacteriales	Weeksellaceae	Chryseobacterium	Chryseobacterium indologenes	Yes	253	PRJNA231221	SAMN06173350	Complete	Host-associated	Human	Pharynx/Throat	Digestive system	Isolate	Yes	Homo sapiens	100	0.74	5119269	4743	37.21
2818991221	Bacteria	Microbacterium kyungheense DSM 105492	2818991221	Actinobacteria	Actinomycetia	Micrococcales	Microbacteriaceae	Microbacterium	Microbacterium kyungheense	Yes	1263636	PRJNA537961	SAMN11511978	Complete	Environmental	Terrestrial	Unclassified	Soil	Isolate	Yes		96.46	1.35	4276286	3940	70.71
2818991436	Bacteria	Collimonas arenae 515	2818991436	Proteobacteria	Betaproteobacteria	Burkholderiales	Oxalobacteraceae	Collimonas	Collimonas arenae	Yes	279058	PRJNA547132	SAMN12024994	Complete	Host-associated	Plants	Unclassified	Roots	Isolate	Yes	Cenchrus americanus	99.47	0.5	5376622	4883	59.83
2818991440	Bacteria	Luteibacter yeojuensis 583	2818991440	Proteobacteria	Gammaproteobacteria	Xanthomonadales	Rhodanobacteraceae	Luteibacter	Luteibacter yeojuensis	Yes	345309	PRJNA547138	SAMN12025609	Complete	Host-associated	Plants	Unclassified	Roots	Isolate	Yes	Sorghum	99.89	1.34	4774720	4169	66.32
2818991445	Bacteria	Herbaspirillum hiltneri 3195	2818991445	Proteobacteria	Betaproteobacteria	Burkholderiales	Oxalobacteraceae	Herbaspirillum	Herbaspirillum hiltneri	Yes	341045	PRJNA547168	SAMN12024989	Complete	Host-associated	Plants	Unclassified	Roots	Isolate	Yes	Sorghum	99.51	0.28	4955017	4526	60.86
2818991448	Bacteria	Rhizobium miluonense 1234	2818991448	Proteobacteria	Alphaproteobacteria	Hyphomicrobiales	Rhizobiaceae	Rhizobium	Rhizobium miluonense	Yes	411945	PRJNA547148	SAMN12024934	Complete	Host-associated	Plants	Unclassified	Roots	Isolate	Yes	Sorghum	100	0.31	6772224	6559	59.86
2818991449	Bacteria	Herbaspirillum huttiense 1147	2818991449	Proteobacteria	Betaproteobacteria	Burkholderiales	Oxalobacteraceae	Herbaspirillum	Herbaspirillum huttiense	Yes	863372	PRJNA547167	SAMN12024933	Complete	Host-associated	Plants	Unclassified	Roots	Isolate	Yes	Sorghum	99.87	0.4	5518009	4992	62.95
2818991450	Bacteria	Burkholderia sp. 604	2818991450	Proteobacteria	Betaproteobacteria	Burkholderiales	Burkholderiaceae	Burkholderia	Burkholderia sp. 604	Yes	2587048	PRJNA547152	SAMN12024030	Complete	Host-associated	Plants	Unclassified	Roots	Isolate	Yes	Sorghum	99.5	0.69	6962147	6299	63.72
2818991452	Bacteria	Burkholderia cepacia 561	2818991452	Proteobacteria	Betaproteobacteria	Burkholderiales	Burkholderiaceae	Burkholderia	Burkholderia cepacia	Yes	292	PRJNA547135	SAMN12024069	Complete	Host-associated	Plants	Unclassified	Roots	Isolate	Yes	Sorghum	100	0.32	8442785	7680	66.59
2818991453	Bacteria	Rhizobium lusitanum 1158	2818991453	Proteobacteria	Alphaproteobacteria	Hyphomicrobiales	Rhizobiaceae	Rhizobium	Rhizobium lusitanum	Yes	293958	PRJNA547154	SAMN12025611	Complete	Host-associated	Plants	Unclassified	Roots	Isolate	Yes	Sorghum	100	0.89	7181617	6833	59.95
2818991459	Bacteria	Paenibacillus sp. 597	2818991459	Firmicutes	Bacilli	Bacillales	Paenibacillaceae	Paenibacillus	Paenibacillus sp. 597	Yes	2587047	PRJNA547151	SAMN12024194	Complete	Host-associated	Plants	Unclassified	Roots	Isolate	Yes	Sorghum	99.19	1.06	8736032	7775	46.02
2821111986	Bacteria	Paenibacillus illinoisensis 582	2821111986	Firmicutes	Bacilli	Bacillales	Paenibacillaceae	Paenibacillus	Paenibacillus illinoisensis	Yes	59845	PRJNA547137	SAMN12024751	Complete	Host-associated	Plants	Unclassified	Roots	Isolate	Yes	Sorghum	99.85	0	6894338	6471	46.75
2821808266	Bacteria	Serratia liquefaciens 20_SPLY	2821808266	Proteobacteria	Gammaproteobacteria	Enterobacterales	Yersiniaceae	Serratia	Serratia liquefaciens	Yes	614	PRJNA267549	SAMN03197392	Complete	Host-associated	Human	Unclassified	Respiratory system	Isolate	Yes	Homo sapiens	100	0.45	5164504	4948	55.44
2823421272	Bacteria	Pseudomonas mendocina S5.2	2823421272	Proteobacteria	Gammaproteobacteria	Pseudomonadales	Pseudomonadaceae	Pseudomonas	Pseudomonas mendocina	Yes	1225174	PRJNA173199	SAMN02728191	Complete	Host-associated	Plants	Rhizoplane	Roots	Isolate	Yes		99.92	0.14	5372474	5190	62.38
2823426463	Bacteria	Burkholderia glumae FDAARGOS_346	2823426463	Proteobacteria	Betaproteobacteria	Burkholderiales	Burkholderiaceae	Burkholderia	Burkholderia glumae	Yes	337	PRJNA231221	SAMN06173359	Complete	Host-associated	Plants	Unclassified	Unclassified	Isolate	Yes		99.48	0.9	6874120	6388	68.14
2824576265	Bacteria	Paraburkholderia tropici WP4_3_2	2824576265	Proteobacteria	Betaproteobacteria	Burkholderiales	Burkholderiaceae	Paraburkholderia	Paraburkholderia sp. WP4_3_2	Yes	2587162	PRJNA547129	SAMN12024134	Complete	Host-associated	Plants	Unclassified	Unclassified	Isolate	Yes		99.6	0.84	7788968	7317	63.34
2825651385	Bacteria	Pseudomonas brassicacearum L13-6-12	2825651385	Proteobacteria	Gammaproteobacteria	Pseudomonadales	Pseudomonadaceae	Pseudomonas	Pseudomonas brassicacearum	Yes	930166	PRJNA311625	SAMN04486788	Complete	Host-associated	Plants	Rhizosphere	Roots	Isolate	Yes	Solanum tuberosum	100	0.1	6715909	6124	60.92
2825657510	Bacteria	Burkholderia diffusa RF2-non-BP9	2825657510	Proteobacteria	Betaproteobacteria	Burkholderiales	Burkholderiaceae	Burkholderia	Burkholderia diffusa	Yes	488732	PRJNA279182	SAMN03449129	Complete	Environmental	Terrestrial	Unclassified	Soil	Isolate	Yes		100	0.05	6857833	6338	66.47
2826365379	Bacteria	Burkholderia gladioli pv. gladioli KACC 11889	2826365379	Proteobacteria	Betaproteobacteria	Burkholderiales	Burkholderiaceae	Burkholderia	Burkholderia gladioli	Yes	32009	PRJNA390908	SAMN07253176	Complete	Host-associated	Plants	Unclassified	Unclassified	Isolate	Yes		99.9	1.72	8854837	7967	67.66
2826581358	Bacteria	Pseudomonas viridiflava CDRTc14	2826581358	Proteobacteria	Gammaproteobacteria	Pseudomonadales	Pseudomonadaceae	Pseudomonas	Pseudomonas viridiflava	Yes	33069	PRJNA329466	SAMN05413107	Complete	Host-associated	Plants	Unclassified	Roots	Isolate	Yes		100	0.11	5963467	5532	59.31
2829954201	Bacteria	Rhizobium azooxidifex DSM 100211	2829954201	Proteobacteria	Alphaproteobacteria	Hyphomicrobiales	Rhizobiaceae	Rhizobium	Rhizobium azooxidifex	Yes	1636188	PRJNA583142	SAMN13172624	Complete	Environmental	Terrestrial	Unclassified	Soil	Isolate	Yes		98.96	1.06	5889117	5654	64.26
2831233980	Bacteria	Serratia quinivorans PKL:12	2831233980	Proteobacteria	Gammaproteobacteria	Enterobacterales	Yersiniaceae	Serratia	Serratia quinivorans	Yes	137545	PRJNA529964	SAMN11289602	Complete	Environmental	Terrestrial	Unclassified	Soil	Isolate	Yes		100	0	5292949	5082	55.14
2831250693	Bacteria	Flexivirga caeni BO-16	2831250693	Actinobacteria	Actinomycetia	Micrococcales	Dermacoccaceae	Flexivirga	Flexivirga caeni	Yes	2294115	PRJNA485383	SAMN09789154	Complete	Environmental	Terrestrial	Unclassified	Soil	Isolate	Yes		100	0.32	4144872	4101	67.99
2834003814	Bacteria	Gordonia humi DSM 45298	2834003814	Actinobacteria	Actinomycetia	Corynebacteriales	Gordoniaceae	Gordonia	Gordonia humi	Yes	686429	PRJNA347146	SAMN05877986	Complete	Host-associated	Fungi	Unclassified	Unclassified	Isolate	Yes		99.94	0.66	5088437	4853	67.77
2834396205	Bacteria	Dyella solisilvae DHG54	2834396205	Proteobacteria	Gammaproteobacteria	Xanthomonadales	Rhodanobacteraceae	Dyella	Dyella solisilvae	Yes	1920168	PRJNA482390	SAMN09704170	Complete	Environmental	Terrestrial	Unclassified	Soil	Isolate	Yes		99.47	0.99	4601888	4112	65.36
2838016132	Bacteria	Rhizobium esperanzae SEMIA 4071	2838016132	Proteobacteria	Alphaproteobacteria	Hyphomicrobiales	Rhizobiaceae	Rhizobium	Rhizobium esperanzae	Yes	1967781	PRJNA580860	SAMN13166113	Complete	Host-associated	Plants	Nodule	Roots	Isolate	Yes		99.94	0	6577831	6512	61.38
2838022645	Bacteria	Rhizobium aethiopicum SEMIA 4074	2838022645	Proteobacteria	Alphaproteobacteria	Hyphomicrobiales	Rhizobiaceae	Rhizobium	Rhizobium aethiopicum	Yes	1138170	PRJNA580862	SAMN13165672	Complete	Host-associated	Plants	Nodule	Roots	Isolate	Yes		99.94	0.21	6494267	6465	61.12
2838035591	Bacteria	Rhizobium mongolense SEMIA 4087	2838035591	Proteobacteria	Alphaproteobacteria	Hyphomicrobiales	Rhizobiaceae	Rhizobium	Rhizobium mongolense	Yes	57676	PRJNA580865	SAMN13165641	Complete	Host-associated	Plants	Nodule	Roots	Isolate	Yes		99.72	0.07	7166484	7402	59.46
2838042994	Bacteria	Rhizobium esperanzae SEMIA 4089	2838042994	Proteobacteria	Alphaproteobacteria	Hyphomicrobiales	Rhizobiaceae	Rhizobium	Rhizobium esperanzae	Yes	1967781	PRJNA580866	SAMN13165683	Complete	Host-associated	Plants	Nodule	Roots	Isolate	Yes		100	0.12	6046894	5943	61.43
2838048938	Bacteria	Rhizobium pisi 27/80	2838048938	Proteobacteria	Alphaproteobacteria	Hyphomicrobiales	Rhizobiaceae	Rhizobium	Rhizobium pisi	Yes	574561	PRJNA580867	SAMN13165717	Complete	Host-associated	Plants	Nodule	Roots	Isolate	Yes		99.8	0.28	6044578	5954	61.52
2838150910	Bacteria	Microbacterium sp. OAE522	2838150910	Actinobacteria	Actinomycetia	Micrococcales	Microbacteriaceae	Microbacterium	Microbacterium sp. OAE522	Yes	2663799	PRJNA580598	SAMN13190006	Complete	Environmental	Terrestrial	Unclassified	Soil	Isolate	Yes		99.49	0	3953476	3724	68.48
2838178608	Bacteria	Paenibacillus sp. OAE614 (Illumina draft)	2838178608	Firmicutes	Bacilli	Bacillales	Paenibacillaceae	Paenibacillus	Paenibacillus sp. OAE614	Yes	2663804	PRJNA580605	SAMN13189939	Complete	Environmental	Terrestrial	Unclassified	Soil	Isolate	Yes		99.84	0.49	7479458	6953	53.01
2838237436	Bacteria	Mycobacterium sp. OAE906	2838237436	Actinobacteria	Actinomycetia	Corynebacteriales	Mycobacteriaceae	Mycobacterium	Mycobacterium sp. OAE906	Yes	2663818	PRJNA580620	SAMN13190112	Complete	Environmental	Terrestrial	Unclassified	Soil	Isolate	Yes		99.55	0	6410474	6280	65.79
2838243717	Bacteria	Microbacterium sp. OAP127	2838243717	Actinobacteria	Actinomycetia	Micrococcales	Microbacteriaceae	Microbacterium	Microbacterium sp. OAP127	Yes	2663820	PRJNA580622	SAMN13189940	Complete	Environmental	Terrestrial	Unclassified	Soil	Isolate	Yes		99.49	0.51	4051089	3781	70.13
2838252443	Bacteria	Paenibacillus sp. OAS669	2838252443	Firmicutes	Bacilli	Bacillales	Paenibacillaceae	Paenibacillus	Paenibacillus sp. OAS669	Yes	2663821	PRJNA580623	SAMN13190113	Complete	Environmental	Terrestrial	Unclassified	Soil	Isolate	Yes		99.19	2.06	7637592	7134	49.27
2838259578	Bacteria	Mycobacterium sp. OAS707	2838259578	Actinobacteria	Actinomycetia	Corynebacteriales	Mycobacteriaceae	Mycobacterium	Mycobacterium sp. OAS707	Yes	2663822	PRJNA580624	SAMN13190077	Complete	Environmental	Terrestrial	Unclassified	Soil	Isolate	Yes		99.55	0.15	7026633	7037	65.43
2838661181	Bacteria	Rhizobium mongolense SEMIA 402	2838661181	Proteobacteria	Alphaproteobacteria	Hyphomicrobiales	Rhizobiaceae	Rhizobium	Rhizobium mongolense	Yes	57676	PRJNA581038	SAMN13165183	Complete	Host-associated	Plants	Nodule	Roots	Isolate	Yes		99.44	0.92	7385261	7527	59.61
2838701080	Bacteria	Rhizobium aethiopicum SEMIA 428	2838701080	Proteobacteria	Alphaproteobacteria	Hyphomicrobiales	Rhizobiaceae	Rhizobium	Rhizobium aethiopicum	Yes	1138170	PRJNA581048	SAMN13166094	Complete	Host-associated	Plants	Nodule	Roots	Isolate	Yes		99.94	0.14	6669771	6605	61.19
2838736955	Bacteria	Rhizobium cellulosilyticum SEMIA 448	2838736955	Proteobacteria	Alphaproteobacteria	Hyphomicrobiales	Rhizobiaceae	Rhizobium	Rhizobium cellulosilyticum	Yes	393664	PRJNA581059	SAMN13166135	Complete	Host-associated	Plants	Nodule	Roots	Isolate	Yes		99.61	0	5760694	5667	58.83
2839600416	Bacteria	Serratia sp. SRS-8-S-2018	2839600416	Proteobacteria	Gammaproteobacteria	Enterobacterales	Yersiniaceae	Serratia	Serratia sp. SRS-8-S-2018	Yes	2591107	PRJNA550097	SAMN12107717	Complete	Environmental	Terrestrial	Clay	Soil	Isolate	Yes		99.81	0.26	5323630	5250	59.48
2839605667	Bacteria	Paenibacillus naphthalenovorans 4B1	2839605667	Firmicutes	Bacilli	Bacillales	Paenibacillaceae	Paenibacillus	Paenibacillus naphthalenovorans	Yes	162209	PRJDB8076	SAMD00164389	Complete	Environmental	Terrestrial	Unclassified	Soil	Isolate	Yes		98.66	0.11	4958922	5087	50.22
2840165596	Bacteria	Enterobacter aerogenes PP-03	2840165596	Proteobacteria	Gammaproteobacteria	Enterobacterales	Enterobacteriaceae	Klebsiella	Klebsiella aerogenes	Yes	548			Complete	Environmental	Terrestrial	Unclassified	Soil	Isolate	Yes		99.67	2.24	4888451	4906	54.94
2841755434	Bacteria	Herbaspirillum huttiense NFYY 53159	2841755434	Proteobacteria	Betaproteobacteria	Burkholderiales	Oxalobacteraceae	Herbaspirillum	Herbaspirillum huttiense	Yes	863372	PRJNA526970	SAMN11124440	Complete	Host-associated	Human	Blood	Circulatory system	Isolate	Yes	Homo sapiens	99.87	0	5691775	5177	62.3
2841991175	Bacteria	Rhizobium sp. OAE497 (Illumina draft)	2841991175	Proteobacteria	Alphaproteobacteria	Hyphomicrobiales	Rhizobiaceae	Rhizobium	Rhizobium sp. OAE497	Yes	2663796	PRJNA580594	SAMN13190079	Complete	Environmental	Terrestrial	Unclassified	Soil	Isolate	Yes		99.72	1.77	6251790	6258	61.64
2842083920	Bacteria	Chryseobacterium lathyri KCTC 22544	2842083920	Bacteroidetes	Flavobacteriia	Flavobacteriales	Weeksellaceae	Chryseobacterium	Chryseobacterium lathyri	Yes	395933	PRJNA478515	SAMN09519149	Complete	Host-associated	Plants	Rhizosphere	Roots	Isolate	Yes	Lathyrus japonicus	100	0.25	4857652	4610	37.03
2842118031	Bacteria	Rhizobium esperanzae SEMIA 420	2842118031	Proteobacteria	Alphaproteobacteria	Hyphomicrobiales	Rhizobiaceae	Rhizobium	Rhizobium esperanzae	Yes	1967781	PRJNA581044	SAMN13166088	Complete	Host-associated	Plants	Nodule	Roots	Isolate	Yes		99.86	0.38	7033875	6959	60.96
2842163707	Bacteria	Rhizobium leguminosarum SEMIA 460	2842163707	Proteobacteria	Alphaproteobacteria	Hyphomicrobiales	Rhizobiaceae	Rhizobium	Rhizobium leguminosarum	Yes	384	PRJNA581065	SAMN13165185	Complete	Host-associated	Plants	Nodule	Roots	Isolate	Yes		99.94	0.64	6916235	6744	60.92
2842198810	Bacteria	Rhizobium aethiopicum SEMIA 470	2842198810	Proteobacteria	Alphaproteobacteria	Hyphomicrobiales	Rhizobiaceae	Rhizobium	Rhizobium aethiopicum	Yes	1138170	PRJNA581071	SAMN13165186	Complete	Host-associated	Plants	Nodule	Roots	Isolate	Yes		99.94	0.7	6608673	6550	61.07
2842205361	Bacteria	Rhizobium etli SEMIA 471	2842205361	Proteobacteria	Alphaproteobacteria	Hyphomicrobiales	Rhizobiaceae	Rhizobium	Rhizobium etli	Yes	29449	PRJNA581072	SAMN13165478	Complete	Host-associated	Plants	Nodule	Roots	Isolate	Yes		99.94	0.56	6340321	6267	61.59
2842217011	Bacteria	Rhizobium leguminosarum SEMIA 475	2842217011	Proteobacteria	Alphaproteobacteria	Hyphomicrobiales	Rhizobiaceae	Rhizobium	Rhizobium leguminosarum	Yes	384	PRJNA581074	SAMN13165625	Complete	Host-associated	Plants	Nodule	Roots	Isolate	Yes		99.94	0.15	7497767	7339	60.9
2842237096	Bacteria	Rhizobium leguminosarum SEMIA 482	2842237096	Proteobacteria	Alphaproteobacteria	Hyphomicrobiales	Rhizobiaceae	Rhizobium	Rhizobium leguminosarum	Yes	384	PRJNA581077	SAMN13165653	Complete	Host-associated	Plants	Nodule	Roots	Isolate	Yes		99.91	0.38	6620661	6524	61.16
2842285085	Bacteria	Rhizobium lentis SEMIA 490	2842285085	Proteobacteria	Alphaproteobacteria	Hyphomicrobiales	Rhizobiaceae	Rhizobium	Rhizobium lentis	Yes	1138194	PRJNA581084	SAMN13165627	Complete	Host-associated	Plants	Nodule	Roots	Isolate	Yes		99.32	1.17	6011953	5989	61.15
2842324504	Bacteria	Paraburkholderia fungorum SEMIA 4007	2842324504	Proteobacteria	Betaproteobacteria	Burkholderiales	Burkholderiaceae	Paraburkholderia	Paraburkholderia fungorum	Yes	134537	PRJNA580877	SAMN13166084	Complete	Host-associated	Plants	Nodule	Roots	Isolate	Yes		99.6	2.17	9364110	8814	61.82
2842357229	Bacteria	Rhizobium leucaenae SEMIA 4015	2842357229	Proteobacteria	Alphaproteobacteria	Hyphomicrobiales	Rhizobiaceae	Rhizobium	Rhizobium leucaenae	Yes	29450	PRJNA581093	SAMN13165418	Complete	Host-associated	Plants	Nodule	Roots	Isolate	Yes		99.72	0.61	6485165	6487	59.35
2842391507	Bacteria	Stenotrophomonas maltophilia SEMIA 4027	2842391507	Proteobacteria	Gammaproteobacteria	Xanthomonadales	Xanthomonadaceae	Stenotrophomonas	Stenotrophomonas maltophilia	Yes	40324	PRJNA580881	SAMN13165421	Complete	Host-associated	Plants	Nodule	Roots	Isolate	Yes		100	0	4486072	4194	66.63
2842395702	Bacteria	Rhizobium aethiopicum SEMIA 4029	2842395702	Proteobacteria	Alphaproteobacteria	Hyphomicrobiales	Rhizobiaceae	Rhizobium	Rhizobium aethiopicum	Yes	1138170	PRJNA581664	SAMN13165638	Complete	Host-associated	Plants	Nodule	Roots	Isolate	Yes		99.82	0.56	6780583	6687	61.26
2842402390	Bacteria	Rhizobium lentis SEMIA 4033	2842402390	Proteobacteria	Alphaproteobacteria	Hyphomicrobiales	Rhizobiaceae	Rhizobium	Rhizobium lentis	Yes	1138194	PRJNA581665	SAMN13165639	Complete	Host-associated	Plants	Nodule	Roots	Isolate	Yes		99.89	1.17	6681310	6632	61.09
2842434925	Bacteria	Rhizobium esperanzae SEMIA 4051	2842434925	Proteobacteria	Alphaproteobacteria	Hyphomicrobiales	Rhizobiaceae	Rhizobium	Rhizobium esperanzae	Yes	1967781	PRJNA581670	SAMN13166111	Complete	Host-associated	Plants	Nodule	Roots	Isolate	Yes		99.94	0.06	6502746	6346	61.29
2842454564	Bacteria	Paraburkholderia fungorum SEMIA 4056	2842454564	Proteobacteria	Betaproteobacteria	Burkholderiales	Burkholderiaceae	Paraburkholderia	Paraburkholderia fungorum	Yes	134537	PRJNA580879	SAMN13165607	Complete	Host-associated	Plants	Nodule	Roots	Isolate	Yes		99.6	1.48	8730687	8237	61.87
2842482326	Bacteria	Rhizobium lusitanum SEMIA 4060	2842482326	Proteobacteria	Alphaproteobacteria	Hyphomicrobiales	Rhizobiaceae	Rhizobium	Rhizobium lusitanum	Yes	293958	PRJNA580855	SAMN13165420	Complete	Host-associated	Plants	Nodule	Roots	Isolate	Yes		100	3.19	7212537	6984	59.31
2842495871	Bacteria	Rhizobium etli SEMIA 4062	2842495871	Proteobacteria	Alphaproteobacteria	Hyphomicrobiales	Rhizobiaceae	Rhizobium	Rhizobium etli	Yes	29449	PRJNA580857	SAMN13165430	Complete	Host-associated	Plants	Nodule	Roots	Isolate	Yes		99.89	0.03	6820686	6767	61.24
2842502639	Bacteria	Rhizobium tropici SEMIA 4063	2842502639	Proteobacteria	Alphaproteobacteria	Hyphomicrobiales	Rhizobiaceae	Rhizobium	Rhizobium tropici	Yes	398	PRJNA580858	SAMN13165682	Complete	Host-associated	Plants	Nodule	Roots	Isolate	Yes		100	0.28	6604161	6478	59.5
2842509118	Bacteria	Rhizobium paranaense SEMIA 4064	2842509118	Proteobacteria	Alphaproteobacteria	Hyphomicrobiales	Rhizobiaceae	Rhizobium	Rhizobium paranaense	Yes	1650438	PRJNA580859	SAMN13165431	Complete	Host-associated	Plants	Nodule	Roots	Isolate	Yes		99.65	0.98	6850950	6757	59.54
2842521101	Bacteria	Pararhizobium giardinii SEMIA 4084	2842521101	Proteobacteria	Alphaproteobacteria	Hyphomicrobiales	Rhizobiaceae	Rhizobium	Rhizobium giardinii	Yes	56731	PRJNA580864	SAMN13165705	Complete	Host-associated	Plants	Nodule	Roots	Isolate	Yes		100	0.85	6569494	6506	60.82
2843989818	Bacteria	Chryseobacterium indologenes FDAARGOS_519	2843989818	Bacteroidetes	Flavobacteriia	Flavobacteriales	Weeksellaceae	Chryseobacterium	Chryseobacterium indologenes	Yes	253	PRJNA231221	SAMN10163213	Complete	Host-associated	Human	Unclassified	Unclassified	Isolate	Yes	Homo sapiens	100	0	5361872	5037	38.22
2844110416	Bacteria	Herbaspirillum sp. VT-16-41	2844110416	Proteobacteria	Betaproteobacteria	Burkholderiales	Oxalobacteraceae	Herbaspirillum	Herbaspirillum sp. VT-16-41	Yes	1953765	PRJNA356909	SAMN06130135	Complete	Host-associated	Human	Unclassified	Unclassified	Isolate	Yes	Homo sapiens	99.87	1.67	5837613	5586	62.11
2844605367	Bacteria	Schumannella luteola DSM 23141	2844605367	Actinobacteria	Actinomycetia	Micrococcales	Microbacteriaceae	Schumannella	Schumannella luteola	Yes	472059	PRJNA347109	SAMN05877859	Complete	Host-associated	Fungi	Unclassified	Lichen	Isolate	Yes		98.86	1.01	3754750	3491	71.61
2844758135	Bacteria	Pseudomonas sp. YL-MPn6-2015	2844758135	Proteobacteria	Gammaproteobacteria	Pseudomonadales	Pseudomonadaceae	Pseudomonas	Pseudomonas sp. YL-MPn6-2015	Yes	2663833	PRJNA580674	SAMN13189941	Complete	Environmental	Aquatic	Lake	Freshwater	Isolate	Yes		99.86	0.11	6615358	6178	60.57
2844835074	Bacteria	Microbacterium pseudoresistens DSM 22185	2844835074	Actinobacteria	Actinomycetia	Micrococcales	Microbacteriaceae	Microbacterium	Microbacterium pseudoresistens	Yes	640634	PRJNA347132	SAMN05877827	Complete	Host-associated	Fungi	Unclassified	Unclassified	Isolate	Yes		99.49	0	2914491	2875	68.93
2845010473	Bacteria	Microbacterium immunditiarum DSM 24662	2845010473	Actinobacteria	Actinomycetia	Micrococcales	Microbacteriaceae	Microbacterium	Microbacterium immunditiarum	Yes	337480	PRJNA347121	SAMN05878372	Complete	Environmental	Terrestrial	Unclassified	Soil	Isolate	Yes		99.33	0.51	3906867	3697	69.98
2845620031	Bacteria	Rhizobium soli AS3.12	2845620031	Proteobacteria	Alphaproteobacteria	Hyphomicrobiales	Rhizobiaceae	Rhizobium	Rhizobium soli	Yes	424798	PRJNA566961	SAMN12794018	Complete	Host-associated	Plants	Unclassified	Phyllosphere	Isolate	Yes		100	0	4791559	4658	60.23
2845629796	Bacteria	Paraburkholderia bannensis WP4_2_2	2845629796	Proteobacteria	Betaproteobacteria	Burkholderiales	Burkholderiaceae	Paraburkholderia	Paraburkholderia bannensis	Yes	765414	PRJNA567234	SAMN12794380	Complete	Host-associated	Plants	Unclassified	Unclassified	Isolate	Yes		99.6	0.84	7676086	7177	63.38
2847497328	Bacteria	Stenotrophomonas maltophilia AB550	2847497328	Proteobacteria	Gammaproteobacteria	Xanthomonadales	Xanthomonadaceae	Stenotrophomonas	Stenotrophomonas maltophilia	Yes	40324	PRJNA381518	SAMN06678536	Complete	Environmental	Aquatic	Unclassified	Unclassified	Isolate	Yes		100	0.34	4943426	4740	66.51
2847588393	Bacteria	Chryseobacterium nakagawai G0041	2847588393	Bacteroidetes	Flavobacteriia	Flavobacteriales	Weeksellaceae	Chryseobacterium	Chryseobacterium nakagawai	Yes	1241982	PRJNA498534	SAMN10343184	Complete	Host-associated	Human	Unclassified	Unclassified	Isolate	Yes	Homo sapiens	100	0.25	5595345	5312	35.38
2847615610	Bacteria	Chryseobacterium sp. G0162	2847615610	Bacteroidetes	Flavobacteriia	Flavobacteriales	Weeksellaceae	Chryseobacterium	Chryseobacterium sp. G0162	Yes	2487063	PRJNA498534	SAMN10343185	Complete	Host-associated	Human	Unclassified	Unclassified	Isolate	Yes	Homo sapiens	100	0.49	5276141	4936	35.53
2847620547	Bacteria	Chryseobacterium sp. H3001	2847620547	Bacteroidetes	Flavobacteriia	Flavobacteriales	Weeksellaceae	Chryseobacterium	Chryseobacterium sp. H3001	Yes	2487073	PRJNA498690	SAMN10343197	Complete	Host-associated	Human	Unclassified	Unclassified	Isolate	Yes	Homo sapiens	99.51	1.63	2469733	2398	39.87
2848034204	Bacteria	Paenibacillus swuensis DY6	2848034204	Firmicutes	Bacilli	Bacillales	Paenibacillaceae	Paenibacillus	Paenibacillus swuensis	Yes	1178515	PRJNA272872	SAMN03287568	Complete	Environmental	Terrestrial	Loam	Soil	Isolate	Yes		99.19	0	5012599	4655	48.93
2849044883	Bacteria	Chryseobacterium shandongense H5143	2849044883	Bacteroidetes	Flavobacteriia	Flavobacteriales	Weeksellaceae	Chryseobacterium	Chryseobacterium shandongense	Yes	1493872	PRJNA498534	SAMN10343200	Complete	Host-associated	Human	Unclassified	Unclassified	Isolate	Yes	Homo sapiens	100	0	4628783	4368	36.85
2850390995	Bacteria	Paenibacillus odorifer CBA7130	2850390995	Firmicutes	Bacilli	Bacillales	Paenibacillaceae	Paenibacillus	Paenibacillus odorifer	Yes	189426	PRJNA390216	SAMN07224379	Complete	Host-associated	Human	Unclassified	Unclassified	Isolate	Yes	Homo sapiens	99.85	1.13	6802552	6238	44.23
2850966357	Bacteria	Pseudomonas aeruginosa F5677	2850966357	Proteobacteria	Gammaproteobacteria	Pseudomonadales	Pseudomonadaceae	Pseudomonas	Pseudomonas aeruginosa	Yes	287	PRJNA253624	SAMN02887043	Complete	Host-associated	Human	Urine	Urinary system	Isolate	Yes	Homo sapiens	99.68	1.93	6645227	6394	65.89
2851044757	Bacteria	Chryseobacterium sp. G0186	2851044757	Bacteroidetes	Flavobacteriia	Flavobacteriales	Weeksellaceae	Chryseobacterium	Chryseobacterium sp. G0186	Yes	2487064	PRJNA498534	SAMN10343190	Complete	Host-associated	Human	Unclassified	Unclassified	Isolate	Yes	Homo sapiens	100	0.25	5038771	4703	35.99
2851052272	Bacteria	Chryseobacterium sp. 6424	2851052272	Bacteroidetes	Flavobacteriia	Flavobacteriales	Weeksellaceae	Chryseobacterium	Chryseobacterium sp. 6424	Yes	2039166	PRJNA407992	SAMN07672384	Complete	Host-associated	Human	Blood	Circulatory system	Isolate	Yes	Homo sapiens	99.51	1.47	2586303	2533	42.4
2851057275	Bacteria	Chryseobacterium gleum 110146	2851057275	Bacteroidetes	Flavobacteriia	Flavobacteriales	Weeksellaceae	Chryseobacterium	Chryseobacterium gleum	Yes	250	PRJNA451538	SAMN08972773	Complete	Host-associated	Human	Sputum	Respiratory system	Isolate	Yes	Homo sapiens	100	0	4715692	4371	36.94
2851061647	Bacteria	Chryseobacterium sp. F5649	2851061647	Bacteroidetes	Flavobacteriia	Flavobacteriales	Weeksellaceae	Chryseobacterium	Chryseobacterium sp. F5649	Yes	2487071	PRJNA498692	SAMN10343180	Complete	Host-associated	Human	Unclassified	Unclassified	Isolate	Yes	Homo sapiens	100	0	3276391	3199	36.02
2851094203	Bacteria	Serratia sp. FDAARGOS_506 FDAARGOS_506	2851094203	Proteobacteria	Gammaproteobacteria	Enterobacterales	Yersiniaceae	Serratia	Serratia sp. FDAARGOS_506	Yes	2420306	PRJNA231221	SAMN10163200	Complete	Host-associated	Human	Unclassified	Unclassified	Isolate	Yes	Homo sapiens	99.96	0	4862745	4740	59.33
2851313012	Bacteria	Burkholderia thailandensis FDAARGOS_237	2851313012	Proteobacteria	Betaproteobacteria	Burkholderiales	Burkholderiaceae	Burkholderia	Burkholderia thailandensis	Yes	57975	PRJNA231221	SAMN05004746	Complete	Environmental	Aquatic	Unclassified	Unclassified	Isolate	Yes		100	0.26	6672812	5927	67.66
2851350916	Bacteria	Burkholderia sp. KBS0801	2851350916	Proteobacteria	Betaproteobacteria	Burkholderiales	Burkholderiaceae	Burkholderia	Burkholderia sp. KBS0801	Yes	1179675	PRJNA539822	SAMN11620957	Complete	Environmental	Terrestrial	Unclassified	Soil	Isolate	Yes		100	0	7381868	6780	66.64
2852387548	Bacteria	Rhizobium jaguaris CCGE525	2852387548	Proteobacteria	Alphaproteobacteria	Hyphomicrobiales	Rhizobiaceae	Rhizobium	Rhizobium jaguaris	Yes	1312183	PRJNA492918	SAMN10118526	Complete	Host-associated	Plants	Unclassified	Nodule	Isolate	Yes	Calliandra grandiflora	99.18	2.19	8025568	7856	59.43
2852593896	Bacteria	Mycobacterium sp. OAE908 (Illumina draft)	2852593896	Actinobacteria	Actinomycetia	Corynebacteriales	Mycobacteriaceae	Mycobacterium	Mycobacterium sp. OAE908	Yes	2817899	PRJNA712274	SAMN18259016	Complete	Environmental	Terrestrial	Unclassified	Soil	Isolate	Yes		99.55	0.61	6996732	7002	65.42
2856208327	Bacteria	Mycobacterium porcinum HMC1	2856208327	Actinobacteria	Actinomycetia	Corynebacteriales	Mycobacteriaceae	Mycobacterium	Mycobacterium porcinum	Yes	39693	PRJNA338014	SAMN06199452	Complete	Host-associated	Human	Unclassified	Unclassified	Isolate	Yes	Homo sapiens	99.72	0	6240140	6188	66.78
2856257805	Bacteria	Mycobacterium diernhoferi Bard	2856257805	Actinobacteria	Actinomycetia	Corynebacteriales	Mycobacteriaceae	Mycobacterium	Mycobacterium diernhoferi	Yes	1801	PRJNA338014	SAMN06034711	Complete	Host-associated	Human	Blood	Circulatory system	Isolate	Yes	Homo sapiens	99.34	0.19	5982379	5825	67.89
2856268898	Bacteria	Mycobacterium goodii ST0139456	2856268898	Actinobacteria	Actinomycetia	Corynebacteriales	Mycobacteriaceae	Mycobacterium	Mycobacterium goodii	Yes	134601	PRJNA415539	SAMN07828250	Complete	Host-associated	Human	Unclassified	Unclassified	Isolate	Yes	Homo sapiens	99.81	1.95	6621508	6550	67.04
2856287931	Bacteria	Paraburkholderia bannensis BE22	2856287931	Proteobacteria	Betaproteobacteria	Burkholderiales	Burkholderiaceae	Paraburkholderia	Paraburkholderia bannensis	Yes	765414	PRJNA506148	SAMN10449168	Complete	Host-associated	Plants	Rhizosphere	Roots	Isolate	Yes	Zea mays	99.19	2.55	7223934	6643	64.8
2856505025	Bacteria	Pseudomonas mendocina B1D7D	2856505025	Proteobacteria	Gammaproteobacteria	Pseudomonadales	Pseudomonadaceae	Pseudomonas	Pseudomonas mendocina	Yes	300	PRJNA632185	SAMN14908256	Complete	Environmental	Aquatic	River	Freshwater	Isolate	Yes		99.92	0.22	5354876	5182	62.59
2856510208	Bacteria	Pseudomonas mendocina B2U3D	2856510208	Proteobacteria	Gammaproteobacteria	Pseudomonadales	Pseudomonadaceae	Pseudomonas	Pseudomonas mendocina	Yes	300	PRJNA632186	SAMN14908271	Complete	Environmental	Aquatic	River	Freshwater	Isolate	Yes		99.73	0.18	5475000	5206	62.39
2856515415	Bacteria	Pseudomonas pseudoalcaligenes B9D3A	2856515415	Proteobacteria	Gammaproteobacteria	Pseudomonadales	Pseudomonadaceae	Pseudomonas	Pseudomonas oleovorans	Yes	301	PRJNA632175	SAMN14908249	Complete	Environmental	Aquatic	Sediment	Freshwater	Isolate	Yes		99.76	0.5	4822363	4719	62.32
2856538610	Bacteria	Mycobacterium chimaera PA-Patient	2856538610	Actinobacteria	Actinomycetia	Corynebacteriales	Mycobacteriaceae	Mycobacterium	Mycobacterium intracellulare	Yes	222805	PRJNA344472	SAMN05824346	Complete	Host-associated	Human	Unclassified	Unclassified	Isolate	Yes	Homo sapiens	99.94	1.15	6247694	5965	67.55
2856551076	Bacteria	Mycobacterium chimaera SJ42	2856551076	Actinobacteria	Actinomycetia	Corynebacteriales	Mycobacteriaceae	Mycobacterium	Mycobacterium intracellulare	Yes	222805	PRJNA391747	SAMN07274465	Complete	Host-associated	Human	Sputum	Respiratory system	Isolate	Yes	Homo sapiens	99.94	0.53	5938632	5669	67.76
2857011784	Bacteria	Mycobacterium kansasii 1MK	2857011784	Actinobacteria	Actinomycetia	Corynebacteriales	Mycobacteriaceae	Mycobacterium	Mycobacterium kansasii	Yes	1768	PRJNA374853	SAMN06339040	Complete	Host-associated	Human	Sputum	Respiratory system	Isolate	Yes	Homo sapiens	99.61	0.38	6421275	5926	66.14
2857635208	Bacteria	Chryseobacterium sp. H1D6C	2857635208	Bacteroidetes	Flavobacteriia	Flavobacteriales	Weeksellaceae	Chryseobacterium	Chryseobacterium sp. H1D6C	Yes	2735912	PRJNA632196	SAMN14915980	Complete	Environmental	Terrestrial	Unclassified	Soil	Isolate	Yes		100	0	4581190	4344	35.41
2857644636	Bacteria	Microbacterium sp. B8U3A	2857644636	Actinobacteria	Actinomycetia	Micrococcales	Microbacteriaceae	Microbacterium	Microbacterium sp. B8U3A	Yes	2735903	PRJNA632182	SAMN14916001	Complete	Environmental	Aquatic	River	Freshwater	Isolate	Yes		99.32	0.51	2988803	2836	69.43
2857685700	Bacteria	Pseudomonas mendocina B1D3C	2857685700	Proteobacteria	Gammaproteobacteria	Pseudomonadales	Pseudomonadaceae	Pseudomonas	Pseudomonas mendocina	Yes	300	PRJNA632184	SAMN14908293	Complete	Environmental	Aquatic	River	Freshwater	Isolate	Yes		100	0.2	5302951	5019	62.55
2857758349	Bacteria	Pseudomonas trautweinii T	2857758349	Proteobacteria	Gammaproteobacteria	Pseudomonadales	Pseudomonadaceae	Pseudomonas	Pseudomonas trautweinii	Yes	1461376			Complete	Environmental	Aquatic	River	Freshwater	Isolate	Yes		99.84	0.96	5280383	5082	62.73
2859283039	Bacteria	Chryseobacterium bernardetii G0229	2859283039	Bacteroidetes	Flavobacteriia	Flavobacteriales	Weeksellaceae	Chryseobacterium	Chryseobacterium bernardetii	Yes	1241978	PRJNA498534	SAMN10343177	Complete	Host-associated	Human	Unclassified	Unclassified	Isolate	Yes	Homo sapiens	100	0.25	5318634	5015	36.32
2859296888	Bacteria	Chryseobacterium bernardetii H4638	2859296888	Bacteroidetes	Flavobacteriia	Flavobacteriales	Weeksellaceae	Chryseobacterium	Chryseobacterium bernardetii	Yes	1241978	PRJNA498534	SAMN10343194	Complete	Host-associated	Human	Unclassified	Unclassified	Isolate	Yes	Homo sapiens	100	0.25	5104943	4876	36.27
2859305800	Bacteria	Chryseobacterium indologenes H5559	2859305800	Bacteroidetes	Flavobacteriia	Flavobacteriales	Weeksellaceae	Chryseobacterium	Chryseobacterium indologenes	Yes	253	PRJNA498534	SAMN10343196	Complete	Host-associated	Human	Blood	Circulatory system	Isolate	Yes	Homo sapiens	100	0.98	5058360	4703	37.32
2859341736	Bacteria	Serratia marcescens subsp. sakuensis K27	2859341736	Proteobacteria	Gammaproteobacteria	Enterobacterales	Yersiniaceae	Serratia	Serratia marcescens	Yes	615	PRJNA417190	SAMN07980362	Complete	Environmental	Aquatic	Unclassified	Marine	Isolate	Yes		99.33	0.45	5310766	5362	59.47
2859362165	Bacteria	Serratia rubidaea NCTC10036	2859362165	Proteobacteria	Gammaproteobacteria	Enterobacterales	Yersiniaceae	Serratia	Serratia rubidaea	Yes	61652	PRJEB6403	SAMEA80460418	Complete	Host-associated	Human	Large intestine	Digestive system	Isolate	Yes	Homo sapiens	99.88	0	5045153	4887	58.97
2859929724	Bacteria	Pseudomonas sihuiensis B10D7C	2859929724	Proteobacteria	Gammaproteobacteria	Pseudomonadales	Pseudomonadaceae	Pseudomonas	Pseudomonas sihuiensis	Yes	1274359	PRJNA632187	SAMN14908328	Complete	Environmental	Aquatic	River	Freshwater	Isolate	Yes		99.84	0.5	4934017	4686	62.42
2859934411	Bacteria	Pseudomonas sp. B11D7A	2859934411	Proteobacteria	Gammaproteobacteria	Pseudomonadales	Pseudomonadaceae	Pseudomonas	Pseudomonas sp. B11D7A	Yes	2735905	PRJNA632189	SAMN14915988	Complete	Environmental	Aquatic	River	Freshwater	Isolate	Yes		99.76	0.18	5387171	5068	62.52
2859944549	Bacteria	Pseudomonas sp. B1D7C	2859944549	Proteobacteria	Gammaproteobacteria	Pseudomonadales	Pseudomonadaceae	Pseudomonas	Pseudomonas sp. B1D7C	Yes	2735907	PRJNA632191	SAMN14915997	Complete	Environmental	Aquatic	River	Freshwater	Isolate	Yes		99.92	0.46	5057789	4878	62.72
2860459907	Bacteria	Burkholderia territorii RF8-non-BP5	2860459907	Proteobacteria	Betaproteobacteria	Burkholderiales	Burkholderiaceae	Burkholderia	Burkholderia territorii	Yes	1503055	PRJNA279182	SAMN03449137	Complete	Environmental	Terrestrial	Unclassified	Soil	Isolate	Yes		100	0.4	6902370	6300	66.73
2860916418	Bacteria	Pseudomonas aeruginosa Ocean-1155	2860916418	Proteobacteria	Gammaproteobacteria	Pseudomonadales	Pseudomonadaceae	Pseudomonas	Pseudomonas aeruginosa	Yes	287	PRJNA394047	SAMN07347483	Complete	Environmental	Aquatic	Oceanic	Marine	Isolate	Yes		99.35	0.14	6952237	6745	66.01
2860956929	Bacteria	Mycobacterium kansasii 10MK	2860956929	Actinobacteria	Actinomycetia	Corynebacteriales	Mycobacteriaceae	Mycobacterium	Mycobacterium kansasii	Yes	1768	PRJNA374853	SAMN06339048	Complete	Host-associated	Human	Sputum	Respiratory system	Isolate	Yes	Homo sapiens	99.86	0.38	6421364	5908	66.13
2861361508	Bacteria	Rhizobium rosettiformans DSM 26376	2861361508	Proteobacteria	Alphaproteobacteria	Hyphomicrobiales	Rhizobiaceae	Rhizobium	Rhizobium rosettiformans	Yes	1368430	PRJNA632289	SAMN14908434	Complete	Environmental	Aquatic	Unclassified	Unclassified	Isolate	Yes		100	1.23	4956564	5024	61.65
2861452123	Bacteria	Mycobacterium sp. AZCC_0083	2861452123	Actinobacteria	Actinomycetia	Corynebacteriales	Mycobacteriaceae	Mycobacterium	Mycobacterium sp. AZCC_0083	Yes	2735882	PRJNA632065	SAMN14915993	Complete	Environmental	Terrestrial	Unclassified	Soil	Isolate	Yes		100	1.68	8615464	8679	66.12
2862807302	Bacteria	Mycobacterium sp. QGD 101	2862807302	Actinobacteria	Actinomycetia	Corynebacteriales	Mycobacteriaceae	Mycobacterium	Mycobacterium sp. QGD 101	Yes	1867256	PRJNA420611	SAMN08116703	Complete	Host-associated	Human	Sputum	Respiratory system	Isolate	Yes	Homo sapiens	100	0.67	5575795	5855	66.51
2862836763	Bacteria	Mycobacterium grossiae SCH	2862836763	Actinobacteria	Actinomycetia	Corynebacteriales	Mycobacteriaceae	Mycobacterium	Mycobacterium grossiae	Yes	1552759	PRJNA335867	SAMN05465167	Complete	Host-associated	Human	Blood	Circulatory system	Isolate	Yes	Homo sapiens	99.89	0.94	6145628	6166	70.03
2862842930	Bacteria	Mycobacterium malmoense CTRI-256	2862842930	Actinobacteria	Actinomycetia	Corynebacteriales	Mycobacteriaceae	Mycobacterium	Mycobacterium malmoense	Yes	1780	PRJNA352326	SAMN05969904	Complete	Host-associated	Human	Sputum	Respiratory system	Isolate	Yes	Homo sapiens	99.94	3.59	5665471	5633	66.81
2862848564	Bacteria	Mycobacterium paraffinicum M11	2862848564	Actinobacteria	Actinomycetia	Corynebacteriales	Mycobacteriaceae	Mycobacterium	Mycobacterium paraffinicum	Yes	53378	PRJNA338014	SAMN06034714	Complete	Host-associated	Human	Blood	Circulatory system	Isolate	Yes	Homo sapiens	99.57	1.03	6475312	6287	67.55
2862899848	Bacteria	Mycobacterium sp. 96-892	2862899848	Actinobacteria	Actinomycetia	Corynebacteriales	Mycobacteriaceae	Mycobacterium	Mycobacterium sp. 96-892	Yes	1855664	PRJNA323571	SAMN05186794	Complete	Host-associated	Human	Unclassified	Unclassified	Isolate	Yes	Homo sapiens	99.5	0.47	4931340	4966	64.29
2863421361	Bacteria	Burkholderia cenocepacia CACua-24	2863421361	Proteobacteria	Betaproteobacteria	Burkholderiales	Burkholderiaceae	Burkholderia	Burkholderia cenocepacia	Yes	95486			Complete	Host-associated	Plants	Rhizosphere	Roots	Isolate	Yes		99.87	0.4	7300805	6812	67.12
2864670877	Bacteria	Pseudomonas fluorescens FW300-N2E3	2864670877	Proteobacteria	Gammaproteobacteria	Pseudomonadales	Pseudomonadaceae	Pseudomonas	Pseudomonas fluorescens	Yes	294	PRJNA712059	SAMN18251334	Complete	Environmental	Aquatic	Groundwater	Freshwater	Isolate	Yes		99.52	0.67	6257494	5921	58.89
2865192396	Bacteria	Mycobacterium florentinum DSM 44852	2865192396	Actinobacteria	Actinomycetia	Corynebacteriales	Mycobacteriaceae	Mycobacterium	Mycobacterium florentinum	Yes	292462	PRJNA299467	SAMN04216926	Complete	Host-associated	Human	Unclassified	Reproductive system	Isolate	Yes	Homo sapiens	99.61	1.5	6178353	5973	66.38
2865357517	Bacteria	Mycobacterium conspicuum DSM 44136	2865357517	Actinobacteria	Actinomycetia	Corynebacteriales	Mycobacteriaceae	Mycobacterium	Mycobacterium conspicuum	Yes	44010	PRJNA299467	SAMN04216921	Complete	Host-associated	Human	Unclassified	Unclassified	Isolate	Yes		99.11	0.49	6200614	5848	67.37
2865371644	Bacteria	Mycobacterium fragae DSM 45731	2865371644	Actinobacteria	Actinomycetia	Corynebacteriales	Mycobacteriaceae	Mycobacterium	Mycobacterium fragae	Yes	1260918	PRJNA299467	SAMN04216927	Complete	Host-associated	Human	Sputum/Phlegm	Respiratory system	Isolate	Yes	Homo sapiens	99.55	0.45	4731047	4652	66.01
2865389921	Bacteria	Mycobacterium palustre DSM 44572	2865389921	Actinobacteria	Actinomycetia	Corynebacteriales	Mycobacteriaceae	Mycobacterium	Mycobacterium palustre	Yes	153971	PRJNA299467	SAMN04216940	Complete	Environmental	Aquatic	Unclassified	Unclassified	Isolate	Yes		99.94	3.47	6037522	5955	68.5
2865395877	Bacteria	Mycobacterium paraense FI-07156	2865395877	Actinobacteria	Actinomycetia	Corynebacteriales	Mycobacteriaceae	Mycobacterium	Mycobacterium paraense	Yes	767916	PRJNA308282	SAMN04216944	Complete	Host-associated	Human	Sputum/Phlegm	Respiratory system	Isolate	Yes	Homo sapiens	99.94	2.32	5805377	5670	68.98
2865401548	Bacteria	Mycobacterium paraense FI-10043	2865401548	Actinobacteria	Actinomycetia	Corynebacteriales	Mycobacteriaceae	Mycobacterium	Mycobacterium paraense	Yes	767916	PRJNA308282	SAMN04216941	Complete	Host-associated	Human	Sputum/Phlegm	Respiratory system	Isolate	Yes	Homo sapiens	99.94	2.32	5806129	5670	68.98
2865407219	Bacteria	Mycobacterium paraense IEC26	2865407219	Actinobacteria	Actinomycetia	Corynebacteriales	Mycobacteriaceae	Mycobacterium	Mycobacterium paraense	Yes	767916	PRJNA308282	SAMN04216942	Complete	Host-associated	Human	Sputum/Phlegm	Respiratory system	Isolate	Yes	Homo sapiens	99.94	0.9	5619528	5444	69.26
2865412664	Bacteria	Mycobacterium paraense IEC33	2865412664	Actinobacteria	Actinomycetia	Corynebacteriales	Mycobacteriaceae	Mycobacterium	Mycobacterium paraense	Yes	767916	PRJNA308282	SAMN04216943	Complete	Host-associated	Human	Sputum/Phlegm	Respiratory system	Isolate	Yes	Homo sapiens	99.94	1.73	5765665	5639	69.15
2865418304	Bacteria	Mycobacterium parmense DSM 44553	2865418304	Actinobacteria	Actinomycetia	Corynebacteriales	Mycobacteriaceae	Mycobacterium	Mycobacterium parmense	Yes	185642	PRJNA299467	SAMN04216945	Complete	Host-associated	Human	Unclassified	Reproductive system	Isolate	Yes	Homo sapiens	99.61	2.51	5891740	5635	68.39
2865423940	Bacteria	Mycobacterium riyadhense DSM 45176	2865423940	Actinobacteria	Actinomycetia	Corynebacteriales	Mycobacteriaceae	Mycobacterium	Mycobacterium riyadhense	Yes	486698	PRJNA299467	SAMN04216947	Complete	Host-associated	Human	Unclassified	Unclassified	Isolate	Yes		99.94	0.53	6269850	5906	65.28
2865429847	Bacteria	Mycobacterium saskatchewanense DSM 44616	2865429847	Actinobacteria	Actinomycetia	Corynebacteriales	Mycobacteriaceae	Mycobacterium	Mycobacterium saskatchewanense	Yes	220927	PRJNA299467	SAMN04216948	Complete	Host-associated	Human	Sputum/Phlegm	Respiratory system	Isolate	Yes	Homo sapiens	99.89	1.81	5930935	5733	68.28
2865439911	Bacteria	Mycobacterium szulgai DSM 44166	2865439911	Actinobacteria	Actinomycetia	Corynebacteriales	Mycobacteriaceae	Mycobacterium	Mycobacterium szulgai	Yes	1787	PRJNA299467	SAMN04216953	Complete	Host-associated	Human	Unclassified	Unclassified	Isolate	Yes	Homo sapiens	99.94	0.78	6672659	6041	65.85
2865568667	Bacteria	Mycobacterium noviomagense DSM 45145	2865568667	Actinobacteria	Actinomycetia	Corynebacteriales	Mycobacteriaceae	Mycobacterium	Mycobacterium noviomagense	Yes	459858	PRJNA354248	SAMN06064252	Complete	Host-associated	Human	Sputum/Phlegm	Respiratory system	Isolate	Yes	Homo sapiens	99.55	0	4739740	4788	65.75
2865579360	Bacteria	Mycobacterium paraseoulense DSM 45000	2865579360	Actinobacteria	Actinomycetia	Corynebacteriales	Mycobacteriaceae	Mycobacterium	Mycobacterium paraseoulense	Yes	590652	PRJNA354248	SAMN06064254	Complete	Host-associated	Human	Sputum/Phlegm	Respiratory system	Isolate	Yes	Homo sapiens	99.94	0.97	6078492	6006	67.88
2865699734	Bacteria	Microbacterium sp. Yaish 1	2865699734	Actinobacteria	Actinomycetia	Micrococcales	Microbacteriaceae	Microbacterium	Microbacterium sp. Yaish 1	Yes	2025014	PRJNA397331	SAMN07453917	Complete	Environmental	Terrestrial	Unclassified	Soil	Isolate	Yes		99.49	1.18	3408671	3295	70.29
2866466661	Bacteria	Microbacterium sp. LAM7116	2866466661	Actinobacteria	Actinomycetia	Micrococcales	Microbacteriaceae	Microbacterium	Microbacterium sp. LAM7116	Yes	2486854	PRJNA503708	SAMN10371980	Complete	Environmental	Terrestrial	Unclassified	Soil	Isolate	Yes		99.49	0	3791718	3536	69.94
2867006115	Bacteria	Microbacterium sp. ABRD_28	2867006115	Actinobacteria	Actinomycetia	Micrococcales	Microbacteriaceae	Microbacterium	Microbacterium sp. ABRD_28	Yes	2268461	PRJNA480761	SAMN09644837	Complete	Environmental	Aquatic	Unclassified	Freshwater	Isolate	Yes		98.82	0	3266665	3204	69.73
2867847951	Bacteria	Microbacterium foliorum DSM 12966	2867847951	Actinobacteria	Actinomycetia	Micrococcales	Microbacteriaceae	Microbacterium	Microbacterium foliorum	Yes	104336	PRJNA712060	SAMN18251335	Complete	Host-associated	Plants	Unclassified	Phyllosphere	Isolate	Yes		99.37	0.25	3460146	3373	68.9
2867868581	Bacteria	Chryseobacterium ginsenosidimutans THG 15	2867868581	Bacteroidetes	Flavobacteriia	Flavobacteriales	Weeksellaceae	Chryseobacterium	Chryseobacterium ginsenosidimutans	Yes	687846	PRJNA712070	SAMN18252035	Complete	Environmental	Terrestrial	Unclassified	Soil	Isolate	Yes		98.53	0	4716183	4808	34.67
2867929815	Bacteria	Enterobacter aerogenes OP3	2867929815	Proteobacteria	Gammaproteobacteria	Enterobacterales	Enterobacteriaceae	Klebsiella	Klebsiella aerogenes	Yes	548	PRJNA712068	SAMN18251596	Complete	Environmental	Terrestrial	Unclassified	Soil	Isolate	Yes		100	0.95	5297986	5119	55
2868380985	Bacteria	Mycobacterium attenuatum MK136	2868380985	Actinobacteria	Actinomycetia	Corynebacteriales	Mycobacteriaceae	Mycobacterium	Mycobacterium attenuatum	Yes	2341086	PRJEB25525	SAMEA4938328	Complete	Host-associated	Human	Sputum/Phlegm	Respiratory system	Isolate	Yes	Homo sapiens	99.88	1.28	6344986	5934	65.88
2868386920	Bacteria	Mycobacterium attenuatum MK191	2868386920	Actinobacteria	Actinomycetia	Corynebacteriales	Mycobacteriaceae	Mycobacterium	Mycobacterium attenuatum	Yes	2341086	PRJEB25525	SAMEA4938329	Complete	Host-associated	Human	Sputum/Phlegm	Respiratory system	Isolate	Yes	Homo sapiens	99.88	1.28	6356576	5991	65.85
2868392912	Bacteria	Mycobacterium attenuatum MK41	2868392912	Actinobacteria	Actinomycetia	Corynebacteriales	Mycobacteriaceae	Mycobacterium	Mycobacterium attenuatum	Yes	2341086	PRJEB25525	SAMEA4938330	Complete	Host-associated	Human	Sputum/Phlegm	Respiratory system	Isolate	Yes	Homo sapiens	99.88	1.45	6527895	6205	65.79
2869183882	Bacteria	Mycobacterium diernhoferi BM1	2869183882	Actinobacteria	Actinomycetia	Corynebacteriales	Mycobacteriaceae	Mycobacterium	Mycobacterium diernhoferi	Yes	1801	PRJNA338014	SAMN05729958	Complete	Host-associated	Human	Blood	Circulatory system	Isolate	Yes	Homo sapiens	98	1.69	5920839	6349	67.84
2870050138	Bacteria	Burkholderia cenocepacia FL-5-3-30-S1-D7	2870050138	Proteobacteria	Betaproteobacteria	Burkholderiales	Burkholderiaceae	Burkholderia	Burkholderia cenocepacia	Yes	95486	PRJNA279182	SAMN03449242	Complete	Environmental	Terrestrial	Unclassified	Soil	Isolate	Yes		100	0	6330751	5860	67.05
2870083564	Bacteria	Burkholderia pseudomallei 2008724734	2870083564	Proteobacteria	Betaproteobacteria	Burkholderiales	Burkholderiaceae	Burkholderia	Burkholderia pseudomallei	Yes	28450	PRJNA352974	SAMN06007561	Complete	Host-associated	Human	Unclassified	Unclassified	Isolate	Yes	Homo sapiens	100	0.1	7482386	6629	67.84
2870098142	Bacteria	Burkholderia lata A05	2870098142	Proteobacteria	Betaproteobacteria	Burkholderiales	Burkholderiaceae	Burkholderia	Burkholderia lata	Yes	482957	PRJNA419071	SAMN08042342	Complete	Host-associated	Human	Blood	Circulatory system	Isolate	Yes	Homo sapiens	100	1.58	8787009	8344	66.19
2870106487	Bacteria	Burkholderia dolosa FDAARGOS_562	2870106487	Proteobacteria	Betaproteobacteria	Burkholderiales	Burkholderiaceae	Burkholderia	Burkholderia dolosa	Yes	152500	PRJNA231221	SAMN10163186	Complete	Host-associated	Human	Unclassified	Unclassified	Isolate	Yes	Homo sapiens	99.6	0.13	6409101	5947	67.01
2870575989	Bacteria	Microbacterium marinum DSM 24947	2870575989	Actinobacteria	Actinomycetia	Micrococcales	Microbacteriaceae	Microbacterium	Microbacterium marinum	Yes	421115	PRJNA347154	SAMN05877737	Complete	Environmental	Aquatic	Unclassified	Marine	Isolate	Yes		98.98	0.51	3124335	3125	69.25
2870628048	Bacteria	Microbacterium thalassium DSM 12511	2870628048	Actinobacteria	Actinomycetia	Micrococcales	Microbacteriaceae	Microbacterium	Microbacterium thalassium	Yes	362649	PRJNA621370	SAMN14510561	Complete	Host-associated	Plants	Rhizosphere	Roots	Isolate	Yes		100	2.02	3696012	3464	70.81
2870791180	Bacteria	Microbacterium ginsengiterrae DSM 24823	2870791180	Actinobacteria	Actinomycetia	Micrococcales	Microbacteriaceae	Microbacterium	Microbacterium ginsengiterrae	Yes	546115	PRJNA621376	SAMN14510408	Complete	Environmental	Terrestrial	Unclassified	Soil	Isolate	Yes		99.49	1.01	3037642	2987	68.32
2870861536	Bacteria	Rhizobium viscosum DSM 7307	2870861536	Proteobacteria	Alphaproteobacteria	Hyphomicrobiales	Rhizobiaceae	Rhizobium	Rhizobium viscosum	Yes	1673	PRJNA652997	SAMN15739943	Complete	Environmental	Terrestrial	Unclassified	Soil	Isolate	Yes		99.31	1.34	7069622	7012	60.01
2872296317	Bacteria	Burkholderia territorii MSMB2203WGS	2872296317	Proteobacteria	Betaproteobacteria	Burkholderiales	Burkholderiaceae	Burkholderia	Burkholderia territorii	Yes	1503055	PRJNA279182	SAMN03449584	Complete	Environmental	Terrestrial	Unclassified	Soil	Isolate	Yes		100	0.4	6883104	6323	66.49
2872320732	Bacteria	Burkholderia pseudomallei 14M0960418	2872320732	Proteobacteria	Betaproteobacteria	Burkholderiales	Burkholderiaceae	Burkholderia	Burkholderia pseudomallei	Yes	28450	PRJNA342555	SAMN05762138	Complete	Host-associated	Human	Blood	Circulatory system	Isolate	Yes	Homo sapiens	100	0.42	7222235	6265	68.16
2874349167	Bacteria	Chryseobacterium sp. G0240	2874349167	Bacteroidetes	Flavobacteriia	Flavobacteriales	Weeksellaceae	Chryseobacterium	Chryseobacterium sp. G0240	Yes	2487066	PRJNA498534	SAMN10343186	Complete	Host-associated	Human	Unclassified	Unclassified	Isolate	Yes	Homo sapiens	100	0.25	4848923	4514	36.82
2874373188	Bacteria	Chryseobacterium mucoviscidosis VT16-26	2874373188	Bacteroidetes	Flavobacteriia	Flavobacteriales	Weeksellaceae	Chryseobacterium	Chryseobacterium mucoviscidosis	Yes	1945581	PRJNA369709	SAMN06292066	Complete	Host-associated	Human	Sputum	Respiratory system	Isolate	Yes	Homo sapiens	100	0.74	4403956	4303	36.11
2875045649	Bacteria	Burkholderia cepacia MSMB1184WGS	2875045649	Proteobacteria	Betaproteobacteria	Burkholderiales	Burkholderiaceae	Burkholderia	Burkholderia cepacia	Yes	292	PRJNA279182	SAMN03449447	Complete	Environmental	Terrestrial	Unclassified	Soil	Isolate	Yes		99.76	1.24	8003631	7424	66.39
2875090205	Bacteria	Burkholderia multivorans AU1185	2875090205	Proteobacteria	Betaproteobacteria	Burkholderiales	Burkholderiaceae	Burkholderia	Burkholderia multivorans	Yes	87883	PRJNA279182	SAMN03449401	Complete	Host-associated	Human	Unclassified	Unclassified	Isolate	Yes	Homo sapiens	99.9	0	6620936	6175	66.87
2875531041	Bacteria	Pseudomonas stutzeri NCTC10450	2875531041	Proteobacteria	Gammaproteobacteria	Pseudomonadales	Pseudomonadaceae	Pseudomonas	Pseudomonas stutzeri	Yes	316	PRJEB6403	SAMEA3881056	Complete	Host-associated	Human	Unclassified	Unclassified	Isolate	Yes	Homo sapiens	100	0.14	4438731	4274	64.13
2875571111	Bacteria	Mycobacterium avium hominissuis 101034	2875571111	Actinobacteria	Actinomycetia	Corynebacteriales	Mycobacteriaceae	Mycobacterium	Mycobacterium avium	Yes	439334	PRJNA532547	SAMN11403486	Complete	Host-associated	Human	Sputum	Respiratory system	Isolate	Yes	Homo sapiens	99.94	0	5368111	5222	68.93
2875580478	Bacteria	Mycobacterium avium hominissuis 101115	2875580478	Actinobacteria	Actinomycetia	Corynebacteriales	Mycobacteriaceae	Mycobacterium	Mycobacterium avium	Yes	439334	PRJNA532547	SAMN11403599	Complete	Host-associated	Human	Sputum	Respiratory system	Isolate	Yes	Homo sapiens	99.39	0	5393712	5252	68.94
2875585731	Bacteria	Mycobacterium avium hominissuis H87	2875585731	Actinobacteria	Actinomycetia	Corynebacteriales	Mycobacteriaceae	Mycobacterium	Mycobacterium avium	Yes	439334	PRJNA356305	SAMN06111833	Complete	Environmental	Aquatic	Unclassified	Unclassified	Isolate	Yes		99.94	0.42	5626623	5378	68.78
2875597469	Bacteria	Mycobacterium basiliense 901379	2875597469	Actinobacteria	Actinomycetia	Corynebacteriales	Mycobacteriaceae	Mycobacterium	Mycobacterium basiliense	Yes	2094119	PRJEB23647	SAMEA104628733	Complete	Host-associated	Human	Unclassified	Unclassified	Isolate	Yes	Homo sapiens	99.78	0.51	5607630	4984	65.02
2876465246	Bacteria	Stenotrophomonas maltophilia 22_SMAL	2876465246	Proteobacteria	Gammaproteobacteria	Xanthomonadales	Xanthomonadaceae	Stenotrophomonas	Stenotrophomonas maltophilia	Yes	40324	PRJNA267549	SAMN03197412	Complete	Host-associated	Human	Unclassified	Respiratory system	Isolate	Yes	Homo sapiens	100	0	4457527	4152	66.51
2876554601	Bacteria	Chryseobacterium candidae JC507	2876554601	Bacteroidetes	Flavobacteriia	Flavobacteriales	Weeksellaceae	Chryseobacterium	Chryseobacterium candidae	Yes	1978493	PRJNA510937	SAMN10619113	Complete	Host-associated	Fungi	Unclassified	Unclassified	Isolate	Yes	Saccharomyces cerevisiae	100	0	4688351	4345	36.03
2877396331	Bacteria	Burkholderia multivorans FDAARGOS_547	2877396331	Proteobacteria	Betaproteobacteria	Burkholderiales	Burkholderiaceae	Burkholderia	Burkholderia multivorans	Yes	87883	PRJNA231221	SAMN10163240	Complete	Host-associated	Human	Unclassified	Unclassified	Isolate	Yes	Homo sapiens	100	0	6394083	5841	67.29
2877794441	Bacteria	Pseudomonas putida SJTE-1	2877794441	Proteobacteria	Gammaproteobacteria	Pseudomonadales	Pseudomonadaceae	Pseudomonas	Pseudomonas putida	Yes	1193499	PRJNA167271	SAMN02470955	Complete	Environmental	Terrestrial	Unclassified	Soil	Isolate	Yes		99.91	1.35	6077201	5653	61.76
2877806665	Bacteria	Pseudomonas aeruginosa H26027	2877806665	Proteobacteria	Gammaproteobacteria	Pseudomonadales	Pseudomonadaceae	Pseudomonas	Pseudomonas aeruginosa	Yes	287	PRJNA503802	SAMN10374626	Complete	Host-associated	Human	Skin	Integumentary system	Isolate	Yes	Homo sapiens	99.68	0.85	7079598	6804	66.07
2879992451	Bacteria	Klebsiella oxytoca FDAARGOS_511	2879992451	Proteobacteria	Gammaproteobacteria	Enterobacterales	Enterobacteriaceae	Klebsiella	Klebsiella oxytoca	Yes	571	PRJNA231221	SAMN10163205	Complete	Host-associated	Human	Unclassified	Unclassified	Isolate	Yes	Homo sapiens	99.7	0.76	6290193	6181	55.24
2880004798	Bacteria	Klebsiella variicola GJ2	2880004798	Proteobacteria	Gammaproteobacteria	Enterobacterales	Enterobacteriaceae	Klebsiella	Klebsiella variicola	Yes	244366	PRJNA327903	SAMN05361854	Complete	Environmental	Aquatic	Unclassified	Unclassified	Isolate	Yes		100	0.18	5927027	5862	57.05
2880010661	Bacteria	Klebsiella variicola AJ292	2880010661	Proteobacteria	Gammaproteobacteria	Enterobacterales	Enterobacteriaceae	Klebsiella	Klebsiella variicola	Yes	244366	PRJEB29928	SAMEA5128436	Complete	Host-associated	Human	Blood	Circulatory system	Isolate	Yes	Homo sapiens	100	0.95	5445132	5284	57.62
2880015946	Bacteria	Klebsiella oxytoca FDAARGOS_500	2880015946	Proteobacteria	Gammaproteobacteria	Enterobacterales	Enterobacteriaceae	Klebsiella	Klebsiella oxytoca	Yes	571	PRJNA231221	SAMN10163176	Complete	Host-associated	Human	Unclassified	Unclassified	Isolate	Yes	Homo sapiens	100	0.07	5879076	5652	55.13
2880028884	Bacteria	Klebsiella quasipneumoniae L22	2880028884	Proteobacteria	Gammaproteobacteria	Enterobacterales	Enterobacteriaceae	Klebsiella	Klebsiella quasipneumoniae	Yes	1463165	PRJNA482505	SAMN09708445	Complete	Host-associated	Human	Unclassified	Unclassified	Isolate	Yes	Homo sapiens	100	1	5631032	5612	57.2
2880236299	Bacteria	Pseudomonas aeruginosa 268	2880236299	Proteobacteria	Gammaproteobacteria	Pseudomonadales	Pseudomonadaceae	Pseudomonas	Pseudomonas aeruginosa	Yes	287	PRJNA494389	SAMN10163255	Complete	Host-associated	Human	Unclassified	Unclassified	Isolate	Yes	Homo sapiens	99.68	0.84	7030474	6775	65.91
2880260440	Bacteria	Mycobacterium kansasii 4MK	2880260440	Actinobacteria	Actinomycetia	Corynebacteriales	Mycobacteriaceae	Mycobacterium	Mycobacterium kansasii	Yes	1768	PRJNA374853	SAMN06339042	Complete	Host-associated	Human	Sputum	Respiratory system	Isolate	Yes	Homo sapiens	99.94	0.71	6440784	5942	66.14
2881882499	Bacteria	Pseudomonas sp. SDI	2881882499	Proteobacteria	Gammaproteobacteria	Pseudomonadales	Pseudomonadaceae	Pseudomonas	Pseudomonas sp. SDI	Yes	2170734	PRJNA450627	SAMN08942772	Complete	Environmental	Aquatic	Unclassified	Freshwater	Isolate	Yes		99.68	0.65	4840575	4610	62.95
2882168469	Bacteria	Serratia microhaemolytica ZS-11	2882168469	Proteobacteria	Gammaproteobacteria	Enterobacterales	Yersiniaceae	Serratia	Serratia microhaemolytica	Yes	2675110	PRJNA512569	SAMN10688316	Complete	Environmental	Aquatic	Lake	Freshwater	Isolate	Yes		96.81	0.94	3263170	2991	49.31
2882363878	Bacteria	Pseudomonas abyssi MT5	2882363878	Proteobacteria	Gammaproteobacteria	Pseudomonadales	Pseudomonadaceae	Pseudomonas	Pseudomonas abyssi	Yes	170540	PRJNA406957	SAMN07634961	Complete	Environmental	Aquatic	Unclassified	Marine	Isolate	Yes		100	0.52	4322744	4148	61.24
2882476486	Bacteria	Rhizobium album NS-104	2882476486	Proteobacteria	Alphaproteobacteria	Hyphomicrobiales	Rhizobiaceae	Rhizobium	Rhizobium album	Yes	2182425	PRJNA454776	SAMN09039335	Complete	Environmental	Terrestrial	Unclassified	Soil	Isolate	Yes		99.61	0.03	6868712	6900	61.93
2882543331	Bacteria	Paenibacillus flagellatus DXL2	2882543331	Firmicutes	Bacilli	Bacillales	Paenibacillaceae	Paenibacillus	Paenibacillus flagellatus	Yes	2211139	PRJNA473199	SAMN09270603	Complete	Environmental	Terrestrial	Unclassified	Soil	Isolate	Yes		99.73	1.08	7244097	6495	59.92
2882553798	Bacteria	Paenibacillus montanisoli RA17	2882553798	Firmicutes	Bacilli	Bacillales	Paenibacillaceae	Paenibacillus	Paenibacillus montanisoli	Yes	2081970	PRJNA473299	SAMN09270544	Complete	Environmental	Terrestrial	Unclassified	Soil	Isolate	Yes		99.72	1.12	6172437	5898	52.82
2882900578	Bacteria	Paenibacillus zeisoli 3-5-3	2882900578	Firmicutes	Bacilli	Bacillales	Paenibacillaceae	Paenibacillus	Paenibacillus zeisoli	Yes	2496267	PRJNA509366	SAMN10579155	Complete	Environmental	Terrestrial	Unclassified	Soil	Isolate	Yes		99.85	0.04	4401636	4260	48.09
2884420637	Bacteria	Dyella sp. DHC06	2884420637	Proteobacteria	Gammaproteobacteria	Xanthomonadales	Rhodanobacteraceae	Dyella	Dyella sp. DHC06	Yes	1770545	PRJNA513446	SAMN10712956	Complete	Environmental	Terrestrial	Unclassified	Soil	Isolate	Yes		99.66	1.6	4834900	4291	64.56
2884424929	Bacteria	Dyella choica 4M-K27	2884424929	Proteobacteria	Gammaproteobacteria	Xanthomonadales	Rhodanobacteraceae	Dyella	Dyella choica	Yes	1927959	PRJNA510291	SAMN10601536	Complete	Environmental	Terrestrial	Unclassified	Soil	Isolate	Yes		99.05	0.53	5488740	4863	61.7
2884429793	Bacteria	Dyella dinghuensis DHOA06	2884429793	Proteobacteria	Gammaproteobacteria	Xanthomonadales	Rhodanobacteraceae	Dyella	Dyella dinghuensis	Yes	1920169	PRJNA510289	SAMN10601523	Complete	Environmental	Terrestrial	Unclassified	Soil	Isolate	Yes		98.99	0.95	4218720	3836	59.09
2884737437	Bacteria	Caballeronia sp. SBC1	2884737437	Proteobacteria	Betaproteobacteria	Burkholderiales	Burkholderiaceae	Caballeronia	Caballeronia sp. SBC1	Yes	2705548	PRJNA604524	SAMN13973595	Complete	Environmental	Terrestrial	Unclassified	Soil	Isolate	Yes		97.88	3.41	8848153	8312	59.69
2884852848	Bacteria	Herbaspirillum sp. 3R11	2884852848	Proteobacteria	Betaproteobacteria	Burkholderiales	Oxalobacteraceae	Herbaspirillum	Herbaspirillum sp. 3R11	Yes	2559617	PRJNA480027	SAMN11249665	Complete	Host-associated	Plants	Unclassified	Roots	Isolate	Yes	Alder	99.46	0.08	5221161	4863	60.44
2885506605	Bacteria	Paenibacillus sp. MEC069	2885506605	Firmicutes	Bacilli	Bacillales	Paenibacillaceae	Paenibacillus	Paenibacillus sp. MEC069	Yes	1967502	PRJNA377174	SAMN06458379	Complete	Environmental	Terrestrial	Unclassified	Soil	Isolate	Yes		97.85	0.69	5613207	5148	55.69
2885526491	Bacteria	Paenibacillus sp. LK1	2885526491	Firmicutes	Bacilli	Bacillales	Paenibacillaceae	Paenibacillus	Paenibacillus sp. LK1	Yes	2053014	PRJNA416048	SAMN07840265	Complete	Host-associated	Plants	Rhizosphere	Roots	Isolate	Yes		99.85	0.15	7164189	6755	45.63
2885533247	Bacteria	Paenibacillus sp. 18JY21-1	2885533247	Firmicutes	Bacilli	Bacillales	Paenibacillaceae	Paenibacillus	Paenibacillus sp. 18JY21-1	Yes	2545760	PRJNA525557	SAMN11053588	Complete	Environmental	Terrestrial	Unclassified	Soil	Isolate	Yes		99.1	1.74	5070245	5227	42.17
2885538475	Bacteria	Paenibacillus sp. PCH8	2885538475	Firmicutes	Bacilli	Bacillales	Paenibacillaceae	Paenibacillus	Paenibacillus sp. PCH8	Yes	2066524	PRJNA427453	SAMN08238442	Complete	Environmental	Terrestrial	Unclassified	Soil	Isolate	Yes		98.76	1.27	6751460	6378	46.01
2885574870	Bacteria	Rhizobium sp. JAB6	2885574870	Proteobacteria	Alphaproteobacteria	Hyphomicrobiales	Rhizobiaceae	Rhizobium	Rhizobium sp. JAB6	Yes	2127050	PRJNA438882	SAMN08731599	Complete	Environmental	Terrestrial	Unclassified	Soil	Isolate	Yes		95.76	0.04	4014264	3930	60.16
2886027523	Bacteria	Pseudomonas sp. SSM26	2886027523	Proteobacteria	Gammaproteobacteria	Pseudomonadales	Pseudomonadaceae	Pseudomonas	Pseudomonas sp. SSM26	Yes	2487346	PRJNA504489	SAMN10393854	Complete	Environmental	Aquatic	Unclassified	Marine	Isolate	Yes		99.86	0.63	4334573	4191	56.22
2886123723	Bacteria	Pseudomonas monteilii 170620603RE	2886123723	Proteobacteria	Gammaproteobacteria	Pseudomonadales	Pseudomonadaceae	Pseudomonas	Pseudomonas monteilii	Yes	76759	PRJNA562127	SAMN12634775	Complete	Host-associated	Human	Unclassified	Unclassified	Isolate	Yes	Homo sapiens	99.87	1.68	5801682	5606	62.05
2888189931	Bacteria	Paraburkholderia sp. 7Q-K02	2888189931	Proteobacteria	Betaproteobacteria	Burkholderiales	Burkholderiaceae	Paraburkholderia	Paraburkholderia acidiphila	Yes	2571747	PRJNA534068	SAMN11476398	Complete	Environmental	Terrestrial	Unclassified	Soil	Isolate	Yes		100	0.17	7804892	7173	64.33
2888197105	Bacteria	Paraburkholderia sp. DHF22	2888197105	Proteobacteria	Betaproteobacteria	Burkholderiales	Burkholderiaceae	Paraburkholderia	Paraburkholderia acidisoli	Yes	2571748	PRJNA534071	SAMN11476409	Complete	Environmental	Terrestrial	Unclassified	Soil	Isolate	Yes		98.79	2.02	7945061	7215	65.39
2888294465	Bacteria	Stenotrophomonas sp. ZAC14D2_NAIMI4_6	2888294465	Proteobacteria	Gammaproteobacteria	Xanthomonadales	Xanthomonadaceae	Stenotrophomonas	Stenotrophomonas sp. ZAC14D2_NAIMI4_6	Yes	2072406	PRJNA429695	SAMN08357825	Complete	Environmental	Aquatic	River	Freshwater	Isolate	Yes		100	0.04	4431104	4073	67.16
2888298539	Bacteria	Stenotrophomonas sp. ESTM1D_MKCIP4_1	2888298539	Proteobacteria	Gammaproteobacteria	Xanthomonadales	Xanthomonadaceae	Stenotrophomonas	Stenotrophomonas sp. ESTM1D_MKCIP4_1	Yes	2072414	PRJNA429695	SAMN08357817	Complete	Environmental	Aquatic	River	Freshwater	Isolate	Yes		100	0	4475880	4106	66.8
2888307025	Bacteria	Stenotrophomonas sp. YAU14D1_LEIMI4_1	2888307025	Proteobacteria	Gammaproteobacteria	Xanthomonadales	Xanthomonadaceae	Stenotrophomonas	Stenotrophomonas sp. YAU14D1_LEIMI4_1	Yes	2072407	PRJNA429695	SAMN08357824	Complete	Environmental	Aquatic	River	Freshwater	Isolate	Yes		100	0.04	4319112	4014	67.09
2888311040	Bacteria	Stenotrophomonas sp. SAU14A_NAIMI4_8	2888311040	Proteobacteria	Gammaproteobacteria	Xanthomonadales	Xanthomonadaceae	Stenotrophomonas	Stenotrophomonas sp. SAU14A_NAIMI4_8	Yes	2072409	PRJNA429695	SAMN08357822	Complete	Environmental	Aquatic	River	Freshwater	Isolate	Yes		100	0.04	4479100	4085	67.08
2888315126	Bacteria	Stenotrophomonas sp. YAU14A_MKIMI4_1	2888315126	Proteobacteria	Gammaproteobacteria	Xanthomonadales	Xanthomonadaceae	Stenotrophomonas	Stenotrophomonas sp. YAU14A_MKIMI4_1	Yes	2072408	PRJNA429695	SAMN08357823	Complete	Environmental	Aquatic	River	Freshwater	Isolate	Yes		100	0.16	4487007	4098	67.06
2888319225	Bacteria	Stenotrophomonas sp. ZAC14D2_NAIMI4_7	2888319225	Proteobacteria	Gammaproteobacteria	Xanthomonadales	Xanthomonadaceae	Stenotrophomonas	Stenotrophomonas sp. ZAC14D2_NAIMI4_7	Yes	2072405	PRJNA429695	SAMN08357826	Complete	Environmental	Aquatic	River	Freshwater	Isolate	Yes		100	0.04	4468731	4134	66.89
2888373701	Bacteria	Serratia sp. KUDC3025	2888373701	Proteobacteria	Gammaproteobacteria	Enterobacterales	Yersiniaceae	Serratia	Serratia sp. KUDC3025	Yes	2597702	PRJNA555437	SAMN12318923	Complete	Host-associated	Plants	Rhizosphere	Roots	Isolate	Yes	Artemisia japonica subsp. littoricola Kitam	99.88	0.55	5098052	4905	57.97
2888460333	Bacteria	Microbacterium sp. 4R-513	2888460333	Actinobacteria	Actinomycetia	Micrococcales	Microbacteriaceae	Microbacterium	Microbacterium sp. 4R-513	Yes	2567934	PRJNA607820	SAMN14149129	Complete	Environmental	Terrestrial	Unclassified	Soil	Isolate	Yes		98.22	1.26	3910080	3555	69.99
2888578766	Bacteria	Paenibacillus lycopersici 12200R-189	2888578766	Firmicutes	Bacilli	Bacillales	Paenibacillaceae	Paenibacillus	Paenibacillus lycopersici	Yes	2704462	PRJNA603418	SAMN13931081	Complete	Host-associated	Plants	Rhizosphere	Roots	Isolate	Yes		99.72	1.81	6743310	6059	58.1
2888589173	Bacteria	Paenibacillus guangzhouensis KCTC 33171	2888589173	Firmicutes	Bacilli	Bacillales	Paenibacillaceae	Paenibacillus	Paenibacillus guangzhouensis	Yes	1473112	PRJNA578198	SAMN13053029	Complete	Environmental	Terrestrial	Unclassified	Soil	Isolate	Yes		99.33	1.09	6948340	6491	47.5
2888595665	Bacteria	Paenibacillus psychroresistens ML311-T8	2888595665	Firmicutes	Bacilli	Bacillales	Paenibacillaceae	Paenibacillus	Paenibacillus psychroresistens	Yes	1778678	PRJNA506355	SAMN10464558	Complete	Environmental	Terrestrial	Unclassified	Soil	Isolate	Yes		98.92	1.14	8101785	7389	41.15
2888854291	Bacteria	Pseudomonas asiatica MY660	2888854291	Proteobacteria	Gammaproteobacteria	Pseudomonadales	Pseudomonadaceae	Pseudomonas	Pseudomonas asiatica	Yes	2219225	PRJDB7920	SAMD00158978	Complete	Host-associated	Human	Unclassified	Unclassified	Isolate	Yes	Homo sapiens	97.17	0.93	6077324	6168	62.52
2889042446	Bacteria	Paenibacillus sp. 37	2889042446	Firmicutes	Bacilli	Bacillales	Paenibacillaceae	Paenibacillus	Paenibacillus sp. 37	Yes	2607911	PRJNA563815	SAMN12688525	Complete	Host-associated	Plants	Rhizosphere	Roots	Isolate	Yes		99.85	0.29	7618936	6758	45.63
2889243925	Bacteria	Paenibacillus sp. PvP091	2889243925	Firmicutes	Bacilli	Bacillales	Paenibacillaceae	Paenibacillus	Paenibacillus sp. PvP091	Yes	2806590	PRJNA695745	SAMN17693772	Complete	Host-associated	Plants	Phylloplane/Leaf surface	Phyllosphere	Isolate	Yes	Panicum virgatum	98.12	0.77	4704906	4860	47.99
2889276214	Bacteria	Paenibacillus sp. PvR133	2889276214	Firmicutes	Bacilli	Bacillales	Paenibacillaceae	Paenibacillus	Paenibacillus sp. PvR133	Yes	2806598	PRJNA695757	SAMN17693869	Complete	Host-associated	Plants	Rhizosphere	Roots	Isolate	Yes	Panicum virgatum	99.85	0	5979355	5469	45.7
2889290771	Bacteria	Chryseobacterium sp. PvR013	2889290771	Bacteroidetes	Flavobacteriia	Flavobacteriales	Weeksellaceae	Chryseobacterium	Chryseobacterium sp. PvR013	Yes	2806595	PRJNA695753	SAMN17693817	Complete	Host-associated	Plants	Rhizosphere	Roots	Isolate	Yes	Panicum virgatum	100	0.25	5530962	5124	36.13
2893534022	Bacteria	Microbacterium dextranolyticum DSM 8607	2893534022	Actinobacteria	Actinomycetia	Micrococcales	Microbacteriaceae	Microbacterium	Microbacterium dextranolyticum	Yes	36806	PRJNA695772	SAMN17619989	Complete	Environmental	Terrestrial	Unclassified	Soil	Isolate	Yes		99.49	1.27	3181200	2943	69.67
2894434406	Bacteria	Luteibacter jiangsuensis CGMCC 1.10133	2894434406	Proteobacteria	Gammaproteobacteria	Xanthomonadales	Rhodanobacteraceae	Luteibacter	Luteibacter jiangsuensis	Yes	637577	PRJNA613346	SAMN14401350	Complete	Environmental	Terrestrial	Unclassified	Soil	Isolate	Yes		99.66	0.52	4334851	3909	65.95
2894698865	Bacteria	Dyella psychrodurans 4MSK11	2894698865	Proteobacteria	Gammaproteobacteria	Xanthomonadales	Rhodanobacteraceae	Dyella	Dyella psychrodurans	Yes	1927960	PRJNA483338	SAMN09735026	Complete	Environmental	Terrestrial	Temperate forest	Soil	Isolate	Yes		98.99	1.98	4538842	4261	61.28
2894703127	Bacteria	Dyella terrae KACC 12748	2894703127	Proteobacteria	Gammaproteobacteria	Xanthomonadales	Rhodanobacteraceae	Dyella	Dyella terrae	Yes	522259	PRJNA523522	SAMN10983291	Complete	Environmental	Terrestrial	Unclassified	Soil	Isolate	Yes		100	1.88	4224523	3788	63.81
2894712077	Bacteria	Dyella sp. C9	2894712077	Proteobacteria	Gammaproteobacteria	Xanthomonadales	Rhodanobacteraceae	Dyella	Dyella sp. C9	Yes	2202154	PRJNA445318	SAMN09212912	Complete	Environmental	Terrestrial	Peat	Soil	Isolate	Yes		100	1.38	4468984	3976	65.96
2894716054	Bacteria	Dyella sp. S184	2894716054	Proteobacteria	Gammaproteobacteria	Xanthomonadales	Rhodanobacteraceae	Dyella	Dyella sp. S184	Yes	1641862	PRJNA300352	SAMN04219579	Complete	Environmental	Terrestrial	Unclassified	Soil	Isolate	Yes		99.66	2.21	4227537	3898	62.06
2894729216	Bacteria	Dyella monticola 4G-K06	2894729216	Proteobacteria	Gammaproteobacteria	Xanthomonadales	Rhodanobacteraceae	Dyella	Dyella monticola	Yes	1927958	PRJNA483337	SAMN09735025	Complete	Environmental	Terrestrial	Temperate forest	Soil	Isolate	Yes		98.5	1.78	4940170	4466	60.43
2894741349	Bacteria	Dyella sp. C11	2894741349	Proteobacteria	Gammaproteobacteria	Xanthomonadales	Rhodanobacteraceae	Dyella	Dyella sp. C11	Yes	2126991	PRJNA445318	SAMN08706768	Complete	Environmental	Terrestrial	Peat	Soil	Isolate	Yes		100	1.9	4730309	4281	63.28
2895159747	Bacteria	Delftia sp. JD2	2895159747	Proteobacteria	Betaproteobacteria	Burkholderiales	Comamonadaceae	Delftia	Delftia sp. JD2	Yes	469553	PRJNA286799	SAMN03770707	Complete	Environmental	Terrestrial	Unclassified	Soil	Isolate	Yes		99.85	0.98	6755893	6341	66.42
2895169357	Bacteria	Delftia sp. BR1	2895169357	Proteobacteria	Betaproteobacteria	Burkholderiales	Comamonadaceae	Delftia	Delftia sp. BR1	Yes	2613840	PRJNA565760	SAMN12767266	Complete	Environmental	Aquatic	Unclassified	Unclassified	Isolate	Yes		97.78	0.38	6648875	7180	66.5
2896148836	Bacteria	Herbaspirillum sp. ST 5-3	2896148836	Proteobacteria	Betaproteobacteria	Burkholderiales	Oxalobacteraceae	Herbaspirillum	Herbaspirillum sp. ST 5-3	Yes	2567936	PRJNA532280	SAMN11393217	Complete	Environmental	Terrestrial	Unclassified	Soil	Isolate	Yes		99.61	1.09	5798719	5537	59.18
2896159243	Bacteria	Herbaspirillum sp. BH-1	2896159243	Proteobacteria	Betaproteobacteria	Burkholderiales	Oxalobacteraceae	Herbaspirillum	Herbaspirillum sp. BH-1	Yes	2058884	PRJNA421499	SAMN08145876	Complete	Environmental	Terrestrial	Unclassified	Soil	Isolate	Yes		99.67	0.4	5489291	5040	63.21
2896540771	Bacteria	Rhizobium sp. Khangiran2	2896540771	Proteobacteria	Alphaproteobacteria	Hyphomicrobiales	Rhizobiaceae	Rhizobium	Rhizobium sp. Khangiran2	Yes	1435607	PRJEB21840	SAMEA104296052	Complete	Environmental	Terrestrial	Unclassified	Soil	Isolate	Yes		100	0.26	4259791	4250	61.92
2896564473	Bacteria	Rhizobium sp. Q54	2896564473	Proteobacteria	Alphaproteobacteria	Hyphomicrobiales	Rhizobiaceae	Rhizobium	Rhizobium sp. Q54	Yes	1335060	PRJEB21840	SAMEA104296048	Complete	Environmental	Terrestrial	Unclassified	Soil	Isolate	Yes		100	0.19	4903635	4966	62.15
2896709325	Bacteria	Burkholderia multivorans FDAARGOS_548	2896709325	Proteobacteria	Betaproteobacteria	Burkholderiales	Burkholderiaceae	Burkholderia	Burkholderia multivorans	Yes	87883	PRJNA231221	SAMN10163241	Complete	Host-associated	Human	Unclassified	Unclassified	Isolate	Yes	Homo sapiens	100	0.18	6653864	6159	67
2896715485	Bacteria	Burkholderia cenocepacia VC12308	2896715485	Proteobacteria	Betaproteobacteria	Burkholderiales	Burkholderiaceae	Burkholderia	Burkholderia cenocepacia	Yes	95486	PRJNA289138	SAMN05001912	Complete	Host-associated	Human	Sputum	Respiratory system	Isolate	Yes	Homo sapiens	99.87	0.2	7634498	7088	67.15
2897227913	Bacteria	Mycobacterium kansasii 9MK	2897227913	Actinobacteria	Actinomycetia	Corynebacteriales	Mycobacteriaceae	Mycobacterium	Mycobacterium kansasii	Yes	1768	PRJNA374853	SAMN06339047	Complete	Host-associated	Human	Unclassified	Respiratory system	Isolate	Yes	Homo sapiens	99.38	0.38	6463923	6011	66.05
2897233925	Bacteria	Mycobacterium kansasii 6MK	2897233925	Actinobacteria	Actinomycetia	Corynebacteriales	Mycobacteriaceae	Mycobacterium	Mycobacterium kansasii	Yes	1768	PRJNA374853	SAMN06339044	Complete	Host-associated	Human	Sputum	Respiratory system	Isolate	Yes	Homo sapiens	99.28	0.61	6462452	5960	66.16
2897957997	Bacteria	Pseudomonas sp. RC3H12	2897957997	Proteobacteria	Gammaproteobacteria	Pseudomonadales	Pseudomonadaceae	Pseudomonas	unclassified	Yes	286			Complete	Environmental	Aquatic	Unclassified	Unclassified	Isolate	Yes		99.92	0.14	5760142	5333	64.05
2900634093	Bacteria	Paraburkholderia dipogonis ICMP 19430	2900634093	Proteobacteria	Betaproteobacteria	Burkholderiales	Burkholderiaceae	Paraburkholderia	Paraburkholderia dipogonis	Yes	1211383	PRJNA527764	SAMN11159184	Complete	Host-associated	Plants	Unclassified	Roots	Isolate	Yes	Dipogon lignosus	99.97	1.6	10263517	9621	61.57
2900857987	Bacteria	Burkholderia thailandensis E264	2900857987	Proteobacteria	Betaproteobacteria	Burkholderiales	Burkholderiaceae	Burkholderia	Burkholderia thailandensis	Yes	271848	PRJNA244539	SAMN02866398	Complete	Environmental	Terrestrial	Paddy field/soil	Soil	Isolate	Yes		100	0.06	6722099	5962	67.63
2900868694	Bacteria	Burkholderia ubonensis MSMB1189WGS	2900868694	Proteobacteria	Betaproteobacteria	Burkholderiales	Burkholderiaceae	Burkholderia	Burkholderia ubonensis	Yes	101571	PRJNA279182	SAMN03449449	Complete	Environmental	Terrestrial	Unclassified	Soil	Isolate	Yes		100	1.24	8028759	7387	66.79
2900899989	Bacteria	Burkholderia cenocepacia MSMB384WGS	2900899989	Proteobacteria	Betaproteobacteria	Burkholderiales	Burkholderiaceae	Burkholderia	Burkholderia cenocepacia	Yes	95486	PRJNA279182	SAMN03449602	Complete	Environmental	Aquatic	Unclassified	Unclassified	Isolate	Yes		99.87	0.2	7780598	7223	67.25
2900907213	Bacteria	Burkholderia cenocepacia CR318	2900907213	Proteobacteria	Betaproteobacteria	Burkholderiales	Burkholderiaceae	Burkholderia	Burkholderia cenocepacia	Yes	95486	PRJNA342374	SAMN05756084	Complete	Host-associated	Plants	Unclassified	Unclassified	Isolate	Yes		100	0.54	7664894	7098	66.84
2901100504	Bacteria	Paenibacillus sacheonensis DSM 23054	2901100504	Firmicutes	Bacilli	Bacillales	Paenibacillaceae	Paenibacillus	Paenibacillus sacheonensis	Yes	742054	PRJNA695608	SAMN17619926	Complete	Environmental	Aquatic	Intertidal zone	Marine	Isolate	Yes		99.69	2.33	7427138	6607	56.36
2902682994	Bacteria	Paraburkholderia atlantica CNPSo 3155	2902682994	Proteobacteria	Betaproteobacteria	Burkholderiales	Burkholderiaceae	Paraburkholderia	Paraburkholderia atlantica	Yes	2654982	PRJNA578139	SAMN13050733	Complete	Host-associated	Plants	Unclassified	Roots	Isolate	Yes	Mimosa pudica	100	0.2	8951596	8751	62.95
2903131571	Bacteria	Chryseobacterium sp. RP-3-3	2903131571	Bacteroidetes	Flavobacteriia	Flavobacteriales	Weeksellaceae	Chryseobacterium	Chryseobacterium antibioticum	Yes	2728847	PRJNA626508	SAMN14642719	Complete	Environmental	Terrestrial	Unclassified	Soil	Isolate	Yes		99.93	0.74	4910468	4667	36.92
2903146448	Bacteria	Chryseobacterium sp. 2VB	2903146448	Bacteroidetes	Flavobacteriia	Flavobacteriales	Weeksellaceae	Chryseobacterium	Chryseobacterium sp. 2VB	Yes	2502204	PRJNA414404	SAMN08712271	Complete	Environmental	Aquatic	Unclassified	Freshwater	Isolate	Yes		100	0.49	4916340	4633	36.83
2903154907	Bacteria	Chryseobacterium sp. c4a	2903154907	Bacteroidetes	Flavobacteriia	Flavobacteriales	Weeksellaceae	Chryseobacterium	Chryseobacterium sp. c4a	Yes	1573582	PRJNA599550	SAMN13758153	Complete	Environmental	Terrestrial	Unclassified	Soil	Isolate	Yes		100	1.72	5409513	5043	35.17
2903187332	Bacteria	Chryseobacterium cheonjiense RJ-7-14	2903187332	Bacteroidetes	Flavobacteriia	Flavobacteriales	Weeksellaceae	Chryseobacterium	Chryseobacterium cheonjiense	Yes	2728845	PRJNA626503	SAMN14642317	Complete	Environmental	Terrestrial	Unclassified	Soil	Isolate	Yes		100	0.49	4276416	4025	37.25
2903194059	Bacteria	Chryseobacterium sp. SC28	2903194059	Bacteroidetes	Flavobacteriia	Flavobacteriales	Weeksellaceae	Chryseobacterium	Chryseobacterium sp. SC28	Yes	2268028	PRJNA480579	SAMN09642010	Complete	Environmental	Aquatic	Unclassified	Freshwater	Isolate	Yes		100	0	2735736	2656	40.32
2903290822	Bacteria	Stenotrophomonas maltophilia 517_SMAL	2903290822	Proteobacteria	Gammaproteobacteria	Xanthomonadales	Xanthomonadaceae	Stenotrophomonas	Stenotrophomonas maltophilia	Yes	40324	PRJNA267549	SAMN03197711	Complete	Host-associated	Human	Sputum	Respiratory system	Isolate	Yes	Homo sapiens	99.93	0.76	4569872	4245	66.42
2903847283	Bacteria	Microbacterium sp. ZXX196	2903847283	Actinobacteria	Actinomycetia	Micrococcales	Microbacteriaceae	Microbacterium	Microbacterium sp. ZXX196	Yes	2609291	PRJNA588574	SAMN12712149	Complete	Environmental	Aquatic	Unclassified	Marine	Isolate	Yes		98.99	1.3	2669919	2838	69.9
2903854304	Bacteria	Microbacterium sp. HSID17254	2903854304	Actinobacteria	Actinomycetia	Micrococcales	Microbacteriaceae	Microbacterium	Microbacterium sp. HSID17254	Yes	2419509	PRJNA492917	SAMN10118504	Complete	Host-associated	Human	Unclassified	Unclassified	Isolate	Yes	Homo sapiens	98.48	1.52	3692085	3860	70.27
2903867476	Bacteria	Microbacterium sp. TL13	2903867476	Actinobacteria	Actinomycetia	Micrococcales	Microbacteriaceae	Microbacterium	Microbacterium sp. TL13	Yes	2576306	PRJNA541076	SAMN11571815	Complete	Environmental	Aquatic	Unclassified	Unclassified	Isolate	Yes		99.49	0	3587460	3450	70.72
2903870927	Bacteria	Microbacterium sp. PF5	2903870927	Actinobacteria	Actinomycetia	Micrococcales	Microbacteriaceae	Microbacterium	unclassified	Yes	33882	PRJNA414343	SAMN07786749	Complete	Environmental	Terrestrial	Unclassified	Soil	Isolate	Yes		99.24	1.01	3744966	3809	70.74
2903874737	Bacteria	Microbacterium sp. K21	2903874737	Actinobacteria	Actinomycetia	Micrococcales	Microbacteriaceae	Microbacterium	unclassified	Yes	33882	PRJNA414343	SAMN07786725	Complete	Environmental	Terrestrial	Unclassified	Soil	Isolate	Yes		99.49	0.25	3849018	3747	68.33
2903878485	Bacteria	Microbacterium sp. A20	2903878485	Actinobacteria	Actinomycetia	Micrococcales	Microbacteriaceae	Microbacterium	Microbacterium sp. A20	Yes	2305450	PRJNA414343	SAMN07786723	Complete	Environmental	Terrestrial	Unclassified	Soil	Isolate	Yes		99.49	0	3939444	3913	68.53
2903882399	Bacteria	Microbacterium sp. 2FI	2903882399	Actinobacteria	Actinomycetia	Micrococcales	Microbacteriaceae	Microbacterium	Microbacterium sp. 2FI	Yes	2502193	PRJNA414404	SAMN08712260	Complete	Environmental	Aquatic	Unclassified	Freshwater	Isolate	Yes		99.49	1.26	4068468	3763	69.34
2904181319	Bacteria	Paenibacillus piri MS74	2904181319	Firmicutes	Bacilli	Bacillales	Paenibacillaceae	Paenibacillus	Paenibacillus piri	Yes	2547395	PRJNA526414	SAMN11098701	Complete	Environmental	Terrestrial	Unclassified	Soil	Isolate	Yes		99.73	1.12	7972962	7416	51.04
2904399447	Bacteria	Serratia sp. PL17	2904399447	Proteobacteria	Gammaproteobacteria	Enterobacterales	Yersiniaceae	Serratia	Serratia sp. PL17	Yes	2806582	PRJNA695734	SAMN17693842	Complete	Environmental	Aquatic	Ice	Freshwater	Isolate	Yes		100	0	5576906	5488	53.42
2904439833	Bacteria	Herbaspirillum sp. 1589	2904439833	Proteobacteria	Betaproteobacteria	Burkholderiales	Oxalobacteraceae	Herbaspirillum	Herbaspirillum sp. 1589	Yes	2806575	PRJNA695711	SAMN17693839	Complete	Host-associated	Plants	Rhizosphere	Roots	Isolate	Yes		99.87	0	5931679	5442	62.29
2904483920	Bacteria	Paraburkholderia caledonica 575	2904483920	Proteobacteria	Betaproteobacteria	Burkholderiales	Burkholderiaceae	Paraburkholderia	Paraburkholderia caledonica	Yes	134536	PRJNA695695	SAMN17619988	Complete	Host-associated	Plants	Unclassified	Roots	Isolate	Yes		100	0.4	7545285	6872	61.93
2904490793	Bacteria	Paenibacillus sp. 1295	2904490793	Firmicutes	Bacilli	Bacillales	Paenibacillaceae	Paenibacillus	Paenibacillus sp. 1295	Yes	2806568	PRJNA695704	SAMN17693866	Complete	Host-associated	Plants	Rhizosphere	Roots	Isolate	Yes		99.85	0.1	7046938	6352	45.86
2904504865	Bacteria	Serratia marcescens 1822	2904504865	Proteobacteria	Gammaproteobacteria	Enterobacterales	Yersiniaceae	Serratia	Serratia marcescens	Yes	615	PRJNA695727	SAMN17619938	Complete	Host-associated	Plants	Unclassified	Roots	Isolate	Yes		99.67	0.44	5152820	4918	52.78
2904509784	Bacteria	Microbacterium sp. 1676	2904509784	Actinobacteria	Actinomycetia	Micrococcales	Microbacteriaceae	Microbacterium	Microbacterium sp. 1676	Yes	2806577	PRJNA695713	SAMN17693779	Complete	Host-associated	Plants	Rhizosphere	Roots	Isolate	Yes		98.48	0.51	3520416	3379	69.68
2904513164	Bacteria	Klebsiella variicola 1431	2904513164	Proteobacteria	Gammaproteobacteria	Enterobacterales	Enterobacteriaceae	Klebsiella	Klebsiella variicola	Yes	244366	PRJNA695718	SAMN17619967	Complete	Host-associated	Plants	Rhizosphere	Roots	Isolate	Yes		100	0.07	5476410	5357	57.28
2904530477	Bacteria	Herbaspirillum huttiense 611	2904530477	Proteobacteria	Betaproteobacteria	Burkholderiales	Oxalobacteraceae	Herbaspirillum	Herbaspirillum huttiense	Yes	863372	PRJNA695696	SAMN17619965	Complete	Host-associated	Plants	Unclassified	Roots	Isolate	Yes		99.87	0	5876334	5380	62.62
2904564687	Bacteria	Burkholderia sp. 571	2904564687	Proteobacteria	Betaproteobacteria	Burkholderiales	Burkholderiaceae	Burkholderia	Burkholderia sp. 571	Yes	2806563	PRJNA695691	SAMN17693782	Complete	Host-associated	Plants	Unclassified	Roots	Isolate	Yes		100	1.04	7609577	7043	66.83
2904584206	Bacteria	Herbaspirillum sp. 1050	2904584206	Proteobacteria	Betaproteobacteria	Burkholderiales	Oxalobacteraceae	Herbaspirillum	Herbaspirillum sp. 1050	Yes	2806561	PRJNA695689	SAMN17693874	Complete	Host-associated	Plants	Unclassified	Roots	Isolate	Yes		99.95	0	6028872	5522	62.46
2904595352	Bacteria	Paenibacillus sp. 1182	2904595352	Firmicutes	Bacilli	Bacillales	Paenibacillaceae	Paenibacillus	Paenibacillus sp. 1182	Yes	2806565	PRJNA695693	SAMN17693795	Complete	Host-associated	Plants	Unclassified	Roots	Isolate	Yes		99.85	2.16	6124848	6035	44.83
2904601388	Bacteria	Herbaspirillum sp. 1273	2904601388	Proteobacteria	Betaproteobacteria	Burkholderiales	Oxalobacteraceae	Herbaspirillum	Herbaspirillum sp. 1273	Yes	2806566	PRJNA695702	SAMN17693859	Complete	Host-associated	Plants	Rhizosphere	Roots	Isolate	Yes		99.87	0.6	5884906	5382	62.6
2904615490	Bacteria	Paraburkholderia franconis CNPSo 3157	2904615490	Proteobacteria	Betaproteobacteria	Burkholderiales	Burkholderiaceae	Paraburkholderia	Paraburkholderia franconis	Yes	2654983	PRJNA578130	SAMN13050534	Complete	Host-associated	Plants	Unclassified	Roots	Isolate	Yes	Mimosa pudica	99.9	1.66	10047340	10029	62.25
2904720954	Bacteria	Microbacterium sp. MAH-37	2904720954	Actinobacteria	Actinomycetia	Micrococcales	Microbacteriaceae	Microbacterium	Microbacterium sp. MAH-37	Yes	2682846	PRJNA593655	SAMN13483235	Complete	Environmental	Terrestrial	Unclassified	Soil	Isolate	Yes		98.99	2.19	3971035	3742	69.34
2905971854	Bacteria	Chryseobacterium sp. CECT 9293	2905971854	Bacteroidetes	Flavobacteriia	Flavobacteriales	Weeksellaceae	Chryseobacterium	Chryseobacterium sp. CECT 9293	Yes	2675057	PRJEB35361	SAMEA6474461	Complete	Environmental	Aquatic	Unclassified	Unclassified	Isolate	Yes		99.93	0.98	4348941	3848	32.6
2905979941	Bacteria	Chryseobacterium massiliae CCUG 51329	2905979941	Bacteroidetes	Flavobacteriia	Flavobacteriales	Weeksellaceae	Chryseobacterium	Candidatus Chryseobacterium massiliae	Yes	204089	PRJNA478528	SAMN09519215	Complete	Host-associated	Human	Unclassified	Unclassified	Isolate	Yes	Homo sapiens	100	0.49	4408720	4255	35.97
2905992979	Bacteria	Chryseobacterium lacus XH07	2905992979	Bacteroidetes	Flavobacteriia	Flavobacteriales	Weeksellaceae	Chryseobacterium	Chryseobacterium lacus	Yes	2058346	PRJNA507881	SAMN10511191	Complete	Environmental	Aquatic	Unclassified	Freshwater	Isolate	Yes		100	0.25	2428930	2347	39.46
2905995327	Bacteria	Chryseobacterium sp. CECT 9393	2905995327	Bacteroidetes	Flavobacteriia	Flavobacteriales	Weeksellaceae	Chryseobacterium	Chryseobacterium sp. CECT 9393	Yes	2675058	PRJEB35360	SAMEA6474462	Complete	Environmental	Aquatic	Unclassified	Unclassified	Isolate	Yes		100	0.49	4040985	3695	32.67
2905999023	Bacteria	Chryseobacterium elymi KCTC 22547	2905999023	Bacteroidetes	Flavobacteriia	Flavobacteriales	Weeksellaceae	Chryseobacterium	Chryseobacterium elymi	Yes	395936	PRJNA478513	SAMN09519129	Complete	Host-associated	Plants	Rhizosphere	Roots	Isolate	Yes	Leymus mollis	100	0.25	4591259	4296	37.06
2906055615	Bacteria	Stenotrophomonas maltophilia E301	2906055615	Proteobacteria	Gammaproteobacteria	Xanthomonadales	Xanthomonadaceae	Stenotrophomonas	Stenotrophomonas maltophilia	Yes	40324	PRJNA380601	SAMN06644901	Complete	Host-associated	Human	Unclassified	Unclassified	Isolate	Yes	Homo sapiens	100	0	4422561	4145	66.81
2906750690	Bacteria	Microbacterium sp. K22	2906750690	Actinobacteria	Actinomycetia	Micrococcales	Microbacteriaceae	Microbacterium	unclassified	Yes	33882	PRJNA414343	SAMN07786726	Complete	Environmental	Terrestrial	Unclassified	Soil	Isolate	Yes		99.49	0	3942552	3939	68.52
2906754630	Bacteria	Microbacterium sp. K35	2906754630	Actinobacteria	Actinomycetia	Micrococcales	Microbacteriaceae	Microbacterium	unclassified	Yes	33882	PRJNA414343	SAMN07786744	Complete	Environmental	Terrestrial	Unclassified	Soil	Isolate	Yes		99.16	1.26	3627643	3908	70.96
2906758539	Bacteria	Microbacterium sp. O	2906758539	Actinobacteria	Actinomycetia	Micrococcales	Microbacteriaceae	Microbacterium	Microbacterium sp. O	Yes	2502250	PRJNA414404	SAMN08712317	Complete	Environmental	Aquatic	Unclassified	Freshwater	Isolate	Yes		98.99	0.51	4163998	4198	68.07
2906762738	Bacteria	Microbacterium excoecariae CBS5P-1	2906762738	Actinobacteria	Actinomycetia	Micrococcales	Microbacteriaceae	Microbacterium	Microbacterium excoecariae	Yes	2715210	PRJNA610138	SAMN14278075	Complete	Host-associated	Plants	Unclassified	Tissue	Isolate	Yes	Excoecaria agallocha	99.49	0.51	2710804	2544	71.84
2906765283	Bacteria	Microbacterium sp. K33	2906765283	Actinobacteria	Actinomycetia	Micrococcales	Microbacteriaceae	Microbacterium	unclassified	Yes	33882	PRJNA414343	SAMN07786743	Complete	Environmental	Terrestrial	Unclassified	Soil	Isolate	Yes		99.75	1.26	3894960	3907	68.69
2906773076	Bacteria	Microbacterium sp. MEC084	2906773076	Actinobacteria	Actinomycetia	Micrococcales	Microbacteriaceae	Microbacterium	Microbacterium sp. MEC084	Yes	1963027	PRJNA377174	SAMN06458375	Complete	Environmental	Terrestrial	Unclassified	Soil	Isolate	Yes		99.49	0	3039592	3009	71.79
2906776086	Bacteria	Microbacterium sp. K27	2906776086	Actinobacteria	Actinomycetia	Micrococcales	Microbacteriaceae	Microbacterium	unclassified	Yes	33882	PRJNA414343	SAMN07786728	Complete	Environmental	Terrestrial	Unclassified	Soil	Isolate	Yes		99.24	0.51	3753067	3651	68.5
2906779738	Bacteria	Microbacterium algeriense G1	2906779738	Actinobacteria	Actinomycetia	Micrococcales	Microbacteriaceae	Microbacterium	Microbacterium algeriense	Yes	2615184	PRJNA573086	SAMN12799030	Complete	Environmental	Aquatic	Unclassified	Unclassified	Isolate	Yes		99.49	0.25	3633280	3566	69.57
2906783305	Bacteria	Microbacterium sp. CFH 90308	2906783305	Actinobacteria	Actinomycetia	Micrococcales	Microbacteriaceae	Microbacterium	Microbacterium sp. CFH 90308	Yes	2722803	PRJNA623857	SAMN14480904	Complete	Environmental	Aquatic	Lake	Freshwater	Isolate	Yes		99.49	1.39	4331109	4063	69.57
2906787369	Bacteria	Microbacterium sp. K5D	2906787369	Actinobacteria	Actinomycetia	Micrococcales	Microbacteriaceae	Microbacterium	unclassified	Yes	33882	PRJNA414343	SAMN07786748	Complete	Environmental	Terrestrial	Unclassified	Soil	Isolate	Yes		99.49	0	3806338	3776	68.35
2906795655	Bacteria	Microbacterium sp. K41	2906795655	Actinobacteria	Actinomycetia	Micrococcales	Microbacteriaceae	Microbacterium	unclassified	Yes	33882	PRJNA414343	SAMN07786746	Complete	Environmental	Terrestrial	Unclassified	Soil	Isolate	Yes		98.82	1.01	3643947	4023	70.79
2906803550	Bacteria	Microbacterium sp. K36	2906803550	Actinobacteria	Actinomycetia	Micrococcales	Microbacteriaceae	Microbacterium	unclassified	Yes	33882	PRJNA414343	SAMN07786745	Complete	Environmental	Terrestrial	Unclassified	Soil	Isolate	Yes		99.92	0.17	3310272	3328	70.53
2906806879	Bacteria	Microbacterium sp. 4NA327F11	2906806879	Actinobacteria	Actinomycetia	Micrococcales	Microbacteriaceae	Microbacterium	Microbacterium sp. 4NA327F11	Yes	2502229	PRJNA414404	SAMN08712296	Complete	Environmental	Aquatic	Unclassified	Freshwater	Isolate	Yes		98.99	0	2979209	2987	70.19
2907183874	Bacteria	Paenibacillus tepidiphilus SYSU G01001	2907183874	Firmicutes	Bacilli	Bacillales	Paenibacillaceae	Paenibacillus	Paenibacillus tepidiphilus	Yes	2608683	PRJNA564469	SAMN12714330	Complete	Environmental	Aquatic	Unclassified	Thermal springs	Isolate	Yes		99.22	3.53	6809498	6085	53.91
2907189960	Bacteria	Paenibacillus sp. B2(2019)	2907189960	Firmicutes	Bacilli	Bacillales	Paenibacillaceae	Paenibacillus	Paenibacillus sp. B2(2019)	Yes	2607754	PRJNA561797	SAMN12628532	Complete	Environmental	Terrestrial	Unclassified	Soil	Isolate	Yes		99.85	0.54	7187707	6612	43.56
2907196573	Bacteria	Paenibacillus polymyxa CFSAN034342	2907196573	Firmicutes	Bacilli	Bacillales	Paenibacillaceae	Paenibacillus	Paenibacillus polymyxa	Yes	1406	PRJNA243331	SAMN04990131	Complete	Environmental	Terrestrial	Unclassified	Soil	Isolate	Yes		99.85	0.96	5989581	5612	45.6
2907202186	Bacteria	Paenibacillus sp. HJL G12	2907202186	Firmicutes	Bacilli	Bacillales	Paenibacillaceae	Paenibacillus	Paenibacillus sp. HJL G12	Yes	2691084	PRJNA596888	SAMN13641159	Complete	Host-associated	Plants	Unclassified	Roots	Isolate	Yes	Dendrobium	99.85	0.2	6632024	6119	48.54
2907233695	Bacteria	Paenibacillus sp. JC52	2907233695	Firmicutes	Bacilli	Bacillales	Paenibacillaceae	Paenibacillus	Paenibacillus sp. JC52	Yes	2163881	PRJNA556545	SAMN12359320	Complete	Environmental	Terrestrial	Unclassified	Soil	Isolate	Yes		99.73	1.43	7564172	7572	50.72
2907689850	Bacteria	Burkholderia pseudomallei 2013833055	2907689850	Proteobacteria	Betaproteobacteria	Burkholderiales	Burkholderiaceae	Burkholderia	Burkholderia pseudomallei	Yes	28450	PRJNA352974	SAMN06007573	Complete	Environmental	Terrestrial	Unclassified	Soil	Isolate	Yes		100	0.04	7343829	6436	67.94
2907736429	Bacteria	Burkholderia cepacia INT3-BP177	2907736429	Proteobacteria	Betaproteobacteria	Burkholderiales	Burkholderiaceae	Burkholderia	Burkholderia cepacia	Yes	292	PRJNA279182	SAMN03449179	Complete	Environmental	Terrestrial	Unclassified	Soil	Isolate	Yes		100	0.4	7337382	6740	66.81
2907749690	Bacteria	Burkholderia ubonensis MSMB1471WGS	2907749690	Proteobacteria	Betaproteobacteria	Burkholderiales	Burkholderiaceae	Burkholderia	Burkholderia ubonensis	Yes	101571	PRJNA279182	SAMN03449682	Complete	Environmental	Terrestrial	Unclassified	Soil	Isolate	Yes		100	1.92	7463411	6892	67.36
2907769099	Bacteria	Burkholderia cepacia FDAARGOS_345	2907769099	Proteobacteria	Betaproteobacteria	Burkholderiales	Burkholderiaceae	Burkholderia	Burkholderia cepacia	Yes	292	PRJNA231221	SAMN06173358	Complete	Host-associated	Plants	Unclassified	Unclassified	Isolate	Yes		100	0.2	8569854	8049	66.6
2907795743	Bacteria	Burkholderia pseudomallei 2013833057	2907795743	Proteobacteria	Betaproteobacteria	Burkholderiales	Burkholderiaceae	Burkholderia	Burkholderia pseudomallei	Yes	28450	PRJNA352974	SAMN06007574	Complete	Environmental	Terrestrial	Unclassified	Soil	Isolate	Yes		99.83	0.04	7343602	6467	67.94
2907847951	Bacteria	Klebsiella variicola 04153260899A	2907847951	Proteobacteria	Gammaproteobacteria	Enterobacterales	Enterobacteriaceae	Klebsiella	Klebsiella variicola	Yes	244366	PRJEB29928	SAMEA5128440	Complete	Host-associated	Human	Unclassified	Unclassified	Isolate	Yes	Homo sapiens	100	0.04	5368944	5245	57.54
2907859159	Bacteria	Klebsiella variicola 03-311-0071	2907859159	Proteobacteria	Gammaproteobacteria	Enterobacterales	Enterobacteriaceae	Klebsiella	Klebsiella variicola	Yes	244366	PRJEB29928	SAMEA5128439	Complete	Host-associated	Human	Unclassified	Unclassified	Isolate	Yes	Homo sapiens	100	0.07	5425242	5249	57.64
2907893808	Bacteria	Klebsiella variicola 13450	2907893808	Proteobacteria	Gammaproteobacteria	Enterobacterales	Enterobacteriaceae	Klebsiella	Klebsiella variicola	Yes	244366	PRJNA477656	SAMN09476128	Complete	Host-associated	Human	Unclassified	Unclassified	Isolate	Yes	Homo sapiens	100	0.13	5511705	5401	57.43
2908446538	Bacteria	Pseudomonas sp. R76	2908446538	Proteobacteria	Gammaproteobacteria	Pseudomonadales	Pseudomonadaceae	Pseudomonas	Pseudomonas sp. R76	Yes	1573711	PRJNA355625	SAMN06242059	Complete	Host-associated	Plants	Rhizosphere	Roots	Isolate	Yes	Solanum tuberosum	99.86	0.36	6829095	6398	59.99
2908528759	Bacteria	Mycobacterium ulcerans SGL03/ITM032481	2908528759	Actinobacteria	Actinomycetia	Corynebacteriales	Mycobacteriaceae	Mycobacterium	Mycobacterium ulcerans	Yes	1809	PRJEB30333	SAMEA5169402	Complete	Host-associated	Human	Unclassified	Unclassified	Isolate	Yes	Homo sapiens	98.71	0.51	5625184	5640	65.46
2908678064	Bacteria	Microbacterium sp. 1518	2908678064	Actinobacteria	Actinomycetia	Micrococcales	Microbacteriaceae	Microbacterium	Microbacterium sp. 1518	Yes	2806574	PRJNA695710	SAMN17693775	Complete	Host-associated	Plants	Rhizosphere	Roots	Isolate	Yes		98.99	1.26	3482747	3323	69.97
2908685138	Bacteria	Sphingopyxis macrogoltabida BE318	2908685138	Proteobacteria	Alphaproteobacteria	Sphingomonadales	Sphingomonadaceae	Sphingopyxis	Sphingopyxis macrogoltabida	Yes	33050	PRJNA695601	SAMN17620036	Complete	Host-associated	Fungi	Unclassified	Mycelium	Isolate	Yes		99.3	0.91	3790573	3770	65.13
2908688909	Bacteria	Cellulosimicrobium sp. BE325	2908688909	Actinobacteria	Actinomycetia	Micrococcales	Promicromonosporaceae	Cellulosimicrobium	Cellulosimicrobium sp. BE325	Yes	2806555	PRJNA695599	SAMN17693767	Complete	Host-associated	Fungi	Unclassified	Mycelium	Isolate	Yes		100	0.96	4347823	3903	74.49
2908692813	Bacteria	Hydrogenophaga laconesensis BE331	2908692813	Proteobacteria	Betaproteobacteria	Burkholderiales	Comamonadaceae	Hydrogenophaga	Hydrogenophaga laconesensis	Yes	1805971	PRJNA695602	SAMN17620038	Complete	Host-associated	Fungi	Unclassified	Mycelium	Isolate	Yes		99.61	0.7	5534925	5451	65.81
2908729056	Bacteria	Stenotrophomonas sp. B1-1	2908729056	Proteobacteria	Gammaproteobacteria	Xanthomonadales	Xanthomonadaceae	Stenotrophomonas	Stenotrophomonas sp. B1-1	Yes	2710648	PRJNA606459	SAMN14091502	Complete	Environmental	Terrestrial	Unclassified	Soil	Isolate	Yes		100	0.04	4753339	4466	66.85
2908790362	Bacteria	Microbacterium sp. 5K110	2908790362	Actinobacteria	Actinomycetia	Micrococcales	Microbacteriaceae	Microbacterium	Microbacterium sp. 5K110	Yes	2578104	PRJNA524765	SAMN11621523	Complete	Environmental	Terrestrial	Unclassified	Soil	Isolate	Yes		98.99	1.52	3713488	3708	70.01
2909100443	Bacteria	Mycobacterium kansasii 11MK	2909100443	Actinobacteria	Actinomycetia	Corynebacteriales	Mycobacteriaceae	Mycobacterium	Mycobacterium kansasii	Yes	1768	PRJNA374853	SAMN06339049	Complete	Host-associated	Human	Unclassified	Respiratory system	Isolate	Yes	Homo sapiens	99.94	0.38	6434062	5907	66.16
2910669440	Bacteria	Cedecea sp. P7760	2910669440	Proteobacteria	Gammaproteobacteria	Enterobacterales	Enterobacteriaceae	Cedecea	Cedecea sp. P7760	Yes	2726983	PRJNA607442	SAMN14599803	Complete	Host-associated	Fungi	Unclassified	Unclassified	Isolate	Yes	Agaricus bisporus	99.99	0.59	5222754	5145	54.66
2911215477	Bacteria	Dyella sp. G9	2911215477	Proteobacteria	Gammaproteobacteria	Xanthomonadales	Rhodanobacteraceae	Dyella	Dyella sp. G9	Yes	2763498	PRJNA657745	SAMN15846000	Complete	Environmental	Terrestrial	Temperate forest	Soil	Isolate	Yes		100	2.03	4991029	4413	64.67
2911219891	Bacteria	Dyella sp. 7MK23	2911219891	Proteobacteria	Gammaproteobacteria	Xanthomonadales	Rhodanobacteraceae	Dyella	Dyella sp. 7MK23	Yes	2775866	PRJNA666016	SAMN16276744	Complete	Environmental	Terrestrial	Temperate forest	Soil	Isolate	Yes		99.28	1.52	5067993	4454	63.37
2911352100	Bacteria	Delftia sp. UME58	2911352100	Proteobacteria	Betaproteobacteria	Burkholderiales	Comamonadaceae	Delftia	Delftia sp. UME58	Yes	1862322	PRJNA325634	SAMN05245152	Complete	Environmental	Terrestrial	Unclassified	Soil	Isolate	Yes		99.85	0.21	6756873	6308	66.6
2912008954	Bacteria	Chryseobacterium sp. Marseille-Q2069	2912008954	Bacteroidetes	Flavobacteriia	Flavobacteriales	Weeksellaceae	Chryseobacterium	Chryseobacterium manosquense	Yes	2754694	PRJNA646415	SAMN15543002	Complete	Host-associated	Human	Unclassified	Unclassified	Isolate	Yes	Homo sapiens	100	1.1	2944164	2944	36.92
2912020620	Bacteria	Stenotrophomonas sp. pho	2912020620	Proteobacteria	Gammaproteobacteria	Xanthomonadales	Xanthomonadaceae	Stenotrophomonas	Stenotrophomonas sp. pho	Yes	2211160	PRJNA473395	SAMN09273299	Complete	Environmental	Terrestrial	Unclassified	Soil	Isolate	Yes		99.14	0.34	4555564	4577	66.4
2912025198	Bacteria	Stenotrophomonas sp. NA06056	2912025198	Proteobacteria	Gammaproteobacteria	Xanthomonadales	Xanthomonadaceae	Stenotrophomonas	Stenotrophomonas sp. NA06056	Yes	2742129	PRJNA636927	SAMN15090286	Complete	Environmental	Terrestrial	Unclassified	Soil	Isolate	Yes		100	0.34	4519894	4156	66.04
2912147531	Bacteria	Microbacterium sp. YJN-G	2912147531	Actinobacteria	Actinomycetia	Micrococcales	Microbacteriaceae	Microbacterium	Microbacterium sp. YJN-G	Yes	2763257	PRJNA657449	SAMN15829600	Complete	Environmental	Terrestrial	Unclassified	Soil	Isolate	Yes		99.49	1.26	3624144	3553	69.43
2912263003	Bacteria	Paenibacillus sp. PAMC21692	2912263003	Firmicutes	Bacilli	Bacillales	Paenibacillaceae	Paenibacillus	Paenibacillus sp. PAMC21692	Yes	2762320	PRJNA656643	SAMN15794713	Complete	Environmental	Terrestrial	Unclassified	Soil	Isolate	Yes		99.73	0.09	8591572	6972	51.95
2912439954	Bacteria	Burkholderia mallei 6	2912439954	Proteobacteria	Betaproteobacteria	Burkholderiales	Burkholderiaceae	Burkholderia	Burkholderia mallei	Yes	13373	PRJNA244055	SAMN02837932	Complete	Host-associated	Human	Unclassified	Unclassified	Isolate	Yes	Homo sapiens	97.62	0	5647769	5156	68.44
2912445111	Bacteria	Burkholderia pseudomallei 3000015237	2912445111	Proteobacteria	Betaproteobacteria	Burkholderiales	Burkholderiaceae	Burkholderia	Burkholderia pseudomallei	Yes	28450	PRJNA352974	SAMN06007576	Complete	Host-associated	Human	Unclassified	Unclassified	Isolate	Yes	Homo sapiens	100	0	7319687	6465	67.94
2912451577	Bacteria	Burkholderia cenocepacia PC184 Mulks	2912451577	Proteobacteria	Betaproteobacteria	Burkholderiales	Burkholderiaceae	Burkholderia	Burkholderia cenocepacia	Yes	95486	PRJNA384579	SAMN06842015	Complete	Host-associated	Human	Unclassified	Unclassified	Isolate	Yes	Homo sapiens	99.06	0.2	7067048	6613	66.86
2912458191	Bacteria	Burkholderia pseudomallei 2008724860	2912458191	Proteobacteria	Betaproteobacteria	Burkholderiales	Burkholderiaceae	Burkholderia	Burkholderia pseudomallei	Yes	28450	PRJNA352974	SAMN06007563	Complete	Host-associated	Human	Unclassified	Unclassified	Isolate	Yes	Homo sapiens	100	0.39	7542656	6642	67.79
2912487331	Bacteria	Burkholderia cenocepacia H111	2912487331	Proteobacteria	Betaproteobacteria	Burkholderiales	Burkholderiaceae	Burkholderia	Burkholderia cenocepacia	Yes	1055524	PRJNA69823	SAMEA3138403	Complete	Host-associated	Human	Unclassified	Unclassified	Isolate	Yes		99.65	0	7714893	7117	67.32
2912508488	Bacteria	Burkholderia pseudomallei 3000015486	2912508488	Proteobacteria	Betaproteobacteria	Burkholderiales	Burkholderiaceae	Burkholderia	Burkholderia pseudomallei	Yes	28450	PRJNA352974	SAMN06007577	Complete	Host-associated	Human	Unclassified	Unclassified	Isolate	Yes	Homo sapiens	100	0	7447673	6539	67.88
2912534206	Bacteria	Klebsiella michiganensis K516	2912534206	Proteobacteria	Gammaproteobacteria	Enterobacterales	Enterobacteriaceae	Klebsiella	Klebsiella michiganensis	Yes	1134687	PRJNA393093	SAMN07315162	Complete	Host-associated	Human	Large intestine	Digestive system	Isolate	Yes	Homo sapiens	100	1.32	6418740	6370	55.83
2912564516	Bacteria	Klebsiella variicola AJ055	2912564516	Proteobacteria	Gammaproteobacteria	Enterobacterales	Enterobacteriaceae	Klebsiella	Klebsiella variicola	Yes	244366	PRJEB29928	SAMEA5128435	Complete	Host-associated	Human	Urine	Urinary system	Isolate	Yes	Homo sapiens	100	0.22	5669009	5571	57.24
2912941851	Bacteria	Pseudomonas sp. S49	2912941851	Proteobacteria	Gammaproteobacteria	Pseudomonadales	Pseudomonadaceae	Pseudomonas	Pseudomonas sp. S49	Yes	1573720	PRJNA355625	SAMN06245871	Complete	Host-associated	Plants	Unclassified	Unclassified	Isolate	Yes	Solanum tuberosum	99.93	0.05	6659551	6103	59.2
2912947955	Bacteria	Pseudomonas sp. BJP69	2912947955	Proteobacteria	Gammaproteobacteria	Pseudomonadales	Pseudomonadaceae	Pseudomonas	Pseudomonas sp. BJP69	Yes	2597770	PRJNA555658	SAMN12325360	Complete	Host-associated	Human	Sputum/Phlegm	Respiratory system	Isolate	Yes	Homo sapiens	99.61	3.09	5597068	5276	62.24
2912959797	Bacteria	Pseudomonas sp. OIL-1	2912959797	Proteobacteria	Gammaproteobacteria	Pseudomonadales	Pseudomonadaceae	Pseudomonas	Pseudomonas sp. OIL-1	Yes	2706126	PRJNA605408	SAMN13971079	Complete	Environmental	Aquatic	Unclassified	Marine	Isolate	Yes		99.86	0.71	4226320	3989	58.27
2912963787	Bacteria	Pseudomonas sp. R32	2912963787	Proteobacteria	Gammaproteobacteria	Pseudomonadales	Pseudomonadaceae	Pseudomonas	Pseudomonas sp. R32	Yes	1573704	PRJNA355625	SAMN06234845	Complete	Host-associated	Plants	Rhizosphere	Roots	Isolate	Yes	Solanum tuberosum	99.68	0.95	5646108	5339	62.38
2912974694	Bacteria	Pseudomonas sp. 13159349	2912974694	Proteobacteria	Gammaproteobacteria	Pseudomonadales	Pseudomonadaceae	Pseudomonas	Pseudomonas sp. 13159349	Yes	2662034	PRJNA579250	SAMN13107336	Complete	Host-associated	Human	Unclassified	Unclassified	Isolate	Yes	Homo sapiens	99.87	1.44	5977292	5666	62.52
2913010382	Bacteria	Pseudomonas sp. S35	2913010382	Proteobacteria	Gammaproteobacteria	Pseudomonadales	Pseudomonadaceae	Pseudomonas	Pseudomonas sp. S35	Yes	1573719	PRJNA355625	SAMN06241957	Complete	Host-associated	Plants	Unclassified	Unclassified	Isolate	Yes	Solanum tuberosum	99.66	0.4	6611402	6142	60.06
2913062581	Bacteria	Mycobacterium shigaense SCY	2913062581	Actinobacteria	Actinomycetia	Corynebacteriales	Mycobacteriaceae	Mycobacterium	Mycobacterium shigaense	Yes	722731	PRJNA398420	SAMN07510626	Complete	Host-associated	Human	Unclassified	Unclassified	Isolate	Yes	Homo sapiens	99.33	0.88	5207883	5059	67.23
2913254129	Bacteria	Pseudomonas sp. RC4D1	2913254129	Proteobacteria	Gammaproteobacteria	Pseudomonadales	Pseudomonadaceae	Pseudomonas	unclassified	Yes	286			Complete	Environmental	Aquatic	River	Freshwater	Isolate	Yes		99.38	2.06	6818674	6347	62.12
2913308742	Bacteria	Rhizobium halophytocola DSM 21600	2913308742	Proteobacteria	Alphaproteobacteria	Hyphomicrobiales	Rhizobiaceae	Rhizobium	Rhizobium halophytocola	Yes	735519	PRJNA709584	SAMN18247054	Complete	Host-associated	Plants	Unclassified	Roots	Isolate	Yes		98.08	0.43	5350706	5113	63.11
2913360750	Bacteria	Paenibacillus turicensis DSM 14349	2913360750	Firmicutes	Bacilli	Bacillales	Paenibacillaceae	Paenibacillus	Paenibacillus turicensis	Yes	160487	PRJNA709599	SAMN18245707	Complete	Host-associated	Human	Subarachnoid space	Nervous system	Isolate	Yes	Homo sapiens	97.45	0.88	4772929	4551	39
2913387726	Bacteria	Paenibacillus xylanexedens DSM 21292	2913387726	Firmicutes	Bacilli	Bacillales	Paenibacillaceae	Paenibacillus	Paenibacillus xylanexedens	Yes	528191	PRJNA709595	SAMN18247788	Complete	Environmental	Terrestrial	Unclassified	Soil	Isolate	Yes		99.85	0.29	6991849	6464	45.95
2913409695	Bacteria	Paenibacillus sediminis DSM 23491	2913409695	Firmicutes	Bacilli	Bacillales	Paenibacillaceae	Paenibacillus	Paenibacillus sediminis	Yes	664909	PRJNA709587	SAMN18250257	Complete	Environmental	Terrestrial	Wetlands	Soil	Isolate	Yes		99.07	1.18	3608107	3693	43.08
2913621789	Bacteria	Sphingomonas echinoides BE319	2913621789	Proteobacteria	Alphaproteobacteria	Sphingomonadales	Sphingomonadaceae	Sphingomonas	Sphingomonas echinoides	Yes	59803	PRJNA709319	SAMN18245695	Complete	Host-associated	Fungi	Unclassified	Mycelium	Isolate	Yes		99.32	0.53	3840932	3773	64.62
2913630200	Bacteria	Aminobacter sp. BE322	2913630200	Proteobacteria	Alphaproteobacteria	Hyphomicrobiales	Phyllobacteriaceae	Aminobacter	Aminobacter sp. BE322	Yes	2817728	PRJNA709377	SAMN18250797	Complete	Host-associated	Fungi	Unclassified	Mycelium	Isolate	Yes		99.39	1.84	5111348	5056	65.44
2913640472	Bacteria	Massilia varians BE324	2913640472	Proteobacteria	Betaproteobacteria	Burkholderiales	Oxalobacteraceae	Massilia	Massilia varians	Yes	457921	PRJNA709320	SAMN18247772	Complete	Host-associated	Fungi	Unclassified	Mycelium	Isolate	Yes		99.95	1.49	5547649	4983	65.94
2913645456	Bacteria	Asticcacaulis solisilvae BE327	2913645456	Proteobacteria	Alphaproteobacteria	Caulobacterales	Caulobacteraceae	Asticcacaulis	Asticcacaulis solisilvae	Yes	1217274	PRJNA709321	SAMN18250248	Complete	Host-associated	Fungi	Unclassified	Mycelium	Isolate	Yes		100	0.32	5011003	4521	61.7
2913649978	Bacteria	Delftia lacustris BE328	2913649978	Proteobacteria	Betaproteobacteria	Burkholderiales	Comamonadaceae	Delftia	Delftia lacustris	Yes	558537	PRJNA709322	SAMN18245802	Complete	Host-associated	Fungi	Unclassified	Mycelium	Isolate	Yes		99.85	1.92	6846897	6365	66.64
2915270592	Bacteria	Caballeronia sp. SBC2	2915270592	Proteobacteria	Betaproteobacteria	Burkholderiales	Burkholderiaceae	Caballeronia	Caballeronia sp. SBC2	Yes	2705547	PRJNA604525	SAMN13973596	Complete	Environmental	Terrestrial	Unclassified	Soil	Isolate	Yes		97.88	3.88	9323419	8814	59.52
2915533325	Bacteria	Brevundimonas sp. P7753	2915533325	Proteobacteria	Alphaproteobacteria	Caulobacterales	Caulobacteraceae	Brevundimonas	Brevundimonas sp. P7753	Yes	2726982	PRJNA607442	SAMN14599802	Complete	Host-associated	Fungi	Unclassified	Unclassified	Isolate	Yes	Agaricus bisporus	99.03	0.6	3917237	4023	66.89
2916297235	Bacteria	Microbacterium oryzae MB10	2916297235	Actinobacteria	Actinomycetia	Micrococcales	Microbacteriaceae	Microbacterium	Microbacterium oryzae	Yes	743009	PRJNA490590	SAMN10053049	Complete	Environmental	Terrestrial	Unclassified	Soil	Isolate	Yes		99.49	1.01	3040780	2895	71.1
2916378824	Bacteria	Paenibacillus sambharensis SMB1	2916378824	Firmicutes	Bacilli	Bacillales	Paenibacillaceae	Paenibacillus	Paenibacillus sambharensis	Yes	1803190	PRJNA474986	SAMN09378428	Complete	Environmental	Aquatic	Saline	Non-marine Saline and Alkaline	Isolate	Yes		99.65	0	5661449	5380	52.51
2916384205	Bacteria	Paenibacillus castaneae DSM 19417	2916384205	Firmicutes	Bacilli	Bacillales	Paenibacillaceae	Paenibacillus	Paenibacillus castaneae	Yes	474957	PRJNA390700	SAMN07249101	Complete	Host-associated	Plants	Unclassified	Phyllosphere	Isolate	Yes		99.62	0.01	6305522	5903	44.72
2916610111	Bacteria	Klebsiella indica TOUT106	2916610111	Proteobacteria	Gammaproteobacteria	Enterobacterales	Enterobacteriaceae	Klebsiella	Klebsiella indica	Yes	2582917	PRJNA543754	SAMN11776007	Complete	Host-associated	Plants	Unclassified	Tissue	Isolate	Yes		99.61	1.56	5244638	5064	53.53
2917057802	Bacteria	Pseudomonas humi CCA 1	2917057802	Proteobacteria	Gammaproteobacteria	Pseudomonadales	Pseudomonadaceae	Pseudomonas	Pseudomonas humi	Yes	1826671	PRJDB5092	SAMD00057624	Complete	Environmental	Terrestrial	Unclassified	Soil	Isolate	Yes		100	3.63	6993992	6350	67.2
2917099900	Bacteria	Pseudomonas umsongensis DSM 16611	2917099900	Proteobacteria	Gammaproteobacteria	Pseudomonadales	Pseudomonadaceae	Pseudomonas	Pseudomonas umsongensis	Yes	198618	PRJNA390488	SAMN07236649	Complete	Environmental	Terrestrial	Unclassified	Soil	Isolate	Yes		99.93	0.34	6701403	6259	59.73
2917190755	Bacteria	Pseudomonas cedrina cedrina DSM 17516	2917190755	Proteobacteria	Gammaproteobacteria	Pseudomonadales	Pseudomonadaceae	Pseudomonas	Pseudomonas cedrina	Yes	76762	PRJNA350775	SAMN05945970	Complete	Environmental	Aquatic	Unclassified	Freshwater	Isolate	Yes		99.86	0.61	6513568	6156	60.71
2917832318	Bacteria	Pseudomonas rhizoryzae RY24	2917832318	Proteobacteria	Gammaproteobacteria	Pseudomonadales	Pseudomonadaceae	Pseudomonas	Pseudomonas rhizoryzae	Yes	2571129	PRJNA533889	SAMN11470674	Complete	Host-associated	Plants	Unclassified	Roots	Isolate	Yes	rice ( Oryza sativa)	98.53	1.08	5346010	5010	64.82
2917837329	Bacteria	Pseudomonas jessenii DSM 17150	2917837329	Proteobacteria	Gammaproteobacteria	Pseudomonadales	Pseudomonadaceae	Pseudomonas	Pseudomonas jessenii	Yes	77298	PRJNA390484	SAMN07236640	Complete	Environmental	Aquatic	Unclassified	Unclassified	Isolate	Yes		99.93	0.33	6537206	6090	59.7
2918350604	Bacteria	Microbacterium phyllosphaerae DSM 13468	2918350604	Actinobacteria	Actinomycetia	Micrococcales	Microbacteriaceae	Microbacterium	Microbacterium phyllosphaerae	Yes	124798	PRJNA696064	SAMN17673277	Complete	Host-associated	Plants	Unclassified	Phyllosphere	Isolate	Yes		99.37	0.51	3728650	3601	68.1
2918397618	Bacteria	Microbacterium amylolyticum DSM 24221	2918397618	Actinobacteria	Actinomycetia	Micrococcales	Microbacteriaceae	Microbacterium	Microbacterium amylolyticum	Yes	936337	PRJNA696056	SAMN17673560	Complete	Environmental	Terrestrial	Unclassified	Soil	Isolate	Yes		99.44	0.61	2588343	2563	64.52
2918469865	Bacteria	Stenotrophomonas sp. PvP093	2918469865	Proteobacteria	Gammaproteobacteria	Xanthomonadales	Xanthomonadaceae	Stenotrophomonas	Stenotrophomonas sp. PvP093	Yes	2817856	PRJNA711005	SAMN18259479	Complete	Host-associated	Plants	Phylloplane/Leaf surface	Phyllosphere	Isolate	Yes	Panicum virgatum	100	0.57	4929387	4668	66.49
2918474534	Bacteria	Rhizobium sp. PvP099	2918474534	Proteobacteria	Alphaproteobacteria	Rhizobiales	Rhizobiaceae	Rhizobium	Rhizobium sp. PvP099	Yes	2817857	PRJNA711006	SAMN18260149	Complete	Host-associated	Plants	Phylloplane/Leaf surface	Phyllosphere	Isolate	Yes	Panicum virgatum	100	0.78	4953956	4848	60.12
2918659339	Bacteria	Chryseobacterium jejuense CC143	2918659339	Bacteroidetes	Flavobacteriia	Flavobacteriales	Weeksellaceae	Chryseobacterium	Chryseobacterium jejuense	Yes	445960	PRJNA710593	SAMN18245902	Complete	Environmental	Terrestrial	Unclassified	Soil	Isolate	Yes		100	1.14	5345646	4984	35.43
2918668086	Bacteria	Rhizobium pusense CC134	2918668086	Proteobacteria	Alphaproteobacteria	Hyphomicrobiales	Rhizobiaceae	Rhizobium	Rhizobium pusense	Yes	648995	PRJNA710595	SAMN18245306	Complete	Environmental	Terrestrial	Unclassified	Soil	Isolate	Yes		99.91	0.32	5195143	5097	59.26
2918673184	Bacteria	Chryseobacterium rhizosphaerae CC142	2918673184	Bacteroidetes	Flavobacteriia	Flavobacteriales	Weeksellaceae	Chryseobacterium	Chryseobacterium rhizosphaerae	Yes	395937	PRJNA710596	SAMN18248587	Complete	Environmental	Terrestrial	Unclassified	Soil	Isolate	Yes		100	0.25	5226492	4857	36.17
2918701511	Bacteria	Chryseobacterium camelliae DS1386	2918701511	Bacteroidetes	Flavobacteriia	Flavobacteriales	Weeksellaceae	Chryseobacterium	Chryseobacterium camelliae	Yes	1265445	PRJNA710601	SAMN18247068	Complete	Environmental	Terrestrial	Unclassified	Soil	Isolate	Yes		100	0	4254207	3973	41.94
2918705485	Bacteria	Chryseobacterium geocarposphaerae DS1709	2918705485	Bacteroidetes	Flavobacteriia	Flavobacteriales	Weeksellaceae	Chryseobacterium	Chryseobacterium geocarposphaerae	Yes	1416776	PRJNA710602	SAMN18247819	Complete	Environmental	Terrestrial	Unclassified	Soil	Isolate	Yes		100	0	3859087	3620	35.57
2918713800	Bacteria	Chryseobacterium sediminis DS1762	2918713800	Bacteroidetes	Flavobacteriia	Flavobacteriales	Weeksellaceae	Chryseobacterium	Chryseobacterium sediminis	Yes	1679494	PRJNA710604	SAMN18248576	Complete	Environmental	Terrestrial	Unclassified	Soil	Isolate	Yes		100	0.25	5228954	4901	36.22
2918732970	Bacteria	Chryseobacterium vietnamense DS2329	2918732970	Bacteroidetes	Flavobacteriia	Flavobacteriales	Weeksellaceae	Chryseobacterium	Chryseobacterium vietnamense	Yes	866785	PRJNA710607	SAMN18244930	Complete	Environmental	Terrestrial	Unclassified	Soil	Isolate	Yes		100	0.25	5078250	4705	36.42
2918737676	Bacteria	Chryseobacterium rhizosphaerae DS2360	2918737676	Bacteroidetes	Flavobacteriia	Flavobacteriales	Weeksellaceae	Chryseobacterium	Chryseobacterium rhizosphaerae	Yes	395937	PRJNA710608	SAMN18245915	Complete	Environmental	Terrestrial	Unclassified	Soil	Isolate	Yes		100	0.25	5220307	4763	36.35
2918798506	Bacteria	Chryseobacterium bernardetii DS1280	2918798506	Bacteroidetes	Flavobacteriia	Flavobacteriales	Weeksellaceae	Chryseobacterium	Chryseobacterium bernardetii	Yes	1241978	PRJNA710616	SAMN18245907	Complete	Environmental	Terrestrial	Unclassified	Soil	Isolate	Yes		100	0.49	5100769	4693	36.42
2918814736	Bacteria	Herbaspirillum seropedicae DS1323	2918814736	Proteobacteria	Betaproteobacteria	Burkholderiales	Oxalobacteraceae	Herbaspirillum	Herbaspirillum seropedicae	Yes	964	PRJNA710619	SAMN18245820	Complete	Environmental	Terrestrial	Unclassified	Soil	Isolate	Yes		99.87	0.45	5544585	5103	63.1
2918819840	Bacteria	Chryseobacterium vietnamense DS1324	2918819840	Bacteroidetes	Flavobacteriia	Flavobacteriales	Weeksellaceae	Chryseobacterium	Chryseobacterium vietnamense	Yes	866785	PRJNA710620	SAMN18244828	Complete	Environmental	Terrestrial	Unclassified	Soil	Isolate	Yes		100	0.25	5063053	4702	36.52
2918880603	Bacteria	Chryseobacterium rhizosphaerae CC47	2918880603	Bacteroidetes	Flavobacteriia	Flavobacteriales	Weeksellaceae	Chryseobacterium	Chryseobacterium rhizosphaerae	Yes	395937	PRJNA710631	SAMN18248589	Complete	Environmental	Terrestrial	Unclassified	Soil	Isolate	Yes		100	0.49	5337471	4947	36.13
2918938498	Bacteria	Rhizobium nepotum CC213	2918938498	Proteobacteria	Alphaproteobacteria	Hyphomicrobiales	Rhizobiaceae	Rhizobium	Rhizobium nepotum	Yes	1035271	PRJNA710552	SAMN18248225	Complete	Environmental	Terrestrial	Unclassified	Soil	Isolate	Yes		99.98	0.28	5783160	5647	58.51
2918948996	Bacteria	Paenibacillus qinlingensis CC258	2918948996	Firmicutes	Bacilli	Bacillales	Paenibacillaceae	Paenibacillus	Paenibacillus qinlingensis	Yes	1837343	PRJNA710548	SAMN18246703	Complete	Environmental	Terrestrial	Unclassified	Soil	Isolate	Yes		99.19	0.87	7779389	7044	45.25
2919005990	Bacteria	Acinetobacter lwoffii BE44	2919005990	Proteobacteria	Gammaproteobacteria	Moraxellales	Moraxellaceae	Acinetobacter	Acinetobacter lwoffii	Yes	28090	PRJNA709413	SAMN18247767	Complete	Host-associated	Fungi	Unclassified	Mycelium	Isolate	Yes		99.93	0	3308091	3315	43.09
2919009306	Bacteria	Pseudomonas synxantha BE46	2919009306	Proteobacteria	Gammaproteobacteria	Pseudomonadales	Pseudomonadaceae	Pseudomonas	Pseudomonas synxantha	Yes	47883	PRJNA709414	SAMN18247031	Complete	Host-associated	Fungi	Unclassified	Mycelium	Isolate	Yes		99.93	0.35	6263259	5781	59.38
2919015088	Bacteria	Pseudomonas extremaustralis BE47	2919015088	Proteobacteria	Gammaproteobacteria	Pseudomonadales	Pseudomonadaceae	Pseudomonas	Pseudomonas extremaustralis	Yes	359110	PRJNA709415	SAMN18248546	Complete	Host-associated	Fungi	Unclassified	Mycelium	Isolate	Yes		99.93	0.93	7242596	6845	60.38
2919046199	Bacteria	Herbaspirillum frisingense 596	2919046199	Proteobacteria	Betaproteobacteria	Burkholderiales	Oxalobacteraceae	Herbaspirillum	Herbaspirillum frisingense	Yes	92645	PRJNA709208	SAMN18250250	Complete	Host-associated	Plants	Unclassified	Roots	Isolate	Yes	Sorghum	99.87	0.4	5567169	5121	63.12
2919069694	Bacteria	Microbacterium sp. 1154	2919069694	Actinobacteria	Actinomycetia	Micrococcales	Microbacteriaceae	Microbacterium	Microbacterium sp. 1154	Yes	2817733	PRJNA709382	SAMN18250798	Complete	Host-associated	Plants	Unclassified	Roots	Isolate	Yes	Sorghum	98.99	0.25	3622919	3508	69.98
2919079590	Bacteria	Herbaspirillum sp. 1173	2919079590	Proteobacteria	Betaproteobacteria	Burkholderiales	Oxalobacteraceae	Herbaspirillum	Herbaspirillum sp. 1173	Yes	2817734	PRJNA709383	SAMN18250954	Complete	Host-associated	Plants	Unclassified	Roots	Isolate	Yes	Sorghum	99.87	0.2	5946433	5448	62.47
2919085039	Bacteria	Luteibacter sp. 1214	2919085039	Proteobacteria	Gammaproteobacteria	Xanthomonadales	Rhodanobacteraceae	Luteibacter	Luteibacter sp. 1214	Yes	2817735	PRJNA709384	SAMN18251331	Complete	Host-associated	Plants	Unclassified	Roots	Isolate	Yes	Sorghum	99.54	0.62	4532964	4027	64.99
2919089067	Bacteria	Stenotrophomonas sp. 1337	2919089067	Proteobacteria	Gammaproteobacteria	Xanthomonadales	Xanthomonadaceae	Stenotrophomonas	Stenotrophomonas sp. 1337	Yes	2817757	PRJNA709397	SAMN18257909	Complete	Host-associated	Plants	Rhizosphere	Roots	Isolate	Yes	Sorghum	99.91	0.43	4560942	4213	66.38
2919100787	Bacteria	Rhizobium sp. 1399	2919100787	Proteobacteria	Alphaproteobacteria	Hyphomicrobiales	Rhizobiaceae	Rhizobium	Rhizobium sp. 1399	Yes	2817758	PRJNA709398	SAMN18259066	Complete	Host-associated	Plants	Rhizosphere	Roots	Isolate	Yes	Sorghum	99.66	0.87	7710546	7770	60.01
2919108558	Bacteria	Klebsiella sp. 1400	2919108558	Proteobacteria	Gammaproteobacteria	Enterobacterales	Enterobacteriaceae	Klebsiella	Klebsiella sp. 1400	Yes	2817712	PRJNA709221	SAMN18252024	Complete	Host-associated	Plants	Rhizosphere	Roots	Isolate	Yes	Sorghum	100	0.69	5897419	5681	55.43
2919134579	Bacteria	Stenotrophomonas maltophilia 1733	2919134579	Proteobacteria	Gammaproteobacteria	Xanthomonadales	Xanthomonadaceae	Stenotrophomonas	Stenotrophomonas maltophilia	Yes	40324	PRJNA709218	SAMN18245797	Complete	Host-associated	Plants	Rhizosphere	Roots	Isolate	Yes	Sorghum	100	0.54	4480386	4191	66.47
2919160200	Bacteria	Paenibacillus sp. 2003	2919160200	Firmicutes	Bacilli	Bacillales	Paenibacillaceae	Paenibacillus	Paenibacillus sp. 2003	Yes	2817761	PRJNA709402	SAMN18257912	Complete	Host-associated	Plants	Unclassified	Roots	Isolate	Yes	Sorghum	99.85	0	6929020	6218	45.87
2919196562	Bacteria	Pseudomonas mohnii BE55	2919196562	Proteobacteria	Gammaproteobacteria	Pseudomonadales	Pseudomonadaceae	Pseudomonas	Pseudomonas mohnii	Yes	395600	PRJNA709279	SAMN18245276	Complete	Host-associated	Fungi	Unclassified	Mycelium	Isolate	Yes		99.93	0.6	6747090	6267	59.82
2919202830	Bacteria	Pseudomonas hunanensis BE56	2919202830	Proteobacteria	Gammaproteobacteria	Pseudomonadales	Pseudomonadaceae	Pseudomonas	Pseudomonas hunanensis	Yes	1247546	PRJNA709280	SAMN18245789	Complete	Host-associated	Fungi	Unclassified	Mycelium	Isolate	Yes		100	0.25	5714351	5230	62.2
2919208061	Bacteria	Dyadobacter fermentans BE57	2919208061	Bacteroidetes	Cytophagia	Cytophagales	Spirosomaceae	Dyadobacter	Dyadobacter fermentans	Yes	94254	PRJNA709281	SAMN18247775	Complete	Host-associated	Fungi	Unclassified	Mycelium	Isolate	Yes		100	0.6	8126225	6916	50.29
2919214978	Bacteria	Ensifer adhaerens BE59	2919214978	Proteobacteria	Alphaproteobacteria	Hyphomicrobiales	Rhizobiaceae	Ensifer	Ensifer adhaerens	Yes	106592	PRJNA709282	SAMN18247774	Complete	Host-associated	Fungi	Unclassified	Mycelium	Isolate	Yes		99.96	1.32	7439829	7260	61.27
2919222239	Bacteria	Delftia lacustris BE60	2919222239	Proteobacteria	Betaproteobacteria	Burkholderiales	Comamonadaceae	Delftia	Delftia lacustris	Yes	558537	PRJNA709283	SAMN18250238	Complete	Host-associated	Fungi	Unclassified	Mycelium	Isolate	Yes		99.85	0.33	6306539	5797	66.84
2919228037	Bacteria	Pseudomonas putida BE61	2919228037	Proteobacteria	Gammaproteobacteria	Pseudomonadales	Pseudomonadaceae	Pseudomonas	Pseudomonas putida	Yes	303	PRJNA709284	SAMN18247766	Complete	Host-associated	Fungi	Unclassified	Mycelium	Isolate	Yes		99.93	0.32	6730268	6193	60.19
2919240253	Bacteria	Staphylococcus epidermidis BE66	2919240253	Firmicutes	Bacilli	Bacillales	Staphylococcaceae	Staphylococcus	Staphylococcus epidermidis	Yes	1282	PRJNA709324	SAMN18245697	Complete	Host-associated	Fungi	Unclassified	Mycelium	Isolate	Yes		99.67	0.09	2582572	2630	31.93
2919247522	Bacteria	Mycoplana sp. BE70	2919247522	Proteobacteria	Alphaproteobacteria	Hyphomicrobiales	Brucellaceae	Mycoplana	Mycoplana sp. BE70	Yes	2817775	PRJNA709475	SAMN18259059	Complete	Host-associated	Fungi	Unclassified	Mycelium	Isolate	Yes		97.73	0.95	5363834	5197	62.54
2919256832	Bacteria	Azospirillum sp. BE72	2919256832	Proteobacteria	Alphaproteobacteria	Rhodospirillales	Azospirillaceae	Azospirillum	Azospirillum sp. BE72	Yes	2817776	PRJNA709476	SAMN18257904	Complete	Host-associated	Fungi	Unclassified	Mycelium	Isolate	Yes		100	3.44	7245651	6559	67.55
2919268688	Bacteria	Bacillus pumilus BE79	2919268688	Firmicutes	Bacilli	Bacillales	Bacillaceae	Bacillus	Bacillus pumilus	Yes	1408	PRJNA709287	SAMN18248540	Complete	Host-associated	Fungi	Unclassified	Mycelium	Isolate	Yes		99.59	0	3641505	3815	41.59
2919272504	Bacteria	Paenibacillus amylolyticus BE80	2919272504	Firmicutes	Bacilli	Bacillales	Paenibacillaceae	Paenibacillus	Paenibacillus amylolyticus	Yes	1451	PRJNA709288	SAMN18245277	Complete	Host-associated	Fungi	Unclassified	Mycelium	Isolate	Yes		99.85	0.05	6553196	6057	44.48
2919283621	Bacteria	Rhizobium leguminosarum BE95	2919283621	Proteobacteria	Alphaproteobacteria	Hyphomicrobiales	Rhizobiaceae	Rhizobium	Rhizobium leguminosarum	Yes	384	PRJNA709289	SAMN18245698	Complete	Host-associated	Fungi	Unclassified	Mycelium	Isolate	Yes		99.94	0.46	6071612	6010	60.87
2919289632	Bacteria	Acidovorax delafieldii BE105	2919289632	Proteobacteria	Betaproteobacteria	Burkholderiales	Comamonadaceae	Acidovorax	Acidovorax delafieldii	Yes	47920	PRJNA709290	SAMN18244800	Complete	Host-associated	Fungi	Unclassified	Mycelium	Isolate	Yes		99.56	0.4	4938799	4633	65.18
2919294266	Bacteria	Pseudoxanthomonas sacheonensis BE107	2919294266	Proteobacteria	Gammaproteobacteria	Xanthomonadales	Xanthomonadaceae	Pseudoxanthomonas	Pseudoxanthomonas sacheonensis	Yes	443615	PRJNA709291	SAMN18247041	Complete	Host-associated	Fungi	Unclassified	Mycelium	Isolate	Yes		99.61	0.53	4035742	3651	63.49
2919308466	Bacteria	Sphingopyxis sp. BE122	2919308466	Proteobacteria	Alphaproteobacteria	Sphingomonadales	Sphingomonadaceae	Sphingopyxis	Sphingopyxis sp. BE122	Yes	2817841	PRJNA709480	SAMN18260288	Complete	Host-associated	Fungi	Unclassified	Mycelium	Isolate	Yes		99.3	0.17	3674324	3563	64.24
2919312030	Bacteria	Sphingomonas sp. BE123	2919312030	Proteobacteria	Alphaproteobacteria	Sphingomonadales	Sphingomonadaceae	Sphingomonas	Sphingomonas sp. BE123	Yes	2817842	PRJNA709481	SAMN18260760	Complete	Host-associated	Fungi	Unclassified	Mycelium	Isolate	Yes		99.54	0.69	3276011	3253	66.72
2919315284	Bacteria	Flavobacterium granuli BE124	2919315284	Bacteroidetes	Flavobacteriia	Flavobacteriales	Flavobacteriaceae	Flavobacterium	Flavobacterium granuli	Yes	280093	PRJNA709292	SAMN18247042	Complete	Host-associated	Fungi	Unclassified	Mycelium	Isolate	Yes		99.29	0.18	4111246	3657	34.12
2919318942	Bacteria	Bosea sp. BE125	2919318942	Proteobacteria	Alphaproteobacteria	Hyphomicrobiales	Boseaceae	Bosea	Bosea sp. BE125	Yes	2817909	PRJNA709482	SAMN18261323	Complete	Host-associated	Fungi	Unclassified	Mycelium	Isolate	Yes		99.69	1.41	6439585	6080	65.63
2919325023	Bacteria	Variovorax guangxiensis BE127	2919325023	Proteobacteria	Betaproteobacteria	Burkholderiales	Comamonadaceae	Variovorax	Variovorax guangxiensis	Yes	1775474	PRJNA709293	SAMN18245793	Complete	Host-associated	Fungi	Unclassified	Mycelium	Isolate	Yes		100	1.66	8149903	7993	67.31
2919333017	Bacteria	Pseudomonas sp. BE134	2919333017	Proteobacteria	Gammaproteobacteria	Pseudomonadales	Pseudomonadaceae	Pseudomonas	Pseudomonas sp. BE134	Yes	2817843	PRJNA709483	SAMN18259062	Complete	Host-associated	Fungi	Unclassified	Mycelium	Isolate	Yes		99.93	0.31	6211002	5837	58.43
2919342627	Bacteria	Sphingomonas sp. BE138	2919342627	Proteobacteria	Alphaproteobacteria	Sphingomonadales	Sphingomonadaceae	Sphingomonas	Sphingomonas sp. BE138	Yes	2817845	PRJNA709485	SAMN18260289	Complete	Host-associated	Fungi	Unclassified	Mycelium	Isolate	Yes		99.66	0.59	4243554	4274	68.06
2919346902	Bacteria	Arcicella sp. BE139	2919346902	Bacteroidetes	Cytophagia	Cytophagales	Spirosomaceae	Arcicella	Arcicella sp. BE139	Yes	2817846	PRJNA709486	SAMN18259063	Complete	Host-associated	Fungi	Unclassified	Mycelium	Isolate	Yes		99.85	0.3	6192075	5176	35.53
2919361683	Bacteria	Paenibacillus jamilae BE142	2919361683	Firmicutes	Bacilli	Bacillales	Paenibacillaceae	Paenibacillus	Paenibacillus jamilae	Yes	114136	PRJNA709294	SAMN18244799	Complete	Host-associated	Fungi	Unclassified	Mycelium	Isolate	Yes		99.85	0.15	5938140	5631	45.17
2919367315	Bacteria	Paenibacillus peoriae BE143	2919367315	Firmicutes	Bacilli	Bacillales	Paenibacillaceae	Paenibacillus	Paenibacillus peoriae	Yes	59893	PRJNA709295	SAMN18247776	Complete	Host-associated	Fungi	Unclassified	Mycelium	Isolate	Yes		99.85	0.15	6228009	5851	45.17
2919373167	Bacteria	Bosea robiniae BE144	2919373167	Proteobacteria	Alphaproteobacteria	Hyphomicrobiales	Boseaceae	Bosea	Bosea robiniae	Yes	1036780	PRJNA709296	SAMN18245699	Complete	Host-associated	Fungi	Unclassified	Mycelium	Isolate	Yes		99.37	1.1	5612155	5490	66.05
2919395869	Bacteria	Microbacterium resistens 2980	2919395869	Actinobacteria	Actinomycetia	Micrococcales	Microbacteriaceae	Microbacterium	Microbacterium resistens	Yes	156977	PRJNA709496	SAMN18243176	Complete	Host-associated	Plants	Unclassified	Roots	Isolate	Yes		99.41	2.02	3704152	3652	70.07
2919399522	Bacteria	Chryseobacterium sp. 2987	2919399522	Bacteroidetes	Flavobacteriia	Flavobacteriales	Weeksellaceae	Chryseobacterium	Chryseobacterium sp. 2987	Yes	2817767	PRJNA709467	SAMN18257905	Complete	Host-associated	Plants	Unclassified	Roots	Isolate	Yes	Zea mays	100	0.25	5164947	4895	37.28
2919404418	Bacteria	Luteibacter sp. 3190	2919404418	Proteobacteria	Gammaproteobacteria	Xanthomonadales	Rhodanobacteraceae	Luteibacter	Luteibacter sp. 3190	Yes	2817736	PRJNA709385	SAMN18251578	Complete	Host-associated	Plants	Unclassified	Roots	Isolate	Yes	Sorghum	100	2.05	4232372	3816	67.52
2919408235	Bacteria	Rhizobium miluonense 3199	2919408235	Proteobacteria	Alphaproteobacteria	Hyphomicrobiales	Rhizobiaceae	Rhizobium	Rhizobium miluonense	Yes	411945	PRJNA709210	SAMN18248544	Complete	Host-associated	Plants	Unclassified	Roots	Isolate	Yes	Sorghum	100	0.34	6149349	6001	59.47
2919527303	Bacteria	Paraburkholderia strydomiana 3827	2919527303	Proteobacteria	Betaproteobacteria	Burkholderiales	Burkholderiaceae	Paraburkholderia	Paraburkholderia strydomiana	Yes	1245417	PRJNA709204	SAMN18245803	Complete	Host-associated	Plants	Unclassified	Roots	Isolate	Yes		99.6	0.2	7718827	7082	61.8
2919547583	Bacteria	Rhizobium rosettiformans BE153	2919547583	Proteobacteria	Alphaproteobacteria	Hyphomicrobiales	Rhizobiaceae	Rhizobium	Rhizobium rosettiformans	Yes	1368430	PRJNA709297	SAMN18247043	Complete	Host-associated	Fungi	Unclassified	Mycelium	Isolate	Yes		100	0.71	4783716	4755	61.84
2919559526	Bacteria	Arthrobacter ginsengisoli BE167	2919559526	Actinobacteria	Actinomycetia	Micrococcales	Micrococcaceae	Arthrobacter	Arthrobacter ginsengisoli	Yes	1356565	PRJNA709298	SAMN18245278	Complete	Host-associated	Fungi	Unclassified	Mycelium	Isolate	Yes		99.71	0	4794486	4509	66.36
2919569530	Bacteria	Pseudoxanthomonas japonensis BE173	2919569530	Proteobacteria	Gammaproteobacteria	Xanthomonadales	Xanthomonadaceae	Pseudoxanthomonas	Pseudoxanthomonas japonensis	Yes	69284	PRJNA709299	SAMN18245279	Complete	Host-associated	Fungi	Unclassified	Mycelium	Isolate	Yes		99.84	0.8	4162167	3928	66.45
2919573459	Bacteria	Rhodococcus sp. BE178	2919573459	Actinobacteria	Actinomycetia	Corynebacteriales	Nocardiaceae	Rhodococcus	Rhodococcus sp. BE178	Yes	2817737	PRJNA709361	SAMN18251332	Complete	Host-associated	Fungi	Unclassified	Mycelium	Isolate	Yes		99.94	1.93	5947230	5800	68.17
2919579260	Bacteria	Microbacterium trichothecenolyticum BE180	2919579260	Actinobacteria	Actinomycetia	Micrococcales	Microbacteriaceae	Microbacterium	Microbacterium trichothecenolyticum	Yes	69370	PRJNA709300	SAMN18247777	Complete	Host-associated	Fungi	Unclassified	Mycelium	Isolate	Yes		100	1.01	4451805	4041	70.33
2919583302	Bacteria	Mesorhizobium sp. BE184	2919583302	Proteobacteria	Alphaproteobacteria	Hyphomicrobiales	Phyllobacteriaceae	Mesorhizobium	Mesorhizobium sp. BE184	Yes	2817714	PRJNA709362	SAMN18252345	Complete	Host-associated	Fungi	Unclassified	Mycelium	Isolate	Yes		99.59	2.06	4012625	4031	62.81
2919587334	Bacteria	Methylobacterium sp. BE186	2919587334	Proteobacteria	Alphaproteobacteria	Hyphomicrobiales	Methylobacteriaceae	Methylobacterium	Methylobacterium sp. BE186	Yes	2817715	PRJNA709363	SAMN18251111	Complete	Host-associated	Fungi	Unclassified	Mycelium	Isolate	Yes		99.69	0	5592392	5525	69.76
2919592860	Bacteria	Lysobacter niabensis BE187	2919592860	Proteobacteria	Gammaproteobacteria	Xanthomonadales	Xanthomonadaceae	Lysobacter	Lysobacter niabensis	Yes	380628	PRJNA709301	SAMN18244805	Complete	Host-associated	Fungi	Unclassified	Mycelium	Isolate	Yes		99.66	2.07	3473143	3271	66.4
2919596132	Bacteria	Cellvibrio fibrivorans BE190	2919596132	Proteobacteria	Gammaproteobacteria	Cellvibrionales	Cellvibrionaceae	Cellvibrio	Cellvibrio fibrivorans	Yes	126350	PRJNA709302	SAMN18247778	Complete	Host-associated	Fungi	Unclassified	Mycelium	Isolate	Yes		100	0.68	5052977	4340	48.04
2919600473	Bacteria	Lysobacter niastensis BE198	2919600473	Proteobacteria	Gammaproteobacteria	Xanthomonadales	Xanthomonadaceae	Lysobacter	Lysobacter niastensis	Yes	380629	PRJNA709303	SAMN18248547	Complete	Host-associated	Fungi	Unclassified	Mycelium	Isolate	Yes		100	1.38	3851011	3655	66.18
2919610071	Bacteria	Fictibacillus barbaricus BE211	2919610071	Firmicutes	Bacilli	Bacillales	Bacillaceae	Fictibacillus	Fictibacillus barbaricus	Yes	182136	PRJNA709304	SAMN18244806	Complete	Host-associated	Fungi	Unclassified	Mycelium	Isolate	Yes		98.68	0.88	3922484	4131	38.66
2919614203	Bacteria	Croceicoccus sp. BE223	2919614203	Proteobacteria	Alphaproteobacteria	Sphingomonadales	Erythrobacteraceae	Croceicoccus	Croceicoccus sp. BE223	Yes	2817716	PRJNA709364	SAMN18251577	Complete	Host-associated	Fungi	Unclassified	Mycelium	Isolate	Yes		98.67	0.18	3351339	3348	66.39
2919632462	Bacteria	Pseudomonas peli BE241	2919632462	Proteobacteria	Gammaproteobacteria	Pseudomonadales	Pseudomonadaceae	Pseudomonas	Pseudomonas peli	Yes	592361	PRJNA709307	SAMN18247771	Complete	Host-associated	Fungi	Unclassified	Mycelium	Isolate	Yes		99.68	0.32	4416722	4300	60.06
2919643684	Bacteria	Aeromicrobium panaciterrae BE248	2919643684	Actinobacteria	Actinomycetia	Propionibacteriales	Nocardioidaceae	Aeromicrobium	Aeromicrobium panaciterrae	Yes	363861	PRJNA709308	SAMN18250243	Complete	Host-associated	Fungi	Unclassified	Mycelium	Isolate	Yes		98.7	0	2818240	2924	64.03
2919646609	Bacteria	Sphingopyxis sp. BE249	2919646609	Proteobacteria	Alphaproteobacteria	Sphingomonadales	Sphingomonadaceae	Sphingopyxis	Sphingopyxis sp. BE249	Yes	2817719	PRJNA709367	SAMN18252022	Complete	Host-associated	Fungi	Unclassified	Mycelium	Isolate	Yes		99.64	3.52	4823558	4695	65
2919651305	Bacteria	Caulobacter sp. BE254	2919651305	Proteobacteria	Alphaproteobacteria	Caulobacterales	Caulobacteraceae	Caulobacter	Caulobacter sp. BE254	Yes	2817720	PRJNA709368	SAMN18251330	Complete	Host-associated	Fungi	Unclassified	Mycelium	Isolate	Yes		100	1.3	5459730	5046	68.7
2919656352	Bacteria	Arthrobacter sp. BE255	2919656352	Actinobacteria	Actinomycetia	Micrococcales	Micrococcaceae	Arthrobacter	Arthrobacter sp. BE255	Yes	2817721	PRJNA709369	SAMN18252346	Complete	Host-associated	Fungi	Unclassified	Mycelium	Isolate	Yes		99.71	0.44	5166223	4765	65.66
2919661118	Bacteria	Rhizobium sp. BE258	2919661118	Proteobacteria	Alphaproteobacteria	Hyphomicrobiales	Rhizobiaceae	Rhizobium	Rhizobium sp. BE258	Yes	2817722	PRJNA709370	SAMN18250799	Complete	Host-associated	Fungi	Unclassified	Mycelium	Isolate	Yes		99.86	1.02	6261009	6374	60.63
2919671054	Bacteria	Pseudarthrobacter oxydans BE261	2919671054	Actinobacteria	Actinomycetia	Micrococcales	Micrococcaceae	Pseudarthrobacter	Pseudarthrobacter oxydans	Yes	1671	PRJNA709309	SAMN18245702	Complete	Host-associated	Fungi	Unclassified	Mycelium	Isolate	Yes		100	1.31	4540161	4365	65.92
2919730853	Bacteria	Priestia megaterium BE27	2919730853	Firmicutes	Bacilli	Bacillales	Bacillaceae	Priestia	Priestia megaterium	Yes	1404	PRJNA709409	SAMN18245790	Complete	Host-associated	Fungi	Unclassified	Mycelium	Isolate	Yes		99.43	0.71	6027802	6572	37.54
2919758181	Bacteria	Microbacterium sp. BE35	2919758181	Actinobacteria	Actinomycetia	Micrococcales	Microbacteriaceae	Microbacterium	Microbacterium sp. BE35	Yes	2817773	PRJNA709473	SAMN18261326	Complete	Host-associated	Fungi	Unclassified	Mycelium	Isolate	Yes		98.99	0.51	4561558	4182	70.01
2919762364	Bacteria	Brevibacillus nitrificans BE36	2919762364	Firmicutes	Bacilli	Bacillales	Paenibacillaceae	Brevibacillus	Brevibacillus nitrificans	Yes	651560	PRJNA709410	SAMN18245796	Complete	Host-associated	Fungi	Unclassified	Mycelium	Isolate	Yes		99.46	1.79	5984540	6195	50.01
2919768560	Bacteria	Pseudomonas corrugata BE38	2919768560	Proteobacteria	Gammaproteobacteria	Pseudomonadales	Pseudomonadaceae	Pseudomonas	Pseudomonas corrugata	Yes	47879	PRJNA709411	SAMN18244803	Complete	Host-associated	Fungi	Unclassified	Mycelium	Isolate	Yes		99.9	0.2	6329180	5922	58.45
2919774483	Bacteria	Microbacterium trichothecenolyticum BE39	2919774483	Actinobacteria	Actinomycetia	Micrococcales	Microbacteriaceae	Microbacterium	Microbacterium trichothecenolyticum	Yes	69370	PRJNA709412	SAMN18245691	Complete	Host-associated	Fungi	Unclassified	Mycelium	Isolate	Yes		99.49	1.01	4822165	4270	70.13
2919784490	Bacteria	Caulobacter sp. BE264	2919784490	Proteobacteria	Alphaproteobacteria	Caulobacterales	Caulobacteraceae	Caulobacter	Caulobacter sp. BE264	Yes	2817724	PRJNA709372	SAMN18250658	Complete	Host-associated	Fungi	Unclassified	Mycelium	Isolate	Yes		99.57	0	4104285	3999	66.89
2919788490	Bacteria	Nocardioides sp. BE266	2919788490	Actinobacteria	Actinomycetia	Propionibacteriales	Nocardioidaceae	Nocardioides	Nocardioides sp. BE266	Yes	2817725	PRJNA709373	SAMN18251112	Complete	Host-associated	Fungi	Unclassified	Mycelium	Isolate	Yes		99.48	1.3	4978613	4886	71.22
2919793377	Bacteria	Sphingomonas sp. BE270	2919793377	Proteobacteria	Alphaproteobacteria	Sphingomonadales	Sphingomonadaceae	Sphingomonas	Sphingomonas sp. BE270	Yes	2817726	PRJNA709374	SAMN18250800	Complete	Host-associated	Fungi	Unclassified	Mycelium	Isolate	Yes		99.32	1.84	4828699	4750	64.24
2919803534	Bacteria	Agrococcus sp. BE272	2919803534	Actinobacteria	Actinomycetia	Micrococcales	Microbacteriaceae	Agrococcus	Agrococcus sp. BE272	Yes	2817727	PRJNA709376	SAMN18251333	Complete	Host-associated	Fungi	Unclassified	Mycelium	Isolate	Yes		99.24	0	2640780	2600	73.4
2919806135	Bacteria	Aminobacter aminovorans BE290	2919806135	Proteobacteria	Alphaproteobacteria	Hyphomicrobiales	Phyllobacteriaceae	Aminobacter	Aminobacter aminovorans	Yes	83263	PRJNA709310	SAMN18245692	Complete	Host-associated	Fungi	Unclassified	Mycelium	Isolate	Yes		99.3	0.45	6049458	5965	63.33
2919812101	Bacteria	Pantoea alhagi BE291	2919812101	Proteobacteria	Gammaproteobacteria	Enterobacterales	Erwiniaceae	Pantoea	Pantoea alhagi	Yes	1891675	PRJNA709311	SAMN18245693	Complete	Host-associated	Fungi	Unclassified	Mycelium	Isolate	Yes		99.79	0.71	4556875	4289	54.29
2919816391	Bacteria	Rhodoferax saidenbachensis BE308	2919816391	Proteobacteria	Betaproteobacteria	Burkholderiales	Comamonadaceae	Rhodoferax	Rhodoferax saidenbachensis	Yes	1484693	PRJNA709312	SAMN18250242	Complete	Host-associated	Fungi	Unclassified	Mycelium	Isolate	Yes		99.61	0.03	4421320	4288	61.76
2919820680	Bacteria	Kocuria rhizophila BE309	2919820680	Actinobacteria	Actinomycetia	Micrococcales	Micrococcaceae	Kocuria	Kocuria rhizophila	Yes	72000	PRJNA709325	SAMN18248550	Complete	Host-associated	Fungi	Unclassified	Mycelium	Isolate	Yes		98.68	0	2660790	2369	70.73
2919823050	Bacteria	Pelomonas aquatica BE310	2919823050	Proteobacteria	Betaproteobacteria	Burkholderiales	Comamonadaceae	Pelomonas	Pelomonas aquatica	Yes	431058	PRJNA709313	SAMN18247044	Complete	Host-associated	Fungi	Unclassified	Mycelium	Isolate	Yes		99.84	1.24	5706039	5218	69.03
2919828269	Bacteria	Flavobacterium aquidurense BE311	2919828269	Bacteroidetes	Flavobacteriia	Flavobacteriales	Flavobacteriaceae	Flavobacterium	Flavobacterium aquidurense	Yes	362413	PRJNA709314	SAMN18248548	Complete	Host-associated	Fungi	Unclassified	Mycelium	Isolate	Yes		99.65	0	4486326	3930	34.15
2919836840	Bacteria	Rhodoferax ferrireducens BE313	2919836840	Proteobacteria	Betaproteobacteria	Burkholderiales	Comamonadaceae	Rhodoferax	Rhodoferax ferrireducens	Yes	192843	PRJNA709316	SAMN18245272	Complete	Host-associated	Fungi	Unclassified	Mycelium	Isolate	Yes		99.98	0.26	5571299	5216	63.55
2919842057	Bacteria	Pelomonas saccharophila BE314	2919842057	Proteobacteria	Betaproteobacteria	Burkholderiales	Comamonadaceae	Pelomonas	Pelomonas saccharophila	Yes	304	PRJNA709317	SAMN18245273	Complete	Host-associated	Fungi	Unclassified	Mycelium	Isolate	Yes		100	0.97	6409261	5939	68.31
2919847997	Bacteria	Kinneretia asaccharophila BE316	2919847997	Proteobacteria	Betaproteobacteria	Burkholderiales	Comamonadaceae	Kinneretia	Kinneretia asaccharophila	Yes	582607	PRJNA709318	SAMN18250246	Complete	Host-associated	Fungi	Unclassified	Mycelium	Isolate	Yes		100	0.5	5855357	5478	68.6
2921905465	Bacteria	Chryseobacterium sp. LAM-KRS1	2921905465	Bacteroidetes	Flavobacteriia	Flavobacteriales	Weeksellaceae	Chryseobacterium	Chryseobacterium sp. LAM-KRS1	Yes	2715754	PRJNA610677	SAMN14309622	Complete	Environmental	Terrestrial	Unclassified	Soil	Isolate	Yes		100	0	4609066	4243	36.18
2921914073	Bacteria	Chryseobacterium sp. C2(2020)	2921914073	Bacteroidetes	Flavobacteriia	Flavobacteriales	Weeksellaceae	Chryseobacterium	Chryseobacterium sp. C2(2020)	Yes	2761533	PRJNA595705	SAMN15746323	Complete	Host-associated	Human	Unclassified	Unclassified	Isolate	Yes	Homo sapiens	100	0.98	4557565	4364	36.06
2922476369	Bacteria	Microbacterium sp. SYP-A9085	2922476369	Actinobacteria	Actinomycetia	Micrococcales	Microbacteriaceae	Microbacterium	Microbacterium sp. SYP-A9085	Yes	2664454	PRJNA587404	SAMN13190572	Complete	Environmental	Terrestrial	Unclassified	Soil	Isolate	Yes		98.48	0	2919787	2798	70.67
2922485446	Bacteria	Microbacterium sp. K24	2922485446	Actinobacteria	Actinomycetia	Micrococcales	Microbacteriaceae	Microbacterium	unclassified	Yes	33882	PRJNA414343	SAMN07786727	Complete	Environmental	Terrestrial	Unclassified	Soil	Isolate	Yes		99.49	0.35	4232529	4330	68.91
2922670271	Bacteria	Paenibacillus polymyxa TF07-21-d	2922670271	Firmicutes	Bacilli	Bacillales	Paenibacillaceae	Paenibacillus	Paenibacillus polymyxa	Yes	1406	PRJNA482748	SAMN09736903	Complete	Host-associated	Human	Large intestine	Digestive system	Isolate	Yes	Homo sapiens	98.93	0	5657158	6127	45.49
2922684009	Bacteria	Paenibacillus sp. LC-T2	2922684009	Firmicutes	Bacilli	Bacillales	Paenibacillaceae	Paenibacillus	Paenibacillus sp. LC-T2	Yes	2666075	PRJNA588355	SAMN13242171	Complete	Environmental	Terrestrial	Unclassified	Soil	Isolate	Yes		99.26	1.72	7082651	6415	46.04
2922715855	Bacteria	Paenibacillus selenitireducens ES3-24	2922715855	Firmicutes	Bacilli	Bacillales	Paenibacillaceae	Paenibacillus	Paenibacillus selenitireducens	Yes	1324314	PRJNA359398	SAMN06191537	Complete	Environmental	Terrestrial	Unclassified	Soil	Isolate	Yes		99.73	1.21	6890598	6720	44.92
2923207141	Bacteria	Mycobacterium paragordonae 49061	2923207141	Actinobacteria	Actinomycetia	Corynebacteriales	Mycobacteriaceae	Mycobacterium	Mycobacterium paragordonae	Yes	1389713	PRJNA427220	SAMN08222636	Complete	Host-associated	Human	Sputum	Respiratory system	Isolate	Yes	Homo sapiens	100	0.98	7224251	6591	66.89
2923556063	Bacteria	Rhizobium tibeticum 3740	2923556063	Proteobacteria	Alphaproteobacteria	Hyphomicrobiales	Rhizobiaceae	Rhizobium	Rhizobium tibeticum	Yes	501024	PRJNA709200	SAMN18245800	Complete	Host-associated	Plants	Unclassified	Roots	Isolate	Yes		99.72	0.42	6793593	6978	59.73
2924515017	Bacteria	Pantoea sp. B9002	2924515017	Proteobacteria	Gammaproteobacteria	Enterobacterales	Erwiniaceae	Pantoea	Pantoea sp. B9002	Yes	2726979	PRJNA607442	SAMN14599758	Complete	Host-associated	Fungi	Unclassified	Unclassified	Isolate	Yes	Agaricus bisporus	99.84	0.23	5568486	5335	54.77
2924569777	Bacteria	Stenotrophomonas maltophilia SM-3123	2924569777	Proteobacteria	Gammaproteobacteria	Xanthomonadales	Xanthomonadaceae	Stenotrophomonas	Stenotrophomonas maltophilia	Yes	40324	PRJNA321249	SAMN04978506	Complete	Host-associated	Human	Unclassified	Unclassified	Isolate	Yes	Homo sapiens	95.55	0.33	4018217	3766	66.92
2925276867	Bacteria	Paenibacillus sp. SDF0028	2925276867	Firmicutes	Bacilli	Bacillales	Paenibacillaceae	Paenibacillus	Paenibacillus sp. SDF0028	Yes	2133754	PRJNA385840	SAMN06917517	Complete	Environmental	Terrestrial	Unclassified	Soil	Isolate	Yes		99.73	0	6580875	6058	46.51
2925320518	Bacteria	Paenibacillus pinisoli JCM 19203	2925320518	Firmicutes	Bacilli	Bacillales	Paenibacillaceae	Paenibacillus	Paenibacillus pinisoli	Yes	1276110	PRJNA489786	SAMN09989117	Complete	Environmental	Terrestrial	Unclassified	Soil	Isolate	Yes		99.73	1.12	5962315	5619	51.78
2925326138	Bacteria	Paenibacillus hemerocallicola KCTC 33185	2925326138	Firmicutes	Bacilli	Bacillales	Paenibacillaceae	Paenibacillus	Paenibacillus hemerocallicola	Yes	1172614	PRJNA543669	SAMN11774449	Complete	Host-associated	Plants	Unclassified	Roots	Isolate	Yes		99.73	2.04	9652120	8495	54.05
2925502475	Bacteria	Klebsiella pneumoniae 675920/human	2925502475	Proteobacteria	Gammaproteobacteria	Enterobacterales	Enterobacteriaceae	Klebsiella	Klebsiella pneumoniae	Yes	573	PRJNA495896	SAMN10233854	Complete	Host-associated	Human	Unclassified	Unclassified	Isolate	Yes	Homo sapiens	99.7	0.12	5484451	5441	57.35
2925507917	Bacteria	Klebsiella variicola X39	2925507917	Proteobacteria	Gammaproteobacteria	Enterobacterales	Enterobacteriaceae	Klebsiella	Klebsiella variicola	Yes	244366	PRJNA331223	SAMN05439979	Complete	Host-associated	Human	Unclassified	Unclassified	Isolate	Yes	Homo sapiens	99.94	0.43	6154128	6233	56.78
2925757866	Bacteria	Pseudomonas aeruginosa PA_154197	2925757866	Proteobacteria	Gammaproteobacteria	Pseudomonadales	Pseudomonadaceae	Pseudomonas	Pseudomonas aeruginosa	Yes	287	PRJNA310413	SAMN04452263	Complete	Host-associated	Human	Unclassified	Unclassified	Isolate	Yes	Homo sapiens	99.68	0.11	6445239	6098	66.38
2926075530	Bacteria	Chryseobacterium lathyri CC351	2926075530	Bacteroidetes	Flavobacteriia	Flavobacteriales	Weeksellaceae	Chryseobacterium	Chryseobacterium lathyri	Yes	395933	PRJNA708543	SAMN18243574	Complete	Environmental	Terrestrial	Unclassified	Soil	Isolate	Yes		100	0	4493183	4246	37.14
2926221411	Bacteria	Chryseobacterium lathyri CC29	2926221411	Bacteroidetes	Flavobacteriia	Flavobacteriales	Weeksellaceae	Chryseobacterium	Chryseobacterium lathyri	Yes	395933	PRJNA708542	SAMN18243173	Complete	Environmental	Terrestrial	Unclassified	Soil	Isolate	Yes		100	0	4495410	4194	37.07
2926253473	Bacteria	Luteibacter jiangsuensis CC60	2926253473	Proteobacteria	Gammaproteobacteria	Xanthomonadales	Rhodanobacteraceae	Luteibacter	Luteibacter jiangsuensis	Yes	637577	PRJNA708546	SAMN18243017	Complete	Environmental	Terrestrial	Unclassified	Soil	Isolate	Yes		99.66	0.39	4322902	3872	65.38
2926303792	Bacteria	Paenibacillus anaericanus CC425	2926303792	Firmicutes	Bacilli	Bacillales	Paenibacillaceae	Paenibacillus	Paenibacillus anaericanus	Yes	170367	PRJNA708551	SAMN18243416	Complete	Environmental	Terrestrial	Unclassified	Soil	Isolate	Yes		98.68	0.77	5934292	5667	42.25
2926309460	Bacteria	Paenibacillus harenae CC479	2926309460	Firmicutes	Bacilli	Bacillales	Paenibacillaceae	Paenibacillus	Paenibacillus harenae	Yes	306543	PRJNA708553	SAMN18243626	Complete	Environmental	Terrestrial	Unclassified	Soil	Isolate	Yes		99.73	0	6757568	6407	50.75
2926315868	Bacteria	Paenibacillus mucilaginosus CC578	2926315868	Firmicutes	Bacilli	Bacillales	Paenibacillaceae	Paenibacillus	Paenibacillus mucilaginosus	Yes	61624	PRJNA708556	SAMN18243181	Complete	Environmental	Terrestrial	Unclassified	Soil	Isolate	Yes		99.72	0	8985665	7938	57.88
2926323807	Bacteria	Paenibacillus harenae CC482	2926323807	Firmicutes	Bacilli	Bacillales	Paenibacillaceae	Paenibacillus	Paenibacillus harenae	Yes	306543	PRJNA708554	SAMN18243406	Complete	Environmental	Terrestrial	Unclassified	Soil	Isolate	Yes		99.19	0.38	6847357	6391	50.55
2926330199	Bacteria	Paenibacillus polymyxa CC489	2926330199	Firmicutes	Bacilli	Bacillales	Paenibacillaceae	Paenibacillus	Paenibacillus polymyxa	Yes	1406	PRJNA708557	SAMN18243337	Complete	Environmental	Terrestrial	Unclassified	Soil	Isolate	Yes		99.85	0	5806726	5396	45.47
2926387974	Bacteria	Paenibacillus tundrae DS1314	2926387974	Firmicutes	Bacilli	Bacillales	Paenibacillaceae	Paenibacillus	Paenibacillus tundrae	Yes	528187	PRJNA708558	SAMN18243407	Complete	Environmental	Terrestrial	Unclassified	Soil	Isolate	Yes		99.85	0.05	6141012	5758	44.73
2926398486	Bacteria	Paenibacillus glacialis DS2015	2926398486	Firmicutes	Bacilli	Bacillales	Paenibacillaceae	Paenibacillus	Paenibacillus glacialis	Yes	494026	PRJNA708552	SAMN18242903	Complete	Environmental	Terrestrial	Unclassified	Soil	Isolate	Yes		99.71	0.73	5479705	5458	41.21
2926403945	Bacteria	Paenibacillus intestini DS2366	2926403945	Firmicutes	Bacilli	Bacillales	Paenibacillaceae	Paenibacillus	Paenibacillus intestini	Yes	1792175	PRJNA708555	SAMN18242904	Complete	Environmental	Terrestrial	Unclassified	Soil	Isolate	Yes		99.85	0.74	6511461	5884	45.64
2926409830	Bacteria	Paenibacillus wynnii DS2010	2926409830	Firmicutes	Bacilli	Bacillales	Paenibacillaceae	Paenibacillus	Paenibacillus wynnii	Yes	268407	PRJNA708559	SAMN18243019	Complete	Environmental	Terrestrial	Unclassified	Soil	Isolate	Yes		99.26	0.21	5553667	5410	44.77
2926661365	Bacteria	Rhizobium aggregatum DSM 1111	2926661365	Proteobacteria	Alphaproteobacteria	Hyphomicrobiales	Rhizobiaceae	Rhizobium	Rhizobium aggregatum	Yes	1368425	PRJNA709719	SAMN18250265	Complete	Environmental	Aquatic	Unclassified	Unclassified	Isolate	Yes		99.22	0.58	4832432	4717	61.46
2926782362	Bacteria	Cellulomonas humilata BE332	2926782362	Actinobacteria	Actinomycetia	Micrococcales	Cellulomonadaceae	Cellulomonas	Cellulomonas humilata	Yes	144055	PRJNA709323	SAMN18247782	Complete	Host-associated	Fungi	Unclassified	Mycelium	Isolate	Yes		100	0	4637248	4372	72.17
2928090899	Bacteria	Microbacterium sp. 1262	2928090899	Actinobacteria	Actinomycetia	Micrococcales	Microbacteriaceae	Microbacterium	Microbacterium sp.	Yes	51671			Complete	Host-associated	Plants	Rhizosphere	Roots	Isolate	Yes	Sorghum	99.49	1.02	3158267	3041	69.95
2928108538	Bacteria	Burkholderia sp. 1595	2928108538	Proteobacteria	Betaproteobacteria	Burkholderiales	Burkholderiaceae	Burkholderia	Burkholderia sp.	Yes	36773			Complete	Host-associated	Plants	Rhizosphere	Roots	Isolate	Yes	Sorghum	99.5	2.87	7360024	6778	63.55
2928130867	Bacteria	Herbaspirillum seropedicae 1977	2928130867	Proteobacteria	Betaproteobacteria	Burkholderiales	Oxalobacteraceae	Herbaspirillum	Herbaspirillum seropedicae	Yes	964			Complete	Host-associated	Plants	Unclassified	Roots	Isolate	Yes	Sorghum	99.87	0.5	5467269	4894	63.49
2928135762	Bacteria	Burkholderia sp. 1988	2928135762	Proteobacteria	Betaproteobacteria	Burkholderiales	Burkholderiaceae	Burkholderia	Burkholderia sp.	Yes	36773			Complete	Host-associated	Plants	Unclassified	Roots	Isolate	Yes	Sorghum	99.5	1.66	7259641	6685	63.57
2928157003	Bacteria	Burkholderia ambifaria 566	2928157003	Proteobacteria	Betaproteobacteria	Burkholderiales	Burkholderiaceae	Burkholderia	Burkholderia ambifaria	Yes	152480			Complete	Host-associated	Plants	Unclassified	Roots	Isolate	Yes	Sorghum	100	0.2	7522202	6904	66.65
2928163908	Bacteria	Burkholderia sp. 567	2928163908	Proteobacteria	Betaproteobacteria	Burkholderiales	Burkholderiaceae	Burkholderia	Burkholderia sp.	Yes	36773			Complete	Host-associated	Plants	Unclassified	Roots	Isolate	Yes	Sorghum	100	0	7561269	6892	66.6
2928170801	Bacteria	Burkholderia sp. 572	2928170801	Proteobacteria	Betaproteobacteria	Burkholderiales	Burkholderiaceae	Burkholderia	Burkholderia sp.	Yes	36773			Complete	Host-associated	Plants	Unclassified	Roots	Isolate	Yes	Sorghum	100	0.2	8785406	8296	66.51
2928490931	Bacteria	Pseudomonas sp. RC2C2	2928490931	Proteobacteria	Gammaproteobacteria	Pseudomonadales	Pseudomonadaceae	Pseudomonas	Pseudomonas sp.	Yes	306			Complete	Environmental	Aquatic	River	Freshwater	Isolate	Yes		99.03	1.71	5550789	5196	62.33
2928503688	Bacteria	Burkholderia sp. 1263	2928503688	Proteobacteria	Betaproteobacteria	Burkholderiales	Burkholderiaceae	Burkholderia	Burkholderia sp.	Yes	36773			Complete	Host-associated	Plants	Rhizosphere	Roots	Isolate	Yes	Sorghum	99.5	1.01	7268108	6785	63.49
2928536128	Bacteria	Burkholderia territorii 565	2928536128	Proteobacteria	Betaproteobacteria	Burkholderiales	Burkholderiaceae	Burkholderia	Burkholderia territorii	Yes	1503055			Complete	Host-associated	Plants	Unclassified	Roots	Isolate	Yes	Sorghum	100	1.32	7657547	7071	66.77
2928952814	Bacteria	Paraburkholderia caledonica 1039	2928952814	Proteobacteria	Betaproteobacteria	Burkholderiales	Burkholderiaceae	Paraburkholderia	Paraburkholderia caledonica	Yes	134536			Complete	Host-associated	Plants	Unclassified	Unclassified	Isolate	Yes	Sorghum	99.6	0.4	7001344	6367	61.99
2928963466	Bacteria	Dyella japonica 1073	2928963466	Proteobacteria	Gammaproteobacteria	Xanthomonadales	Rhodanobacteraceae	Dyella	Dyella japonica	Yes	231455			Complete	Host-associated	Plants	Unclassified	Roots	Isolate	Yes		100	2.52	5165703	4687	63.81
2930226548	Bacteria	Mycobacterium gordonae X7901	2930226548	Actinobacteria	Actinomycetia	Corynebacteriales	Mycobacteriaceae	Mycobacterium	Mycobacterium gordonae	Yes	1778	PRJNA703698	SAMN18021193	Complete	Host-associated	Human	Skin	Integumentary system	Isolate	Yes	Homo sapiens	99.86	1.26	7319570	6594	66.67
2930988306	Bacteria	Burkholderia ambifaria PvR073	2930988306	Proteobacteria	Betaproteobacteria	Burkholderiales	Burkholderiaceae	Burkholderia	Burkholderia ambifaria	Yes	152480			Complete	Host-associated	Plants	Phylloplane/Leaf surface	Phyllosphere	Isolate	Yes	Panicum virgatum	100	0.08	7638433	7066	66.6
8109024839	Bacteria	Burkholderia sp. 92		Proteobacteria	Betaproteobacteria	Burkholderiales	Burkholderiaceae	Burkholderia	Burkholderia sp.	Yes				Complete	Host-associated	Fungi	Inner tissue	Fruitbody	Isolate	Yes	Lactarius rufus	98.64	1.66	7588264	7241	60
8109032098	Bacteria	Dyella sp. 93		Proteobacteria	Gammaproteobacteria	Xanthomonadales	Rhodanobacteraceae	Dyella	Dyella sp.	Yes				Complete	Host-associated	Fungi	Inner tissue	Fruitbody	Isolate	Yes	Lactarius rufus	99.82	2.134	5687482	5102	62
8109017365	Bacteria	Rhizobium sp. 94		Proteobacteria	Alphaproteobacteria	Hyphomicrobiales	Rhizobiaceae	Rhizobium	Rhizobium sp.	Yes				Complete	Host-associated	Fungi	Inner tissue	Fruitbody	Isolate	Yes	Lactarius quieticolor	99.94	2.85	7591181	7452	59
95	Bacteria	Collimonas sp. 95		Proteobacteria	Betaproteobacteria	Burkholderiales	Oxalobacteraceae	Collimonas	Collimonas sp.	Yes				Complete	Host-associated	Fungi	Inner tissue	Fruitbody	Isolate	Yes	Lactarius quieticolor	99.84	1.09	5404005	5244	57
8109010214	Bacteria	Pseudomonas sp. 100		Proteobacteria	Gammaproteobacteria	Pseudomonadales	Pseudomonadaceae	Pseudomonas	Pseudomonas sp.	Yes				Complete	Host-associated	Fungi	Inner tissue	Fruitbody	Isolate	Yes	Lactarius rufus	99.05	1.08	7770375	7142	61
8109002266	Bacteria	Burkholderia sp. 147		Proteobacteria	Betaproteobacteria	Burkholderiales	Burkholderiaceae	Burkholderia	Burkholderia sp.	Yes				Complete	Host-associated	Fungi	Inner tissue	Fruitbody	Isolate	Yes	Lactarius rufus	99.19	0.61	8225510	7929	61
8108994828	Bacteria	Burkholderia sp. 154		Proteobacteria	Betaproteobacteria	Burkholderiales	Burkholderiaceae	Burkholderia	Burkholderia sp.	Yes				Complete	Host-associated	Fungi	Inner tissue	Fruitbody	Isolate	Yes	Suillus variegatus	98.58	1.28	7811632	7420	61
8108987069	Bacteria	Burkholderia sp. 178		Proteobacteria	Betaproteobacteria	Burkholderiales	Burkholderiaceae	Burkholderia	Burkholderia sp.	Yes				Complete	Host-associated	Fungi	Inner tissue	Fruitbody	Isolate	Yes	Cortinarius armillatus	98.68	2.25	7901160	7740	60
8108979662	Bacteria	Paraburkholderia sp. 193		Proteobacteria	Betaproteobacteria	Burkholderiales	Burkholderiaceae	Burkholderia	Paraburkholderia sp.	Yes				Complete	Host-associated	Fungi	Inner tissue	Fruitbody	Isolate	Yes	Russula decolorans	99.39	0.4	7983500	7387	63
8108808509	Bacteria	Burkholderia sp. 286		Proteobacteria	Betaproteobacteria	Burkholderiales	Burkholderiaceae	Burkholderia	Burkholderia sp.	Yes				Complete	Host-associated	Fungi	Inner tissue	Fruitbody	Isolate	Yes	Cortinarius armillatus	100.0	0.73	7728868	7107	62
8108705254	Bacteria	Paraburkholderia sp. 163_B2		Proteobacteria	Betaproteobacteria	Burkholderiales	Burkholderiaceae	Burkholderia	Paraburkholderia sp.	Yes				Complete	Host-associated	Fungi	Inner tissue	Fruitbody	Isolate	Yes	Lactarius rufus	97.96	1.68	7389399	6847	62.4
8108729284	Bacteria	Duganella sp. 249_B2		Proteobacteria	Betaproteobacteria	Burkholderiales	Oxalobacteraceae	Duganella	Duganella sp.	Yes				Complete	Host-associated	Fungi	Inner tissue	Fruitbody	Isolate	Yes	Cantharellus cibarius	98.73	0.63	6676439	5913	61.9
8108635757	Bacteria	Herbaspirillum sp. 253_B3		Proteobacteria	Betaproteobacteria	Burkholderiales	Oxalobacteraceae	Herbaspirillum	Herbaspirillum sp.	Yes				Complete	Host-associated	Fungi	Inner tissue	Fruitbody	Isolate	Yes	Cantharellus cibarius	97.86	1.47	5459522	4908	59.3
8108718772	Bacteria	Caulobacter sp. 253_B4		Proteobacteria	Betaproteobacteria	Burkholderiales	Oxalobacteraceae	Herbaspirillum	Caulobacter sp.	Yes				Complete	Host-associated	Fungi	Inner tissue	Fruitbody	Isolate	Yes	Cantharellus cibarius	99.19	2.05	5644932	5319	67.2
8108735440	Bacteria	Variovorax sp. 253_B5		Proteobacteria	Betaproteobacteria	Burkholderiales	Oxalobacteraceae	Herbaspirillum	Variovorax sp.	Yes				Complete	Host-associated	Fungi	Inner tissue	Fruitbody	Isolate	Yes	Cantharellus cibarius	96.08	0.99	6911916	6692	67.7
8108629650	Bacteria	Duganella sp. 284_B2		Proteobacteria	Betaproteobacteria	Burkholderiales	Oxalobacteraceae	Duganella sp.	Duganella sp.	Yes				Complete	Host-associated	Fungi	Inner tissue	Fruitbody	Isolate	Yes	Cantharellus cibarius	99.85	1.03	6466199	5838	62.1
8108724247	Bacteria	Pseudomonas endophytica 284_B4		Proteobacteria	Gammaproteobacteria	Pseudomonadales	Pseudomonadaceae	Pseudomonas	Pseudomonas endophytica	Yes				Complete	Host-associated	Fungi	Inner tissue	Fruitbody	Isolate	Yes	Cantharellus cibarius	98.36	1.02	5332061	4857	57.7
8108698777	Bacteria	Pseudomonas aylmerensis 284_B5		Proteobacteria	Gammaproteobacteria	Pseudomonadales	Pseudomonadaceae	Pseudomonas	Pseudomonas aylmerensis	Yes				Complete	Host-associated	Fungi	Inner tissue	Fruitbody	Isolate	Yes	Cantharellus cibarius	100	1.79	7021894	6258	61.6
8108712313	Bacteria	Pseudomonas sp. 317_B1		Proteobacteria	Gammaproteobacteria	Pseudomonadales	Pseudomonadaceae	Pseudomonas	Pseudomonas sp.	Yes				Complete	Host-associated	Fungi	Inner tissue	Fruitbody	Isolate	Yes	Lactarius rufus	99.68	0.42	6741243	6026	60.1
8108694799	Bacteria	Plantibacter sp. 317_B2		Actinobacteria	Actinomycetia	Micrococcales	Microbacteriaceae	Plantibacter	Plantibacter sp.	Yes				Complete	Host-associated	Fungi	Inner tissue	Fruitbody	Isolate	Yes	Lactarius rufus	99	0.17	4132340	3887	69.4
8108689019	Bacteria	Burkholderia sp. 79_B2		Proteobacteria	Betaproteobacteria	Burkholderiales	Burkholderiaceae	Burkholderia	Burkholderia sp.	Yes				Complete	Host-associated	Fungi	Inner tissue	Fruitbody	Isolate	Yes	Lactarius rufus	99.13	0.12	6253624	5651	61.3
8108624576	Bacteria	Enterobacteriaceae sp. M37_B2		Proteobacteria	Gammaproteobacteria	Enterobacterales	Enterobacteriaceae		Enterobacteriaceae sp.	Yes				Complete	Host-associated	Fungi	Inner tissue	Fruitbody	Isolate	Yes	Pseudocraterellus undulatus	98.21	0	5271649	4825	55.1
8108669134	Bacteria	Burkholderiales sp. M37_B3		Proteobacteria	Betaproteobacteria	Burkholderiales			Burkholderiales sp.	Yes				Complete	Host-associated	Fungi	Inner tissue	Fruitbody	Isolate	Yes	Pseudocraterellus undulatus	99.55	1.57	5857284	5240	59.6
8108682840	Bacteria	Pseudomonas cremoris M37_B5		Proteobacteria	Gammaproteobacteria	Pseudomonadales	Pseudomonadaceae	Pseudomonas	Pseudomonas cremoris	Yes				Complete	Host-associated	Fungi	Inner tissue	Fruitbody	Isolate	Yes	Pseudocraterellus undulatus	99.35	0.84	6522641	5963	60.1
8109037215	Bacteria	Serratia fonticola M40		Proteobacteria	Gammaproteobacteria	Enterobacterales	Yersiniaceae	Serratia	Serratia fonticola	Yes				Complete	Host-associated	Fungi	Inner tissue	Fruitbody	Isolate	Yes	Pholiota spumosa	99.93	0.06	6229337	6102	53
8108953152	Bacteria	Mycobacteroides Sp. M41		Actinobacteria	Actinomycetia	Mycobacteriales	Mycobacteriaceae	Mycobacteroides	Mycobacteroides Sp.	Yes				Complete	Host-associated	Fungi	Inner tissue	Fruitbody	Isolate	Yes	Paxillus filamentosus	99.61	1.21	6866833	9733	64
8108944492	Bacteria	Caballeronia sp. M63		Proteobacteria	Betaproteobacteria	Burkholderiales	Burkholderiaceae	Caballeronia	Caballeronia sp.	Yes				Complete	Host-associated	Fungi	Inner tissue	Fruitbody	Isolate	Yes	Tricholomopsis rutilans	98.68	2.32	8319567	8640	60
8108936762	Bacteria	Caballeronia sp. M65		Proteobacteria	Betaproteobacteria	Burkholderiales	Burkholderiaceae	Caballeronia	Caballeronia sp.	Yes				Complete	Host-associated	Fungi	Inner tissue	Fruitbody	Isolate	Yes	Hydnum repandum	98.68	2.27	8002148	7711	59
8108679085	Bacteria	Frondihabitans sp. M68_B1		Actinobacteria	Actinomycetia	Micrococcales	Microbacteriaceae	Frondihabitans	Frondihabitans sp.	Yes				Complete	Host-associated	Fungi	Inner tissue	Fruitbody	Isolate	Yes	Kuehneromyces mutabilis	99.49	0.25	3953040	3661	67.6
8108664813	Bacteria	Flexivirga sp. M71_B1		Actinobacteria	Actinomycetia	Micrococcales	Dermacoccaceae	Flexivirga	Flexivirga sp.	Yes				Complete	Host-associated	Fungi	Inner tissue	Fruitbody	Isolate	Yes	Kuehneromyces mutabilis	99.46	0	4444219	4214	67.3
8108674569	Bacteria	Aeromicrobium sp. M71_B2		Actinobacteria	Actinomycetia	Propionibacteriales	Nocardioidaceae	Aeromicrobium	Aeromicrobium sp.	Yes				Complete	Host-associated	Fungi	Inner tissue	Fruitbody	Isolate	Yes	Kuehneromyces mutabilis	98.96	1.64	4430998	4384	68.9
2969784069	Bacteria	Mycobacterium chelonae M75		Actinobacteria	Actinomycetia	Corynebacteriales	Mycobacteriaceae	Mycobacteroides	Mycobacterium chelonae	Yes				Complete	Host-associated	Fungi	Inner tissue	Fruitbody	Isolate	Yes	Kuehneromyces mutabilis	99.66	1.26	5104343	5212	64
8108930444	Bacteria	Pseudomonas sp. M91		Proteobacteria	Gammaproteobacteria	Pseudomonadales	Pseudomonadaceae	Pseudomonas	Pseudomonas sp.	Yes				Complete	Host-associated	Fungi	Inner tissue	Fruitbody	Isolate	Yes	Pholiota spumosa	99.93	1.56	6517117	6306	60
8108923093	Bacteria	Paenibacillus sp. MP102		Firmicutes	Bacilli	Bacillales	Paenibacillaceae	Paenibacillus	Paenibacillus sp.	Yes				Complete	Host-associated	Fungi	Inner tissue	Fruitbody	Isolate	Yes	Paxillus atrotomentosus	99.85	0.95	7221076	7346	47
8108915415	Bacteria	Pseudomonas lurida MP108		Proteobacteria	Gammaproteobacteria	Pseudomonadales	Pseudomonadaceae	Pseudomonas	Pseudomonas lurida	Yes				Complete	Host-associated	Fungi	Inner tissue	Fruitbody	Isolate	Yes	Lycoperdon perlatum	99.93	1.29	7398052	7665	60
8108660109	Bacteria	Chryseobacterium viscerum MP121_B1		Bacteroidetes	Flavobacteriia	Flavobacteriales	Weeksellaceae	Chryseobacterium	Chryseobacterium viscerum	Yes				Complete	Host-associated	Fungi	Inner tissue	Fruitbody	Isolate	Yes	Lycoperdon perlatum	99.51	0.25	5038752	4566	36
8108904173	Bacteria	Pseudomonas brenneri MP123		Proteobacteria	Gammaproteobacteria	Pseudomonadales	Pseudomonadaceae	Pseudomonas	Pseudomonas brenneri	Yes				Complete	Host-associated	Fungi	Inner tissue	Fruitbody	Isolate	Yes	Stropharia aeruginosa	99.86	0.81	7773547	11229	60
8108896313	Bacteria	Caballeronia sp. MP124		Proteobacteria	Betaproteobacteria	Burkholderiales	Burkholderiaceae	Caballeronia	Caballeronia sp.	Yes				Complete	Host-associated	Fungi	Inner tissue	Fruitbody	Isolate	Yes	Stropharia aeruginosa	97.6	1.94	7691039	7840	61
8108892148	Bacteria	Microbacterium sp. MP126		Actinobacteria	Actinomycetia	Micrococcales	Microbacteriaceae	Microbacterium	Microbacterium sp.	Yes				Complete	Host-associated	Fungi	Inner tissue	Fruitbody	Isolate	Yes	Hydnum rufescens	99.49	2.18	4081316	4152	68
8108887113	Bacteria	Chryseobacterium sp. MP134		Bacteroidetes	Flavobacteriia	Flavobacteriales	Weeksellaceae	Chryseobacterium	Chryseobacterium sp.	Yes				Complete	Host-associated	Fungi	Inner tissue	Fruitbody	Isolate	Yes	Lycoperdon perlatum	100.0	0.61	5315221	5016	36
8108880923	Bacteria	Pseudomonas sp. MP137		Proteobacteria	Gammaproteobacteria	Pseudomonadales	Pseudomonadaceae	Pseudomonas	Pseudomonas sp.	Yes				Complete	Host-associated	Fungi	Inner tissue	Fruitbody	Isolate	Yes	Paxillus involutus	100.0	2.23	6235470	6179	58
8108876609	Bacteria	Stenotrophomonas rhizophila MP139		Proteobacteria	Gammaproteobacteria	Xanthomonadales	Xanthomonadaceae	Stenotrophomonas	Stenotrophomonas rhizophila	Yes				Complete	Host-associated	Fungi	Inner tissue	Fruitbody	Isolate	Yes	Lycoperdon perlatum	99.91	3.51	4627480	4309	68
8108869650	Bacteria	Pseudomonas sp. MP144		Proteobacteria	Gammaproteobacteria	Pseudomonadales	Pseudomonadaceae	Pseudomonas	Pseudomonas sp.	Yes				Complete	Host-associated	Fungi	Inner tissue	Fruitbody	Isolate	Yes	Lycoperdon perlatum	100.0	1	7286378	6948	59
8108862471	Bacteria	Pseudomonas sp. MP165		Proteobacteria	Gammaproteobacteria	Pseudomonadales	Pseudomonadaceae	Pseudomonas	Pseudomonas sp.	Yes				Complete	Host-associated	Fungi	Inner tissue	Fruitbody	Isolate	Yes	Clitocybe geotropa	99.93	1.74	7422233	7167	60
8108851592	Bacteria	Mycobacteroides sp. MP183		Actinobacteria	Actinomycetia	Corynebacteriales	Mycobacteriaceae	Mycobacteroides	Mycobacteroides sp.	Yes				Complete	Host-associated	Fungi	Inner tissue	Fruitbody	Isolate	Yes	Cortinarius caperatus	99.61	1.86	7136265	10866	64
8108847185	Bacteria	Dyella sp. MP188		Proteobacteria	Gammaproteobacteria	Xanthomonadales	Rhodanobacteraceae	Dyella	Dyella sp.	Yes				Complete	Host-associated	Fungi	Inner tissue	Fruitbody	Isolate	Yes	Stropharia aeruginosa	100.0	3.33	4688997	4395	62
8108654073	Bacteria	Duganella sp. MP198_B1		Proteobacteria	Betaproteobacteria	Burkholderiales	Oxalobacteraceae	Duganella	Duganella sp.	Yes				Complete	Host-associated	Fungi	Inner tissue	Fruitbody	Isolate	Yes	Cantharellus cibarius	98.87	0.8	6341954	5812	64.4
8108619827	Bacteria	Ewingella americana MP198_B2		Proteobacteria	Gammaproteobacteria	Enterobacterales	Yersiniaceae	Ewingella	Ewingella americana	Yes				Complete	Host-associated	Fungi	Inner tissue	Fruitbody	Isolate	Yes	Cantharellus cibarius	99.54	0.09	4905145	4542	53.8
8108839528	Bacteria	Rhizobium lusitanum MP220		Proteobacteria	Alphaproteobacteria	Hyphomicrobiales	Rhizobiaceae	Rhizobium	Rhizobium lusitanum	Yes				Complete	Host-associated	Fungi	Inner tissue	Fruitbody	Isolate	Yes	Craterellus tubaeformis	99.94	2.86	7876168	7635	59
8108833055	Bacteria	Pseudomonas sp. MP225		Proteobacteria	Gammaproteobacteria	Pseudomonadales	Pseudomonadaceae	Pseudomonas	Pseudomonas sp.	Yes				Complete	Host-associated	Fungi	Inner tissue	Fruitbody	Isolate	Yes	Cantharellus cibarius	99.86	1.37	6776833	6460	61
8108826469	Bacteria	Rhizobium sp. MP232		Proteobacteria	Alphaproteobacteria	Hyphomicrobiales	Rhizobiaceae	Rhizobium	Rhizobium sp.	Yes				Complete	Host-associated	Fungi	Inner tissue	Fruitbody	Isolate	Yes	Cantharellus cibarius	99.15	1.57	6522895	6568	60
8108649831	Bacteria	Luteibacter pinisoli MP238_B1		Proteobacteria	Gammaproteobacteria	Lysobacterales	Rhodanobacteraceae	Luteibacter	Luteibacter pinisoli	Yes				Complete	Host-associated	Fungi	Inner tissue	Fruitbody	Isolate	Yes	Cantharellus cibarius	95.12	0.81	4438063	4117	66.2
8108645279	Bacteria	Luteibacter sp. MP241_B2		Proteobacteria	Gammaproteobacteria	Lysobacterales	Rhodanobacteraceae	Luteibacter	Luteibacter sp.	Yes				Complete	Host-associated	Fungi	Inner tissue	Fruitbody	Isolate	Yes	Cantharellus cibarius	98.88	1.79	5340469	4416	65.4
8108821891	Bacteria	Stenotrophomonas rhizophila MP242		Proteobacteria	Gammaproteobacteria	Lysobacterales	Lysobacteraceae	Stenotrophomonas	Stenotrophomonas rhizophila	Yes				Complete	Host-associated	Fungi	Inner tissue	Fruitbody	Isolate	Yes	Cantharellus cibarius	100.0	1.46	4789145	4563	67
8108640853	Bacteria	Flavobacteriales sp. MP243_B1		Bacteroidota	Flavobacteriia	Flavobacteriales			Flavobacteriales sp.	Yes				Complete	Host-associated	Fungi	Inner tissue	Fruitbody	Isolate	Yes	Cantharellus cibarius	99.86	0	4611099	4316	34.9
8108815634	Bacteria	Delftia acidovorans MP99		Proteobacteria	Betaproteobacteria	Burkholderiales	Comamonadaceae	Delftia	Delftia acidovorans	Yes				Complete	Host-associated	Fungi	Inner tissue	Fruitbody	Isolate	Yes	Lycoperdon perlatum	99.84	0.36	6634811	6239	67
