# Supplementary material for: Genomic evidence of symbiotic adaptations in fungus-associated bacteria
Source: iScience. 2025 Mar 20;28(4):112253. doi: 10.1016/j.isci.2025.112253 (PMC12023794; doi:10.1016/j.isci.2025.112253)
Supplement: Table S2. Full COG category names used in Figure 1F [file mmc3.xlsx]

## Sheet: COGs
List of COGs and their categories resulted by RPS blast
Cog_id	CAT
COG0001	H
COG0002	E
COG0003	P
COG0004	P
COG0005	F
COG0006	E
COG0007	H
COG0008	J
COG0009	J
COG0010	E
COG0011	H
COG0012	J
COG0013	J
COG0014	E
COG0015	F
COG0016	J
COG0017	J
COG0018	J
COG0019	E
COG0020	I
COG0021	G
COG0022	C
COG0023	J
COG0024	J
COG0025	P
COG0026	F
COG0027	F
COG0028	EH
COG0029	H
COG0030	J
COG0031	E
COG0033	G
COG0034	F
COG0035	F
COG0036	G
COG0037	J
COG0038	P
COG0039	C
COG0040	E
COG0041	F
COG0042	J
COG0043	H
COG0044	F
COG0045	C
COG0046	F
COG0047	F
COG0048	J
COG0049	J
COG0050	J
COG0051	J
COG0052	J
COG0053	P
COG0054	H
COG0055	C
COG0056	C
COG0057	G
COG0058	G
COG0059	EH
COG0060	J
COG0061	H
COG0062	F
COG0063	F
COG0064	J
COG0065	E
COG0066	E
COG0067	E
COG0068	O
COG0069	E
COG0070	E
COG0071	O
COG0072	J
COG0073	J
COG0074	C
COG0075	EF
COG0076	E
COG0077	E
COG0078	E
COG0079	E
COG0080	J
COG0081	J
COG0082	E
COG0083	E
COG0084	N
COG0085	K
COG0086	K
COG0087	J
COG0088	J
COG0089	J
COG0090	J
COG0091	J
COG0092	J
COG0093	J
COG0094	J
COG0095	H
COG0096	J
COG0097	J
COG0098	J
COG0099	J
COG0100	J
COG0101	J
COG0102	J
COG0103	J
COG0104	F
COG0105	F
COG0106	E
COG0107	E
COG0108	H
COG0109	HI
COG0110	R
COG0111	H
COG0112	E
COG0113	H
COG0114	C
COG0115	EH
COG0116	J
COG0117	H
COG0118	E
COG0119	E
COG0120	G
COG0121	R
COG0122	L
COG0123	Q
COG0124	J
COG0125	F
COG0126	G
COG0127	F
COG0128	E
COG0129	EG
COG0130	J
COG0131	E
COG0132	H
COG0133	E
COG0134	E
COG0135	E
COG0136	E
COG0137	E
COG0138	F
COG0139	E
COG0140	E
COG0141	E
COG0142	H
COG0143	J
COG0144	J
COG0145	EQ
COG0146	EQ
COG0147	EH
COG0148	G
COG0149	G
COG0150	F
COG0151	F
COG0152	F
COG0153	G
COG0154	J
COG0155	P
COG0156	H
COG0157	H
COG0158	G
COG0159	E
COG0160	E
COG0161	H
COG0162	J
COG0163	H
COG0164	L
COG0165	E
COG0166	G
COG0167	F
COG0168	P
COG0169	E
COG0170	OM
COG0171	H
COG0172	J
COG0173	J
COG0174	E
COG0175	EH
COG0176	G
COG0177	L
COG0178	L
COG0179	Q
COG0180	J
COG0181	H
COG0182	E
COG0183	I
COG0184	J
COG0185	J
COG0186	J
COG0187	L
COG0188	L
COG0189	EHJQ
COG0190	H
COG0191	G
COG0192	H
COG0193	J
COG0194	F
COG0195	K
COG0196	H
COG0197	J
COG0198	J
COG0199	J
COG0200	J
COG0201	U
COG0202	K
COG0203	J
COG0204	I
COG0205	G
COG0206	D
COG0207	F
COG0208	F
COG0209	F
COG0210	L
COG0211	J
COG0212	H
COG0213	F
COG0214	H
COG0215	J
COG0216	J
COG0217	KJ
COG0218	D
COG0219	J
COG0220	J
COG0221	C
COG0222	J
COG0223	J
COG0224	C
COG0225	O
COG0226	P
COG0227	J
COG0228	J
COG0229	O
COG0230	J
COG0231	J
COG0232	F
COG0233	J
COG0234	O
COG0235	EG
COG0236	I
COG0237	H
COG0238	J
COG0239	DP
COG0240	C
COG0241	E
COG0242	J
COG0243	C
COG0244	J
COG0245	I
COG0246	G
COG0247	C
COG0248	FT
COG0249	L
COG0250	K
COG0251	V
COG0252	JE
COG0253	E
COG0254	J
COG0255	J
COG0256	J
COG0257	J
COG0258	L
COG0259	H
COG0260	E
COG0261	J
COG0262	H
COG0263	E
COG0264	J
COG0265	O
COG0266	L
COG0267	J
COG0268	J
COG0269	G
COG0270	L
COG0271	KT
COG0272	L
COG0274	F
COG0275	J
COG0276	H
COG0277	C
COG0278	O
COG0279	G
COG0280	C
COG0281	C
COG0282	C
COG0283	F
COG0284	F
COG0285	H
COG0286	V
COG0287	E
COG0288	P
COG0289	E
COG0290	J
COG0291	J
COG0292	J
COG0293	J
COG0294	H
COG0295	F
COG0296	G
COG0297	G
COG0298	O
COG0299	F
COG0300	R
COG0301	HJ
COG0302	H
COG0303	H
COG0304	IQ
COG0305	L
COG0306	P
COG0307	H
COG0308	E
COG0309	O
COG0310	P
COG0311	H
COG0312	R
COG0313	J
COG0314	H
COG0315	H
COG0316	O
COG0317	TK
COG0318	I
COG0319	J
COG0320	H
COG0321	H
COG0322	L
COG0323	L
COG0324	J
COG0325	H
COG0326	O
COG0327	H
COG0328	L
COG0329	EM
COG0330	O
COG0331	I
COG0332	I
COG0333	J
COG0334	E
COG0335	J
COG0336	J
COG0337	E
COG0338	L
COG0339	O
COG0340	H
COG0341	U
COG0342	U
COG0343	J
COG0344	I
COG0345	E
COG0346	Q
COG0347	TE
COG0348	C
COG0349	J
COG0350	L
COG0351	H
COG0352	H
COG0353	L
COG0354	O
COG0355	C
COG0356	C
COG0357	J
COG0358	L
COG0359	J
COG0360	J
COG0361	J
COG0362	G
COG0363	G
COG0364	G
COG0365	I
COG0366	G
COG0367	E
COG0368	H
COG0369	FP
COG0370	P
COG0371	C
COG0372	C
COG0373	H
COG0374	C
COG0375	O
COG0376	P
COG0377	C
COG0378	O
COG0379	H
COG0380	G
COG0381	M
COG0382	H
COG0383	G
COG0384	R
COG0385	R
COG0386	VI
COG0387	P
COG0388	C
COG0389	L
COG0390	P
COG0391	GH
COG0392	M
COG0393	S
COG0394	T
COG0395	G
COG0396	O
COG0397	O
COG0398	S
COG0399	M
COG0400	R
COG0401	C
COG0402	FR
COG0403	E
COG0404	E
COG0405	E
COG0406	G
COG0407	H
COG0408	H
COG0409	O
COG0410	E
COG0411	E
COG0412	Q
COG0413	H
COG0414	H
COG0415	L
COG0416	I
COG0417	L
COG0418	F
COG0419	L
COG0420	L
COG0421	E
COG0422	H
COG0423	J
COG0424	Q
COG0425	JHO
COG0426	C
COG0427	C
COG0428	P
COG0429	R
COG0430	A
COG0431	C
COG0432	H
COG0433	L
COG0434	M
COG0435	C
COG0436	E
COG0437	C
COG0438	M
COG0439	I
COG0440	E
COG0441	J
COG0442	J
COG0443	O
COG0444	EP
COG0445	J
COG0446	I
COG0447	H
COG0448	G
COG0449	M
COG0450	V
COG0451	M
COG0452	H
COG0454	KR
COG0455	DN
COG0456	J
COG0457	R
COG0458	EF
COG0459	O
COG0460	E
COG0461	F
COG0462	F
COG0463	M
COG0464	MDT
COG0465	O
COG0466	O
COG0467	T
COG0468	L
COG0469	G
COG0470	L
COG0471	G
COG0472	M
COG0473	CE
COG0474	P
COG0475	P
COG0476	H
COG0477	GEPR
COG0478	T
COG0479	C
COG0480	J
COG0481	J
COG0482	J
COG0483	G
COG0484	O
COG0486	J
COG0488	R
COG0489	D
COG0490	PT
COG0491	R
COG0492	O
COG0493	ER
COG0494	V
COG0495	J
COG0496	L
COG0497	L
COG0498	E
COG0499	H
COG0500	QR
COG0501	O
COG0502	H
COG0503	F
COG0504	F
COG0505	EF
COG0506	E
COG0507	L
COG0508	C
COG0509	E
COG0510	H
COG0511	I
COG0512	EH
COG0513	L
COG0514	L
COG0515	T
COG0516	F
COG0517	T
COG0518	F
COG0519	F
COG0520	E
COG0521	H
COG0522	J
COG0523	R
COG0524	G
COG0525	J
COG0526	O
COG0527	E
COG0528	F
COG0529	P
COG0530	P
COG0531	E
COG0532	J
COG0533	J
COG0534	V
COG0535	DH
COG0536	DL
COG0537	FR
COG0538	C
COG0539	J
COG0540	F
COG0541	U
COG0542	O
COG0543	HC
COG0544	O
COG0545	O
COG0546	C
COG0547	E
COG0548	E
COG0549	E
COG0550	L
COG0551	L
COG0552	U
COG0553	KL
COG0554	C
COG0555	P
COG0556	L
COG0557	K
COG0558	I
COG0559	E
COG0560	E
COG0561	HR
COG0562	M
COG0563	F
COG0564	J
COG0565	J
COG0566	J
COG0567	C
COG0568	K
COG0569	PT
COG0571	K
COG0572	F
COG0573	P
COG0574	G
COG0575	I
COG0576	O
COG0577	V
COG0578	C
COG0579	G
COG0580	G
COG0581	P
COG0582	LX
COG0583	K
COG0584	I
COG0585	J
COG0586	M
COG0587	L
COG0588	G
COG0589	T
COG0590	J
COG0591	E
COG0592	L
COG0593	L
COG0594	J
COG0595	J
COG0596	HR
COG0597	MU
COG0598	P
COG0599	R
COG0600	P
COG0601	EP
COG0602	H
COG0603	J
COG0604	CR
COG0605	P
COG0606	O
COG0607	P
COG0608	L
COG0609	P
COG0610	V
COG0611	H
COG0612	R
COG0613	F
COG0614	P
COG0615	M
COG0616	O
COG0617	J
COG0618	FT
COG0619	H
COG0620	E
COG0621	J
COG0622	R
COG0623	I
COG0624	E
COG0625	O
COG0626	E
COG0627	V
COG0628	R
COG0629	L
COG0630	NU
COG0631	T
COG0632	L
COG0633	C
COG0634	F
COG0635	H
COG0636	C
COG0637	G
COG0638	O
COG0639	T
COG0640	K
COG0641	O
COG0642	T
COG0643	T
COG0644	C
COG0645	R
COG0646	E
COG0647	F
COG0648	L
COG0649	C
COG0650	C
COG0651	CP
COG0652	O
COG0653	U
COG0654	HC
COG0655	C
COG0656	Q
COG0657	I
COG0658	U
COG0659	P
COG0661	HT
COG0662	G
COG0663	R
COG0664	T
COG0665	E
COG0666	T
COG0667	HR
COG0668	M
COG0669	H
COG0670	P
COG0671	I
COG0672	P
COG0673	R
COG0674	C
COG0675	X
COG0676	G
COG0677	M
COG0678	O
COG0679	R
COG0680	C
COG0681	U
COG0682	M
COG0683	E
COG0684	J
COG0685	E
COG0686	E
COG0687	E
COG0688	I
COG0689	J
COG0690	U
COG0691	O
COG0692	L
COG0693	V
COG0694	O
COG0695	O
COG0696	G
COG0697	GER
COG0698	G
COG0699	L
COG0700	S
COG0701	S
COG0702	R
COG0703	E
COG0704	P
COG0705	O
COG0706	M
COG0707	M
COG0708	L
COG0709	E
COG0710	E
COG0711	C
COG0712	C
COG0713	C
COG0714	R
COG0715	P
COG0716	C
COG0717	F
COG0718	K
COG0719	O
COG0720	H
COG0721	J
COG0722	E
COG0723	C
COG0724	J
COG0725	P
COG0726	GM
COG0727	R
COG0728	M
COG0729	M
COG0730	P
COG0731	J
COG0732	V
COG0733	R
COG0735	P
COG0736	I
COG0737	FV
COG0738	G
COG0739	M
COG0740	O
COG0741	M
COG0742	J
COG0743	I
COG0744	M
COG0745	TK
COG0746	H
COG0747	E
COG0748	P
COG0749	L
COG0750	OK
COG0751	J
COG0752	J
COG0753	P
COG0754	E
COG0755	O
COG0756	FV
COG0757	E
COG0758	L
COG0759	M
COG0760	O
COG0761	I
COG0762	O
COG0763	M
COG0764	I
COG0765	E
COG0766	M
COG0767	M
COG0768	DM
COG0769	M
COG0770	M
COG0771	M
COG0772	D
COG0773	M
COG0774	M
COG0775	FH
COG0776	L
COG0777	I
COG0778	C
COG0779	J
COG0780	J
COG0781	K
COG0782	K
COG0783	PV
COG0784	T
COG0785	CO
COG0786	E
COG0787	M
COG0788	F
COG0789	K
COG0790	R
COG0791	M
COG0792	L
COG0793	O
COG0794	GM
COG0795	MN
COG0796	M
COG0797	M
COG0798	P
COG0799	J
COG0800	G
COG0801	H
COG0802	J
COG0803	P
COG0804	E
COG0805	U
COG0806	J
COG0807	H
COG0809	J
COG0810	M
COG0811	U
COG0812	M
COG0813	F
COG0814	E
COG0815	M
COG0816	JLK
COG0817	L
COG0818	I
COG0819	H
COG0820	J
COG0821	I
COG0822	O
COG0823	U
COG0824	I
COG0825	I
COG0826	J
COG0827	L
COG0828	J
COG0829	O
COG0830	O
COG0831	E
COG0832	E
COG0833	E
COG0834	ET
COG0835	T
COG0836	M
COG0837	G
COG0838	C
COG0839	C
COG0840	T
COG0841	V
COG0842	V
COG0843	C
COG0845	MV
COG0846	O
COG0847	L
COG0848	U
COG0849	D
COG0850	D
COG0851	D
COG0852	C
COG0853	H
COG0854	H
COG0855	P
COG0856	F
COG0857	R
COG0858	J
COG0859	M
COG0860	M
COG0861	P
COG0863	L
COG0864	K
COG1001	F
COG1002	V
COG1003	E
COG1004	M
COG1005	C
COG1006	P
COG1007	C
COG1008	C
COG1009	C
COG1010	H
COG1011	H
COG1012	I
COG1013	C
COG1014	C
COG1015	G
COG1017	C
COG1018	C
COG1019	H
COG1020	Q
COG1021	Q
COG1022	I
COG1023	G
COG1024	I
COG1025	O
COG1026	O
COG1027	E
COG1028	I
COG1029	C
COG1030	O
COG1031	R
COG1032	R
COG1033	R
COG1034	C
COG1035	C
COG1036	C
COG1038	C
COG1039	L
COG1040	R
COG1041	J
COG1042	C
COG1043	M
COG1044	M
COG1045	E
COG1047	O
COG1048	C
COG1049	C
COG1051	F
COG1052	CHR
COG1053	C
COG1054	J
COG1055	P
COG1056	H
COG1057	H
COG1058	L
COG1059	LV
COG1060	H
COG1061	KL
COG1062	C
COG1063	ER
COG1064	G
COG1066	L
COG1067	O
COG1069	G
COG1070	G
COG1071	C
COG1072	H
COG1073	T
COG1074	L
COG1075	I
COG1076	O
COG1077	DZ
COG1078	R
COG1079	F
COG1080	G
COG1082	G
COG1083	M
COG1084	R
COG1085	G
COG1086	MO
COG1087	M
COG1088	M
COG1089	M
COG1090	R
COG1091	M
COG1092	J
COG1093	J
COG1094	J
COG1095	K
COG1096	U
COG1097	U
COG1098	R
COG1099	R
COG1100	R
COG1101	R
COG1102	F
COG1103	J
COG1104	E
COG1105	G
COG1106	R
COG1107	L
COG1108	P
COG1109	G
COG1110	L
COG1111	L
COG1112	L
COG1113	E
COG1114	E
COG1115	E
COG1116	P
COG1117	P
COG1118	P
COG1119	P
COG1120	PH
COG1121	P
COG1122	PR
COG1123	O
COG1124	EP
COG1125	E
COG1126	E
COG1127	M
COG1129	G
COG1131	V
COG1132	V
COG1133	V
COG1134	G
COG1135	E
COG1136	M
COG1137	M
COG1138	CO
COG1139	C
COG1140	CP
COG1141	C
COG1142	C
COG1143	C
COG1144	C
COG1145	C
COG1146	F
COG1148	C
COG1149	R
COG1150	C
COG1151	C
COG1152	C
COG1153	C
COG1154	HI
COG1155	C
COG1156	C
COG1157	NU
COG1158	K
COG1159	J
COG1160	J
COG1161	J
COG1162	J
COG1163	J
COG1164	E
COG1165	H
COG1166	E
COG1167	KE
COG1168	ER
COG1169	HQ
COG1171	E
COG1172	G
COG1173	EP
COG1174	E
COG1175	G
COG1176	E
COG1177	E
COG1178	P
COG1179	J
COG1180	O
COG1181	MR
COG1182	C
COG1183	I
COG1184	J
COG1185	J
COG1186	J
COG1187	J
COG1188	J
COG1189	J
COG1190	J
COG1191	K
COG1192	DN
COG1193	L
COG1194	L
COG1195	L
COG1196	D
COG1197	LK
COG1198	L
COG1199	L
COG1200	L
COG1201	L
COG1202	L
COG1203	V
COG1204	L
COG1205	L
COG1206	J
COG1207	M
COG1208	JM
COG1209	M
COG1210	M
COG1211	I
COG1212	M
COG1213	I
COG1214	J
COG1215	N
COG1216	G
COG1217	T
COG1218	P
COG1219	O
COG1220	O
COG1221	KT
COG1222	O
COG1223	R
COG1224	K
COG1225	O
COG1226	P
COG1227	C
COG1228	Q
COG1229	C
COG1230	P
COG1231	E
COG1232	H
COG1233	Q
COG1234	J
COG1235	P
COG1236	J
COG1237	R
COG1238	S
COG1239	H
COG1240	H
COG1241	L
COG1242	R
COG1243	J
COG1244	J
COG1245	J
COG1246	E
COG1247	E
COG1249	C
COG1250	I
COG1251	C
COG1252	C
COG1253	R
COG1254	C
COG1255	R
COG1256	N
COG1257	I
COG1258	J
COG1259	R
COG1260	I
COG1261	N
COG1262	O
COG1263	G
COG1264	G
COG1266	O
COG1267	I
COG1268	H
COG1269	C
COG1270	H
COG1271	C
COG1272	U
COG1273	L
COG1274	C
COG1275	V
COG1276	P
COG1277	O
COG1278	K
COG1279	E
COG1280	E
COG1281	O
COG1282	C
COG1283	P
COG1284	S
COG1285	P
COG1286	FM
COG1287	O
COG1288	R
COG1289	S
COG1290	C
COG1291	N
COG1292	M
COG1293	JO
COG1294	C
COG1295	S
COG1296	E
COG1297	R
COG1298	N
COG1299	G
COG1300	D
COG1301	C
COG1302	S
COG1303	J
COG1304	CIR
COG1305	O
COG1306	R
COG1307	I
COG1308	K
COG1309	K
COG1310	O
COG1311	L
COG1312	G
COG1313	R
COG1314	U
COG1315	N
COG1316	M
COG1317	NU
COG1318	K
COG1319	C
COG1320	P
COG1321	K
COG1322	L
COG1323	J
COG1324	P
COG1325	U
COG1326	R
COG1327	K
COG1328	F
COG1329	K
COG1330	L
COG1331	R
COG1332	V
COG1333	CO
COG1334	R
COG1335	HR
COG1336	V
COG1337	V
COG1338	N
COG1339	H
COG1340	S
COG1341	J
COG1342	R
COG1343	V
COG1344	N
COG1345	N
COG1346	M
COG1347	C
COG1348	HP
COG1349	KG
COG1350	E
COG1351	F
COG1352	T
COG1353	V
COG1354	L
COG1355	R
COG1356	K
COG1357	S
COG1358	J
COG1359	C
COG1360	N
COG1361	R
COG1362	E
COG1363	EG
COG1364	E
COG1365	R
COG1366	T
COG1367	V
COG1368	M
COG1369	J
COG1370	J
COG1371	J
COG1372	LX
COG1373	R
COG1374	J
COG1376	M
COG1377	N
COG1378	K
COG1379	R
COG1380	R
COG1381	L
COG1382	O
COG1383	J
COG1384	J
COG1385	J
COG1386	K
COG1387	ER
COG1388	M
COG1389	L
COG1390	C
COG1391	O
COG1392	P
COG1393	P
COG1394	C
COG1395	K
COG1396	K
COG1397	O
COG1398	I
COG1399	J
COG1400	U
COG1401	V
COG1402	H
COG1403	V
COG1404	O
COG1405	K
COG1406	N
COG1407	R
COG1408	R
COG1409	T
COG1410	E
COG1411	R
COG1412	J
COG1413	R
COG1414	K
COG1415	S
COG1416	P
COG1417	S
COG1418	JR
COG1419	N
COG1420	K
COG1421	V
COG1422	M
COG1423	L
COG1424	H
COG1426	D
COG1427	H
COG1428	F
COG1429	H
COG1430	S
COG1431	JV
COG1432	R
COG1433	O
COG1434	M
COG1435	F
COG1436	C
COG1437	TR
COG1438	K
COG1439	J
COG1440	G
COG1441	H
COG1442	M
COG1443	I
COG1444	J
COG1445	G
COG1446	E
COG1447	G
COG1448	E
COG1449	G
COG1450	U
COG1451	R
COG1452	M
COG1453	R
COG1454	C
COG1455	G
COG1456	C
COG1457	F
COG1458	R
COG1459	NUW
COG1460	K
COG1461	R
COG1462	M
COG1463	M
COG1464	P
COG1465	E
COG1466	L
COG1467	L
COG1468	V
COG1469	H
COG1470	S
COG1471	J
COG1472	G
COG1473	R
COG1474	L
COG1475	D
COG1476	K
COG1477	HO
COG1478	H
COG1479	V
COG1480	T
COG1481	K
COG1482	G
COG1483	R
COG1484	L
COG1485	D
COG1486	G
COG1487	V
COG1488	H
COG1489	GT
COG1490	J
COG1491	R
COG1492	H
COG1493	T
COG1494	G
COG1495	O
COG1496	P
COG1497	K
COG1498	J
COG1499	J
COG1500	J
COG1501	G
COG1502	I
COG1503	J
COG1504	S
COG1505	E
COG1506	E
COG1507	S
COG1508	K
COG1509	E
COG1510	K
COG1511	S
COG1512	S
COG1513	P
COG1514	J
COG1515	L
COG1516	NU
COG1517	V
COG1518	V
COG1519	M
COG1520	M
COG1521	H
COG1522	K
COG1523	G
COG1524	T
COG1525	L
COG1526	C
COG1527	C
COG1528	P
COG1529	C
COG1530	J
COG1531	S
COG1532	R
COG1533	L
COG1534	J
COG1535	Q
COG1536	N
COG1537	J
COG1538	M
COG1539	H
COG1540	E
COG1541	H
COG1542	S
COG1543	G
COG1544	J
COG1545	R
COG1546	H
COG1547	S
COG1548	H
COG1549	J
COG1550	S
COG1551	T
COG1552	J
COG1553	P
COG1554	G
COG1555	L
COG1556	C
COG1558	N
COG1559	M
COG1560	I
COG1561	S
COG1562	I
COG1563	R
COG1564	H
COG1565	R
COG1566	V
COG1567	V
COG1568	Q
COG1569	R
COG1570	L
COG1571	J
COG1572	O
COG1573	L
COG1574	R
COG1575	H
COG1576	J
COG1577	I
COG1578	V
COG1579	R
COG1580	N
COG1581	K
COG1582	N
COG1583	V
COG1584	C
COG1585	O
COG1586	E
COG1587	H
COG1588	J
COG1589	D
COG1590	J
COG1591	L
COG1592	C
COG1593	G
COG1594	K
COG1595	K
COG1596	M
COG1597	IR
COG1598	V
COG1599	L
COG1600	J
COG1601	J
COG1602	L
COG1603	J
COG1604	V
COG1605	E
COG1606	R
COG1607	I
COG1608	I
COG1609	K
COG1610	R
COG1611	F
COG1612	H
COG1613	P
COG1614	C
COG1615	S
COG1617	J
COG1618	F
COG1619	M
COG1620	C
COG1621	G
COG1622	C
COG1623	T
COG1624	T
COG1625	C
COG1626	G
COG1627	R
COG1628	R
COG1629	P
COG1630	L
COG1631	J
COG1632	J
COG1633	P
COG1634	H
COG1635	GH
COG1636	J
COG1637	L
COG1638	G
COG1639	T
COG1640	G
COG1641	H
COG1643	J
COG1644	K
COG1645	R
COG1646	I
COG1647	Q
COG1648	H
COG1649	S
COG1650	J
COG1651	O
COG1652	P
COG1653	G
COG1654	K
COG1655	S
COG1656	R
COG1657	I
COG1658	J
COG1659	V
COG1660	T
COG1661	R
COG1662	X
COG1663	M
COG1664	Z
COG1665	R
COG1666	T
COG1667	S
COG1668	CP
COG1669	R
COG1670	JO
COG1671	S
COG1672	R
COG1673	R
COG1674	D
COG1675	K
COG1676	J
COG1677	N
COG1678	K
COG1679	I
COG1680	V
COG1681	N
COG1682	G
COG1683	S
COG1684	N
COG1685	E
COG1686	M
COG1687	E
COG1688	V
COG1689	R
COG1690	J
COG1691	F
COG1692	T
COG1693	K
COG1694	V
COG1695	K
COG1696	M
COG1697	L
COG1698	S
COG1699	N
COG1700	V
COG1701	H
COG1702	T
COG1703	O
COG1704	M
COG1705	MN
COG1706	N
COG1707	R
COG1708	R
COG1709	K
COG1710	R
COG1711	L
COG1712	E
COG1713	TR
COG1714	S
COG1715	V
COG1716	T
COG1717	J
COG1718	T
COG1719	R
COG1720	J
COG1721	S
COG1722	L
COG1723	J
COG1724	R
COG1725	K
COG1726	C
COG1727	J
COG1728	S
COG1729	D
COG1730	O
COG1731	H
COG1732	M
COG1733	K
COG1734	K
COG1735	R
COG1736	J
COG1737	K
COG1738	J
COG1739	R
COG1740	C
COG1741	R
COG1742	R
COG1743	L
COG1744	T
COG1745	S
COG1746	J
COG1747	S
COG1748	E
COG1749	N
COG1750	R
COG1751	GT
COG1752	R
COG1753	V
COG1754	S
COG1755	S
COG1756	J
COG1757	C
COG1758	K
COG1759	F
COG1760	E
COG1761	K
COG1762	GT
COG1763	H
COG1764	V
COG1765	R
COG1766	NU
COG1767	H
COG1768	R
COG1769	V
COG1770	E
COG1771	S
COG1772	S
COG1773	P
COG1774	T
COG1775	EQ
COG1776	T
COG1777	K
COG1778	MR
COG1779	R
COG1780	F
COG1781	F
COG1782	R
COG1783	X
COG1784	R
COG1785	PR
COG1786	I
COG1787	V
COG1788	I
COG1790	S
COG1791	E
COG1792	DZ
COG1793	L
COG1794	M
COG1795	C
COG1796	L
COG1797	H
COG1798	J
COG1799	D
COG1800	R
COG1801	R
COG1802	K
COG1803	G
COG1804	I
COG1805	C
COG1806	T
COG1807	M
COG1808	S
COG1809	H
COG1810	S
COG1811	S
COG1812	H
COG1813	J
COG1814	P
COG1815	N
COG1816	F
COG1817	R
COG1818	J
COG1819	G
COG1820	G
COG1821	H
COG1822	M
COG1823	E
COG1824	P
COG1825	J
COG1826	U
COG1827	KH
COG1828	F
COG1829	H
COG1830	G
COG1831	R
COG1832	R
COG1833	R
COG1834	E
COG1835	M
COG1836	R
COG1837	R
COG1838	C
COG1839	F
COG1840	P
COG1841	J
COG1842	KT
COG1843	N
COG1844	S
COG1845	C
COG1846	K
COG1847	R
COG1848	V
COG1849	S
COG1850	G
COG1851	S
COG1852	R
COG1853	C
COG1854	T
COG1855	UW
COG1856	R
COG1857	V
COG1858	O
COG1859	J
COG1860	FL
COG1861	M
COG1862	U
COG1863	P
COG1864	F
COG1865	H
COG1866	C
COG1867	J
COG1868	N
COG1869	G
COG1871	T
COG1872	S
COG1873	R
COG1874	G
COG1875	R
COG1876	M
COG1877	G
COG1878	E
COG1879	G
COG1880	C
COG1881	R
COG1882	C
COG1883	C
COG1884	I
COG1885	S
COG1886	NU
COG1887	MI
COG1888	S
COG1889	J
COG1890	J
COG1891	H
COG1892	G
COG1893	H
COG1894	C
COG1895	V
COG1896	FR
COG1897	E
COG1898	M
COG1899	OJ
COG1900	E
COG1901	J
COG1902	C
COG1903	H
COG1904	G
COG1905	C
COG1906	R
COG1907	H
COG1908	C
COG1909	H
COG1910	P
COG1911	J
COG1912	HV
COG1913	R
COG1914	P
COG1915	S
COG1916	S
COG1917	R
COG1918	P
COG1920	H
COG1921	J
COG1922	M
COG1923	T
COG1924	I
COG1925	TG
COG1926	R
COG1927	C
COG1928	O
COG1929	G
COG1930	P
COG1931	R
COG1932	HE
COG1933	L
COG1934	M
COG1935	S
COG1936	F
COG1937	K
COG1938	R
COG1939	J
COG1940	GK
COG1941	C
COG1942	Q
COG1943	X
COG1944	J
COG1945	E
COG1946	I
COG1947	I
COG1948	L
COG1949	A
COG1950	S
COG1951	C
COG1952	U
COG1953	FH
COG1954	K
COG1955	N
COG1956	VT
COG1957	F
COG1958	K
COG1959	K
COG1960	I
COG1961	L
COG1962	H
COG1963	R
COG1964	H
COG1965	P
COG1966	CE
COG1967	S
COG1968	I
COG1969	C
COG1970	M
COG1971	P
COG1972	F
COG1973	O
COG1974	KT
COG1975	O
COG1976	J
COG1977	H
COG1978	R
COG1979	C
COG1980	G
COG1981	H
COG1982	E
COG1983	KT
COG1984	E
COG1985	H
COG1986	FV
COG1987	N
COG1988	R
COG1989	NU
COG1990	J
COG1991	R
COG1992	R
COG1993	T
COG1994	O
COG1995	H
COG1996	K
COG1997	J
COG1998	J
COG1999	O
COG2000	R
COG2001	J
COG2002	KV
COG2003	L
COG2004	J
COG2005	K
COG2006	S
COG2007	J
COG2008	E
COG2009	C
COG2010	C
COG2011	E
COG2012	K
COG2013	C
COG2014	S
COG2015	Q
COG2016	J
COG2017	G
COG2018	T
COG2019	F
COG2020	O
COG2021	E
COG2022	H
COG2023	J
COG2024	J
COG2025	C
COG2026	V
COG2027	M
COG2028	R
COG2029	S
COG2030	I
COG2031	I
COG2032	P
COG2033	C
COG2034	S
COG2035	S
COG2036	B
COG2037	C
COG2038	H
COG2039	O
COG2040	E
COG2041	C
COG2042	J
COG2043	S
COG2044	R
COG2045	H
COG2046	P
COG2047	R
COG2048	C
COG2049	E
COG2050	Q
COG2051	J
COG2052	M
COG2053	J
COG2054	H
COG2055	C
COG2056	E
COG2057	I
COG2058	J
COG2059	P
COG2060	P
COG2061	R
COG2062	T
COG2063	N
COG2064	W
COG2065	F
COG2066	E
COG2067	I
COG2068	H
COG2069	C
COG2070	R
COG2071	E
COG2072	P
COG2073	H
COG2074	GI
COG2075	J
COG2076	V
COG2077	O
COG2078	R
COG2079	G
COG2080	C
COG2081	R
COG2082	H
COG2083	S
COG2084	I
COG2085	R
COG2086	C
COG2087	H
COG2088	D
COG2089	M
COG2090	S
COG2091	H
COG2092	J
COG2093	K
COG2094	L
COG2095	E
COG2096	H
COG2097	J
COG2098	H
COG2099	H
COG2100	R
COG2101	K
COG2102	J
COG2103	M
COG2104	H
COG2105	E
COG2106	R
COG2107	H
COG2108	S
COG2109	H
COG2110	J
COG2111	P
COG2112	T
COG2113	E
COG2114	T
COG2115	G
COG2116	P
COG2117	J
COG2118	R
COG2119	R
COG2120	G
COG2121	S
COG2122	S
COG2123	U
COG2124	QV
COG2125	J
COG2126	J
COG2127	O
COG2128	P
COG2129	R
COG2130	QR
COG2131	F
COG2132	DPM
COG2133	G
COG2134	I
COG2135	L
COG2136	J
COG2137	O
COG2138	H
COG2139	J
COG2140	G
COG2141	HR
COG2142	C
COG2143	O
COG2144	R
COG2145	H
COG2146	PQ
COG2147	J
COG2148	M
COG2149	S
COG2150	R
COG2151	O
COG2152	G
COG2153	R
COG2154	H
COG2155	S
COG2156	P
COG2157	J
COG2158	R
COG2159	G
COG2160	G
COG2161	V
COG2162	Q
COG2163	J
COG2164	R
COG2165	NUW
COG2166	O
[truncated: 2,879 more rows]

## Sheet: Categories
Table 2: full COG category names
CAT	Category full name	SubCat used in figures
A	RNA processing and modification	RNA processing
B	Chromatin structure and dynamics	Chromatin
C	Energy production and conversion	Energy
D	Cell cycle control, cell division, chromosome partitioning	Cell division
E	Amino acid transport and metabolism	Amino acids
F	Nucleotide transport and metabolism	Nucleotide
G	Carbohydrate transport and metabolism	Carbohydrate
H	Coenzyme transport and metabolism	Coenzymes
I	Lipid transport and metabolism	Lipids
J	Translation, ribosomal structure and biogenesis	Translation
K	Transcription	Transcription
L	Replication, recombination and repair	Replication repair recomb.
M	Cell wall/membrane/envelope biogenesis	Cell wall cell membrane
N	Cell motility	Motility
O	Posttranslational modification, protein turnover, chaperones	Post-translation
P	Inorganic ion transport and metabolism	Inorganic ions
Q	Secondary metabolites biosynthesis, transport and catabolism	Secondary metabolites
R	General function prediction only	General function
S	Function unknown	Unknown
Z	Cytoskeleton	Cytoskeleton
T	Signal transduction mechanisms	Signal transduction
U	Intracellular trafficking, secretion, and vesicular transport	Trafficking secretion
V	Defense mechanisms	Defense
W	Extracellular structures	Extracellular structures
X	Mobilome: prophages, transposons	Prophages transpososns
Y	Nuclear structure	Nuclear structure
