# Supplementary material for: Genomic evidence of symbiotic adaptations in fungus-associated bacteria
Source: iScience. 2025 Mar 20;28(4):112253. doi: 10.1016/j.isci.2025.112253 (PMC12023794; doi:10.1016/j.isci.2025.112253)
Supplement: Table S3. Results of hypergeometric tests (Figure 2B) [file mmc4.xlsx]

## Sheet: RPS_COGs
gene.id	Fungi	Plants	Soil	Aquatic	Human	total	Is Soil associated? (Hypergeomatric_ Binary)	Is Soil associated? (Hypergeomatric_ Raw counts)	Is Fungi associated? (Hypergeomatric_ Binary)	Is Fungi associated? (Hypergeomatric_ Raw counts)	Is Aquatic associated? (Hypergeomatric_ Binary)	Is Aquatic associated? (Hypergeomatric_ Raw counts)	Is Human associated? (Hypergeomatric_Binary)	Is Human associated? (Hypergeomatric_ Raw counts)	Is Plant associated? (Hypergeomatric_ Binary)	Is Plant associated? (Hypergeomatric_ Raw counts)	Is Host-associated? (Hypergeomatric_Binary)	Is Host-associated? (Hypergeomatric_Raw counts)	Is Free-living? (Hypergeomatric_Binary)	Is Free-living? (Hypergeomatric_Raw counts)
COG0001	223	386	455	301	278	1643	Y	Y	N	N	N	N	Y	N	N	N	N	N	N	N
COG0002	174	341	298	238	189	1240	Y	N	N	N	N	N	N	N	N	N	N	N	N	N
COG0003	33	29	60	68	194	384	N	N	N	N	N	N	Y	Y	N	N	N	N	Y	N
COG0004	278	448	388	419	301	1834	N	N	N	N	N	Y	N	N	N	N	N	N	N	N
COG0005	94	153	188	116	162	713	N	Y	N	N	N	N	Y	Y	N	N	N	N	N	N
COG0006	460	979	852	534	685	3510	N	Y	N	N	N	N	N	Y	N	N	N	N	Y	N
COG0007	183	386	293	284	216	1362	N	N	N	N	N	N	N	N	Y	N	N	N	N	N
COG0008	404	720	624	568	420	2736	N	N	N	N	N	Y	N	N	Y	N	N	N	N	N
COG0009	150	248	220	220	177	1015	N	N	N	N	Y	Y	N	N	N	N	N	N	N	Y
COG0010	287	630	507	311	305	2040	Y	Y	N	N	N	N	N	N	Y	Y	Y	N	N	N
COG0011	7	15	28	8	19	77	Y	Y	N	N	N	N	Y	Y	N	N	N	N	N	N
COG0012	161	286	260	214	193	1114	N	N	N	N	N	N	N	N	N	N	N	N	N	N
COG0013	195	339	303	240	219	1296	N	N	N	N	N	N	N	N	N	N	N	N	N	N
COG0014	170	290	240	245	176	1121	N	N	N	N	N	Y	N	N	N	N	N	N	N	N
COG0015	278	571	436	424	367	2076	N	N	N	N	N	N	N	N	N	N	N	N	N	N
COG0016	161	271	237	215	163	1047	N	N	N	N	N	N	N	N	N	N	N	N	N	N
COG0017	53	79	140	45	81	398	Y	Y	N	N	N	N	Y	Y	N	N	N	N	N	N
COG0018	190	341	333	239	214	1317	N	Y	N	N	N	N	N	N	N	N	N	N	N	N
COG0019	339	581	484	520	405	2329	N	N	N	N	Y	Y	N	N	N	N	N	N	N	N
COG0020	138	213	204	174	178	907	N	N	N	N	N	N	N	Y	N	N	N	N	N	N
COG0021	280	505	367	291	297	1740	N	N	N	Y	N	N	N	N	Y	N	N	Y	Y	N
COG0022	247	463	493	378	310	1891	Y	Y	N	N	N	N	N	N	N	N	N	N	N	N
COG0023	17	23	15	49	22	126	N	N	N	N	Y	Y	N	N	N	N	N	N	N	N
COG0024	267	477	474	294	319	1831	N	Y	N	N	N	N	N	N	N	N	N	N	N	N
COG0025	323	691	575	490	426	2505	N	N	N	N	N	N	N	N	Y	N	N	Y	N	N
COG0026	160	280	253	203	196	1092	N	N	N	N	N	N	N	N	N	N	N	N	N	N
COG0027	100	181	172	184	167	804	N	N	N	N	Y	Y	Y	Y	N	N	N	N	N	Y
COG0028	813	1620	1377	915	1370	6095	N	N	N	N	N	N	N	Y	N	N	N	N	Y	N
COG0029	162	288	252	214	200	1116	N	N	N	N	N	N	N	N	N	N	N	N	N	Y
COG0030	134	238	229	166	158	925	Y	Y	N	N	N	N	N	N	N	N	N	N	N	N
COG0031	459	688	654	724	627	3152	N	N	N	N	Y	Y	Y	Y	N	N	N	N	N	N
COG0033	120	193	114	163	139	729	N	N	N	Y	Y	Y	N	Y	N	N	N	Y	Y	N
COG0034	174	295	269	224	204	1166	N	N	N	N	N	N	N	N	N	N	N	N	N	N
COG0035	98	179	176	141	132	726	N	N	N	N	N	N	N	N	N	N	N	N	N	N
COG0036	136	250	205	131	168	890	N	N	Y	N	N	N	N	Y	N	N	N	Y	Y	N
COG0037	190	416	296	303	216	1421	N	N	N	N	Y	Y	N	N	Y	N	N	N	N	Y
COG0038	249	727	547	152	480	2155	N	Y	N	N	N	N	Y	Y	Y	Y	Y	Y	Y	N
COG0039	139	300	312	74	196	1021	Y	Y	N	N	N	N	Y	Y	Y	N	N	Y	Y	N
COG0040	130	204	197	141	135	807	N	N	Y	N	N	N	N	N	N	N	N	N	N	N
COG0041	68	122	97	83	85	455	N	N	N	N	N	N	N	N	N	N	N	N	N	N
COG0042	303	561	418	495	329	2106	N	N	N	N	Y	Y	N	N	N	N	N	N	N	N
COG0043	121	354	281	215	216	1187	N	N	N	N	Y	N	N	N	N	N	N	N	N	Y
COG0044	399	715	569	502	276	2461	Y	N	N	Y	Y	N	N	N	N	N	N	N	N	N
COG0045	172	328	276	219	196	1191	N	N	N	N	N	N	N	N	N	N	N	N	N	Y
COG0046	183	303	281	226	210	1203	N	N	N	N	N	N	Y	N	N	N	N	N	N	N
COG0047	58	79	79	21	55	292	N	Y	Y	Y	N	N	N	N	N	N	N	Y	Y	N
COG0048	76	131	105	103	93	508	N	N	N	N	N	N	N	N	N	N	N	N	N	N
COG0049	95	151	131	123	116	616	N	N	N	N	N	N	N	N	N	N	N	N	N	N
COG0050	278	403	348	304	285	1618	N	N	N	Y	N	N	N	N	N	N	N	N	N	N
COG0051	66	113	87	81	67	414	N	N	N	N	N	N	N	N	N	N	N	N	N	N
COG0052	123	197	179	168	142	809	N	N	N	N	Y	N	N	N	N	N	N	N	N	N
COG0053	231	440	465	199	292	1627	Y	Y	N	N	N	N	N	N	Y	N	N	Y	N	N
COG0054	91	176	116	115	60	558	N	N	Y	N	N	N	N	N	Y	Y	Y	N	N	N
COG0055	190	311	307	225	213	1246	N	Y	N	N	N	N	N	N	N	N	N	N	N	N
COG0056	187	309	302	232	214	1244	Y	N	N	N	N	N	N	N	N	N	N	N	N	N
COG0057	271	448	407	574	352	2052	N	N	N	N	Y	Y	N	N	N	N	N	N	N	Y
COG0058	154	321	222	281	289	1267	N	N	N	N	Y	Y	Y	Y	N	N	N	N	N	N
COG0059	162	278	227	194	181	1042	N	N	N	N	N	N	N	N	Y	N	N	Y	N	N
COG0060	200	321	301	238	220	1280	N	N	N	N	N	N	N	N	N	N	N	N	N	N
COG0061	144	235	214	169	162	924	N	N	N	N	N	N	N	N	N	N	N	N	N	N
COG0062	16	5	11	13	6	51	N	N	Y	Y	N	N	N	N	N	N	N	N	N	N
COG0063	125	211	178	129	116	759	N	N	N	Y	N	N	N	N	Y	N	N	N	N	N
COG0064	147	255	210	199	137	948	N	N	N	N	Y	N	N	N	Y	N	N	N	N	N
COG0065	292	384	345	289	244	1554	N	N	N	Y	N	N	N	N	N	N	N	N	N	N
COG0066	149	191	166	160	114	780	N	N	Y	Y	N	N	N	N	N	N	N	N	N	N
COG0067	29	85	32	30	24	200	N	N	N	N	N	N	N	N	Y	Y	Y	Y	Y	N
COG0068	12	58	35	16	96	217	N	N	N	N	N	N	Y	Y	N	N	N	Y	Y	N
COG0069	292	556	449	425	349	2071	N	N	N	N	N	N	N	N	N	N	N	N	N	Y
COG0070	18	70	15	23	13	139	N	N	N	N	N	N	N	N	Y	Y	Y	Y	Y	N
COG0071	83	285	151	116	154	789	N	N	N	N	N	N	N	Y	Y	Y	Y	Y	Y	N
COG0072	179	314	279	232	197	1201	N	N	N	N	N	N	N	N	Y	N	N	N	N	N
COG0073	18	39	22	16	16	111	N	N	N	N	N	N	N	N	Y	N	N	Y	N	N
COG0074	156	301	262	184	191	1094	N	N	N	N	N	N	N	N	N	N	N	N	N	N
COG0075	168	462	350	260	193	1433	N	Y	N	N	Y	N	N	N	Y	Y	Y	N	N	Y
COG0076	171	240	264	137	211	1023	N	Y	N	Y	N	N	Y	Y	N	N	N	Y	N	N
COG0077	140	254	227	164	156	941	N	N	N	N	N	N	N	N	N	N	N	N	N	N
COG0078	200	358	326	341	214	1439	N	N	N	N	Y	Y	N	N	N	N	N	N	N	Y
COG0079	462	895	655	604	508	3124	N	N	N	N	N	N	N	N	Y	N	N	N	N	N
COG0080	78	140	129	110	87	544	N	N	N	N	N	N	N	N	N	N	N	N	N	N
COG0081	113	205	196	168	140	822	N	N	N	N	N	N	N	N	N	N	N	N	N	N
COG0082	165	279	271	215	193	1123	N	N	N	N	N	N	N	N	N	N	N	N	N	N
COG0083	57	74	130	39	120	420	Y	Y	N	N	N	N	Y	Y	N	N	N	N	N	N
COG0084	251	426	433	461	312	1883	N	N	N	N	Y	Y	N	N	N	N	N	N	N	Y
COG0085	194	318	285	237	215	1249	N	N	N	N	N	N	N	N	N	N	N	N	N	N
COG0086	181	291	271	219	203	1165	N	N	N	N	N	N	N	N	N	N	N	N	N	N
COG0087	117	203	193	147	128	788	N	N	N	N	N	N	N	N	N	N	N	N	N	N
COG0088	110	202	189	145	124	770	N	N	N	N	N	N	N	N	N	N	N	N	N	N
COG0089	51	100	66	68	61	346	N	N	N	N	N	N	N	N	N	N	N	Y	N	N
COG0090	137	239	221	171	159	927	N	N	N	N	N	N	N	N	N	N	N	N	N	N
COG0091	65	116	95	96	72	444	N	N	N	N	N	N	N	N	N	N	N	N	N	N
COG0092	116	201	194	155	137	803	N	N	N	N	N	N	N	N	N	N	N	N	N	N
COG0093	67	128	112	106	83	496	N	N	N	N	N	N	N	N	N	N	N	N	N	N
COG0094	98	178	174	139	124	713	N	N	N	N	N	N	N	N	N	N	N	N	N	N
COG0095	67	84	151	75	69	446	Y	Y	N	N	N	N	N	N	N	N	N	N	N	N
COG0096	69	139	128	112	84	532	N	N	N	N	N	N	N	N	N	N	N	N	N	N
COG0097	96	183	174	136	120	709	N	N	N	N	N	N	N	N	N	N	N	N	N	N
COG0098	91	171	159	129	114	664	N	N	N	N	N	N	N	N	N	N	N	N	N	N
COG0099	62	124	107	95	72	460	N	N	N	N	N	N	N	N	N	N	N	N	N	N
COG0100	62	138	117	106	70	493	N	N	N	N	N	N	N	N	N	N	N	N	N	N
COG0101	125	221	193	167	144	850	N	N	N	N	N	N	N	N	N	N	N	N	N	N
COG0102	64	116	110	68	69	427	N	N	N	N	N	N	N	N	N	N	N	N	N	N
COG0103	56	99	91	63	60	369	N	N	N	N	N	N	N	N	N	N	N	N	N	N
COG0104	191	360	334	212	239	1336	N	Y	N	N	N	N	Y	N	N	N	N	N	N	N
COG0105	48	86	87	72	68	361	N	N	N	N	N	N	N	N	N	N	N	N	N	N
COG0106	134	197	187	152	127	797	N	N	Y	Y	N	N	N	N	N	N	N	N	N	N
COG0107	147	232	201	184	147	911	N	N	Y	Y	N	N	N	N	N	N	N	N	N	N
COG0108	135	313	229	167	148	992	N	N	N	N	N	N	N	N	Y	Y	Y	Y	N	N
COG0109	172	297	261	294	166	1190	N	N	N	N	Y	Y	N	N	N	N	N	N	N	Y
COG0110	139	344	236	115	205	1039	N	N	N	N	N	N	Y	Y	Y	Y	Y	Y	Y	N
COG0111	604	1292	926	745	629	4196	N	N	N	N	N	N	N	N	N	Y	Y	N	Y	N
COG0112	264	509	416	472	294	1955	N	N	N	N	N	Y	N	N	N	N	N	N	N	N
COG0113	190	293	247	309	188	1227	N	N	Y	N	Y	Y	N	N	N	N	N	N	N	N
COG0114	216	367	285	340	221	1429	N	N	N	N	N	Y	N	N	Y	N	N	Y	N	N
COG0115	351	645	488	384	348	2216	N	N	N	Y	N	N	N	N	N	N	N	Y	Y	N
COG0116	90	187	196	163	111	747	Y	Y	N	N	Y	Y	N	N	N	N	N	N	N	Y
COG0117	53	103	64	66	51	337	N	N	N	N	N	N	N	N	Y	N	N	Y	N	Y
COG0118	114	190	164	152	111	731	N	N	N	N	N	N	N	N	N	N	N	N	N	N
COG0119	528	1064	948	631	643	3814	N	Y	N	N	N	N	N	N	N	N	N	N	N	N
COG0120	88	183	105	137	68	581	N	N	N	N	Y	Y	N	N	Y	Y	Y	N	N	Y
COG0121	97	218	120	142	175	752	N	N	N	N	Y	N	Y	Y	Y	N	N	Y	Y	N
COG0122	140	256	224	166	200	986	N	N	N	N	N	N	Y	Y	N	N	N	Y	N	N
COG0123	230	442	328	418	177	1595	N	N	N	N	Y	Y	N	N	Y	N	N	N	N	Y
COG0124	176	313	281	220	205	1195	N	N	N	N	N	N	N	N	N	N	N	N	N	N
COG0125	121	202	174	162	127	786	N	N	N	N	N	N	N	N	N	N	N	N	N	N
COG0126	163	295	264	212	185	1119	N	N	N	N	N	N	N	N	N	N	N	N	N	Y
COG0127	104	174	153	119	101	651	N	N	N	N	N	N	N	N	N	N	N	N	N	N
COG0128	185	327	286	261	218	1277	N	N	N	N	N	N	N	N	N	N	N	Y	N	N
COG0129	583	1233	781	660	394	3651	N	N	N	Y	N	N	N	N	Y	Y	Y	Y	Y	N
COG0130	131	255	203	192	169	950	N	N	N	N	N	N	N	N	N	N	N	N	N	Y
COG0131	101	167	154	125	99	646	N	N	N	N	N	N	N	N	N	N	N	N	N	N
COG0132	85	136	113	132	143	609	N	N	N	N	Y	N	Y	Y	N	N	N	N	N	N
COG0133	184	305	278	241	199	1207	N	N	N	N	Y	N	N	N	N	N	N	N	N	N
COG0134	149	222	210	160	157	898	N	N	Y	Y	N	N	N	N	N	N	N	N	N	N
COG0135	78	162	139	111	47	537	Y	Y	N	N	N	N	N	N	Y	N	N	N	N	N
COG0136	209	364	302	355	273	1503	N	N	N	N	Y	Y	N	Y	N	N	N	N	N	N
COG0137	172	336	268	212	183	1171	N	N	N	N	N	N	N	N	Y	N	N	N	N	N
COG0138	181	308	272	230	203	1194	N	N	N	N	N	N	N	N	N	N	N	N	N	N
COG0139	40	65	56	57	32	250	N	N	N	N	N	N	N	N	N	N	N	N	N	N
COG0140	21	27	23	26	16	113	N	N	N	N	N	N	N	N	N	N	N	N	N	N
COG0141	222	338	292	254	203	1309	N	N	N	Y	N	N	N	N	Y	N	N	N	N	N
COG0142	329	584	574	422	437	2346	N	Y	N	N	N	N	N	Y	N	N	N	N	N	N
COG0143	187	376	304	258	211	1336	N	N	N	N	N	N	N	N	N	N	N	N	N	N
COG0144	225	439	371	224	248	1507	N	Y	N	N	N	N	N	N	N	N	N	Y	N	N
COG0145	150	285	226	61	54	776	Y	Y	Y	Y	N	N	N	N	Y	Y	Y	N	Y	N
COG0146	143	266	175	50	50	684	N	Y	Y	Y	N	N	N	N	Y	Y	Y	Y	Y	N
COG0147	329	592	534	449	453	2357	N	N	N	N	N	N	N	Y	N	N	N	N	N	N
COG0148	190	343	288	247	223	1291	N	N	N	N	N	N	N	N	N	N	N	N	N	N
COG0149	134	289	209	164	161	957	N	N	N	N	N	N	N	N	N	N	N	Y	N	N
COG0150	166	269	233	207	176	1051	N	N	N	N	N	N	N	N	N	N	N	N	N	N
COG0151	168	295	264	221	196	1144	N	N	N	N	N	N	N	N	N	N	N	N	N	N
COG0152	139	292	220	166	167	984	N	N	N	N	N	N	N	N	Y	N	N	Y	N	N
COG0153	61	81	146	33	111	432	Y	Y	N	N	N	N	Y	Y	N	N	N	N	N	N
COG0154	864	1854	1323	1191	917	6149	N	N	N	N	N	N	N	N	Y	Y	Y	Y	N	N
COG0155	254	545	390	455	340	1984	N	N	N	N	N	Y	N	N	Y	N	N	Y	N	N
COG0156	317	619	452	320	376	2084	N	N	N	N	N	N	N	Y	N	Y	Y	Y	Y	N
COG0157	143	242	218	188	147	938	N	N	N	N	N	N	N	N	N	N	N	N	N	N
COG0158	102	204	146	162	105	719	N	N	N	N	Y	Y	N	N	N	N	N	N	N	N
COG0159	142	225	216	197	159	939	N	N	N	N	Y	N	N	N	N	N	N	N	N	N
COG0160	456	880	584	882	540	3342	N	N	N	N	N	Y	Y	N	N	N	N	N	N	Y
COG0161	518	1380	871	908	583	4260	N	N	N	N	Y	Y	N	N	Y	Y	Y	Y	N	N
COG0162	184	322	291	211	219	1227	N	N	N	N	N	N	N	N	Y	N	N	Y	N	N
COG0163	60	145	136	111	86	538	N	N	N	N	Y	N	N	N	N	N	N	N	N	Y
COG0164	101	149	128	136	104	618	N	N	Y	N	Y	Y	N	N	N	N	N	N	N	N
COG0165	280	387	356	350	213	1586	Y	N	N	Y	N	Y	N	N	N	N	N	N	N	N
COG0166	186	333	293	233	208	1253	N	N	N	N	N	N	N	N	N	N	N	N	N	N
COG0167	227	445	362	308	196	1538	N	N	N	N	Y	N	N	N	Y	N	N	N	N	N
COG0168	127	160	225	255	117	884	N	Y	N	N	Y	Y	N	N	N	N	N	N	N	Y
COG0169	280	622	446	419	312	2079	N	N	N	N	N	N	N	N	N	Y	Y	N	N	Y
COG0170	1	0	0	0	0	1	N	N	N	N	N	N	N	N	N	N	N	N	N	N
COG0171	172	356	260	210	168	1166	N	N	N	N	N	N	N	N	Y	Y	Y	N	N	N
COG0172	196	402	353	237	213	1401	N	Y	N	N	N	N	N	N	Y	N	N	N	N	N
COG0173	174	301	258	221	206	1160	N	N	N	N	N	N	Y	N	N	N	N	Y	N	N
COG0174	562	1207	880	1354	752	4755	N	N	N	N	N	Y	N	N	Y	N	N	N	N	N
COG0175	266	461	370	358	333	1788	N	N	N	N	Y	N	N	Y	N	N	N	N	N	N
COG0176	200	304	257	233	253	1247	N	N	N	Y	Y	N	N	Y	N	N	N	N	N	N
COG0177	115	165	146	140	137	703	N	N	N	Y	N	N	N	Y	N	N	N	N	N	N
COG0178	371	532	577	394	344	2218	N	Y	N	Y	N	N	N	N	N	N	N	N	N	N
COG0179	606	1216	950	669	575	4016	N	Y	N	Y	N	N	N	N	N	Y	Y	N	N	N
COG0180	176	346	313	209	236	1280	N	Y	N	N	N	N	N	Y	N	N	N	N	N	N
COG0181	147	246	232	190	176	991	N	N	N	N	N	N	N	N	N	N	N	N	N	N
COG0182	66	117	126	153	89	551	N	N	N	N	Y	Y	N	N	N	N	N	N	N	Y
COG0183	1266	2136	1902	1915	2622	9841	N	N	N	N	N	N	N	Y	N	N	N	N	Y	N
COG0184	31	57	56	40	39	223	N	N	N	N	N	N	N	N	N	N	N	N	N	N
COG0185	44	96	69	66	57	332	N	N	N	N	N	N	N	N	N	N	N	N	N	N
COG0186	30	60	45	38	39	212	N	N	N	N	N	N	N	N	N	N	N	N	N	N
COG0187	364	632	574	468	367	2405	N	Y	N	N	N	N	N	N	N	N	N	N	N	Y
COG0188	365	630	563	465	366	2389	N	N	N	Y	N	N	N	N	N	N	N	N	N	N
COG0189	282	528	544	554	286	2194	N	Y	N	N	Y	Y	N	N	Y	N	N	N	N	Y
COG0190	183	308	258	224	170	1143	N	N	N	Y	N	N	N	N	N	N	N	N	N	N
COG0191	174	315	316	215	301	1321	N	N	N	N	N	N	Y	Y	N	N	N	N	N	Y
COG0192	165	297	245	218	193	1118	N	N	N	N	N	N	N	N	N	N	N	N	N	N
COG0193	96	157	156	117	98	624	N	N	N	N	N	N	N	N	N	N	N	N	N	N
COG0194	79	152	151	117	90	589	N	Y	N	N	N	N	N	N	N	N	N	N	N	N
COG0195	89	164	141	123	120	637	N	N	N	N	N	N	N	N	N	N	N	N	N	N
COG0196	160	266	242	189	177	1034	N	N	Y	N	N	N	N	N	N	N	N	N	N	N
COG0197	70	131	126	99	83	509	N	N	N	N	N	N	N	N	N	N	N	N	N	N
COG0198	51	111	94	91	68	415	N	N	N	N	N	N	N	N	N	N	N	N	N	N
COG0199	16	25	17	11	19	88	N	N	N	N	N	N	N	N	N	N	N	Y	Y	N
COG0200	80	150	140	115	85	570	N	N	N	N	N	N	N	N	N	N	N	N	N	N
COG0201	168	287	259	208	199	1121	N	N	N	N	N	N	N	N	N	N	N	N	N	N
COG0202	138	266	244	192	176	1016	N	N	N	N	N	N	N	N	N	N	N	N	N	N
COG0203	56	137	97	93	70	453	N	N	N	N	N	N	N	N	Y	N	N	N	N	N
COG0204	477	759	587	912	708	3443	N	N	N	N	Y	Y	Y	Y	N	N	N	N	N	N
COG0205	106	171	171	66	162	676	Y	Y	N	N	N	N	Y	Y	N	N	N	Y	Y	N
COG0206	149	316	241	177	159	1042	N	N	N	N	N	N	N	N	Y	N	N	N	N	N
COG0207	126	253	230	190	161	960	N	N	N	N	N	N	N	N	N	N	N	N	N	Y
COG0208	188	308	255	219	270	1240	N	N	N	N	N	N	N	Y	N	N	N	Y	Y	N
COG0209	249	500	483	293	337	1862	N	Y	N	N	N	N	N	Y	N	N	N	N	N	N
COG0210	582	977	872	790	719	3940	N	N	N	N	N	N	N	Y	N	N	N	N	N	N
COG0211	30	52	39	44	34	199	N	N	N	N	N	N	N	N	N	N	N	N	N	N
COG0212	90	126	128	119	102	565	N	N	N	N	N	N	N	N	N	N	N	N	N	N
COG0213	102	172	189	53	145	661	Y	Y	N	N	N	N	Y	Y	N	N	N	Y	Y	N
COG0214	38	29	97	32	73	269	Y	Y	N	N	N	N	Y	Y	N	N	N	N	N	N
COG0215	200	339	301	239	269	1348	N	N	N	N	Y	N	N	Y	N	N	N	N	N	N
COG0216	190	325	305	237	215	1272	N	N	N	N	N	N	N	N	N	N	N	N	N	N
COG0217	143	233	214	238	168	996	N	N	N	N	Y	Y	N	N	N	N	N	N	N	N
COG0218	78	162	126	120	64	550	N	N	N	N	Y	N	N	N	Y	N	N	N	N	Y
COG0219	75	131	86	138	80	510	N	N	N	N	Y	Y	N	N	N	N	N	N	N	N
COG0220	110	191	168	145	125	739	N	N	N	N	N	N	N	N	N	N	N	N	N	N
COG0221	76	149	101	118	97	541	N	N	N	N	N	N	N	N	N	N	N	N	N	N
COG0222	79	135	106	96	74	490	N	N	Y	N	N	N	N	N	N	N	N	N	N	N
COG0223	219	392	304	316	257	1488	N	N	N	N	N	Y	N	N	N	N	N	N	N	N
COG0224	145	256	248	171	162	982	Y	Y	N	N	N	N	N	N	N	N	N	N	N	N
COG0225	159	206	200	166	108	839	N	N	Y	Y	N	N	N	N	N	N	N	N	N	N
COG0226	259	445	406	443	439	1992	N	N	N	N	Y	Y	N	Y	N	N	N	N	N	N
COG0227	28	39	31	30	25	153	N	N	N	N	N	N	N	N	N	N	N	N	N	N
COG0228	30	49	34	39	31	183	N	N	N	N	N	N	N	N	N	N	N	N	N	N
COG0229	98	155	124	131	93	601	N	N	Y	N	Y	N	N	N	N	N	N	N	N	N
COG0230	5	15	8	6	10	44	N	N	N	N	N	N	N	N	N	N	N	N	N	N
COG0231	59	92	93	85	72	401	N	N	N	N	N	N	N	N	N	N	N	N	N	N
COG0232	158	294	253	225	222	1152	N	N	N	N	N	N	Y	Y	N	N	N	N	N	N
COG0233	89	142	128	117	87	563	N	N	Y	N	N	N	N	N	N	N	N	N	N	N
COG0234	31	97	66	44	54	292	N	N	N	N	N	N	N	N	Y	Y	Y	N	N	N
COG0235	297	644	489	444	429	2303	N	N	N	N	Y	N	N	Y	Y	N	N	N	N	N
COG0236	83	137	125	93	81	519	N	N	N	N	N	N	N	N	N	N	N	N	N	N
COG0237	103	165	142	118	85	613	N	N	Y	Y	N	N	N	N	N	N	N	N	N	N
COG0238	23	29	32	10	23	117	N	N	N	N	N	N	N	N	N	N	N	N	N	N
COG0239	69	120	92	89	81	451	N	N	N	N	N	N	N	N	N	N	N	N	N	N
COG0240	165	289	251	215	250	1170	N	N	N	N	N	N	N	Y	N	N	N	Y	N	N
COG0241	59	106	75	88	70	398	N	N	N	N	Y	N	N	N	N	N	N	N	N	N
COG0242	127	232	199	177	136	871	N	N	N	N	N	N	N	N	N	N	N	N	N	N
COG0243	601	1381	912	843	1063	4800	N	N	N	N	N	N	N	Y	Y	N	N	Y	Y	N
COG0244	94	159	139	125	104	621	N	N	N	N	N	N	N	N	N	N	N	N	N	N
COG0245	58	97	82	88	71	396	N	N	N	N	Y	N	N	N	N	N	N	N	N	N
COG0246	221	566	367	228	384	1766	N	N	N	N	N	N	N	Y	Y	Y	Y	N	Y	Y
COG0247	231	662	540	370	315	2118	N	Y	N	N	N	N	Y	N	Y	Y	Y	Y	N	N
COG0248	221	404	302	280	296	1503	N	N	N	N	N	N	N	Y	Y	N	N	N	Y	N
COG0249	153	308	249	220	145	1075	N	N	N	N	Y	N	N	N	Y	N	N	N	N	Y
COG0250	115	198	184	160	130	787	N	N	N	N	N	N	N	N	N	N	N	N	N	N
COG0251	384	737	434	479	311	2345	N	N	N	Y	N	N	N	N	Y	Y	Y	Y	Y	N
COG0252	185	316	243	323	237	1304	N	N	N	N	Y	Y	Y	N	N	N	N	N	N	Y
COG0253	172	319	241	316	175	1223	N	N	N	N	Y	Y	N	N	N	N	N	N	N	N
COG0254	35	49	42	30	44	200	N	N	Y	N	N	N	N	Y	N	N	N	Y	N	N
COG0255	22	27	18	13	18	98	N	N	Y	Y	N	N	N	N	N	N	N	Y	Y	N
COG0256	53	116	91	80	62	402	N	N	N	N	N	N	N	N	N	N	N	N	N	N
COG0257	5	10	4	3	3	25	N	N	N	N	N	N	N	N	N	N	N	N	N	N
COG0258	46	60	114	34	97	351	Y	Y	N	N	N	N	Y	Y	N	N	N	N	N	N
COG0259	103	197	131	186	129	746	N	N	N	N	Y	Y	N	N	N	N	N	N	N	N
COG0260	228	415	308	233	257	1441	N	N	N	Y	N	N	N	N	Y	N	N	Y	Y	N
COG0261	30	54	55	54	47	240	N	N	N	N	N	N	N	N	N	N	N	N	N	N
COG0262	205	328	346	177	178	1234	Y	Y	N	Y	N	N	N	N	N	N	N	N	N	N
COG0263	149	270	220	193	166	998	N	N	N	N	N	N	N	N	Y	N	N	N	N	N
COG0264	136	233	207	190	152	918	N	N	N	N	Y	N	N	N	N	N	N	N	N	N
COG0265	458	1085	771	449	563	3326	N	N	N	N	N	N	N	N	N	Y	Y	N	Y	N
COG0266	231	343	404	259	376	1613	Y	Y	N	N	N	N	N	Y	N	N	N	N	N	N
COG0267	12	18	9	8	9	56	N	N	N	N	N	N	N	N	N	N	N	Y	N	N
COG0268	27	53	43	31	29	183	N	N	N	N	N	N	N	N	N	N	N	N	N	N
COG0269	17	30	39	14	37	137	N	N	N	N	N	N	Y	Y	N	N	N	N	N	N
COG0270	205	263	197	263	179	1107	N	N	N	Y	Y	Y	N	N	N	N	N	N	N	N
COG0271	24	59	17	21	20	141	N	N	N	N	N	N	N	N	Y	Y	Y	Y	Y	N
COG0272	232	395	327	417	271	1642	N	N	N	N	N	Y	N	N	N	N	N	N	N	N
COG0274	87	150	158	82	135	612	Y	Y	N	N	N	N	Y	Y	N	N	N	Y	N	N
COG0275	140	242	224	184	166	956	N	N	N	N	N	N	N	N	N	N	N	N	N	N
COG0276	157	264	238	205	186	1050	N	N	N	N	N	N	N	N	N	N	N	N	N	N
COG0277	970	1905	1467	1036	1201	6579	N	N	N	N	N	N	N	Y	N	Y	Y	N	Y	N
COG0278	37	56	31	41	30	195	N	N	Y	Y	N	N	N	N	N	N	N	Y	N	N
COG0279	59	99	66	87	102	413	N	N	N	N	Y	N	Y	Y	N	N	N	Y	Y	N
COG0280	112	179	145	199	174	809	N	N	N	N	Y	Y	Y	Y	N	N	N	N	N	Y
COG0281	265	562	445	241	341	1854	N	Y	N	N	N	N	Y	Y	Y	Y	Y	Y	Y	Y
COG0282	96	280	225	115	202	918	Y	N	N	N	N	N	Y	Y	Y	Y	Y	Y	Y	N
COG0283	100	185	174	118	120	697	N	N	N	N	N	N	N	N	N	N	N	N	N	N
COG0284	117	212	185	139	138	791	N	N	N	N	N	N	N	N	N	N	N	N	N	N
COG0285	174	304	272	219	199	1168	N	N	N	N	N	N	N	N	N	N	N	N	N	Y
COG0286	133	204	193	207	259	996	N	N	N	N	N	N	Y	Y	N	N	N	Y	N	Y
COG0287	113	240	190	62	126	731	Y	Y	Y	N	N	N	N	N	Y	Y	Y	Y	Y	N
COG0288	194	376	303	330	249	1452	N	N	N	N	Y	Y	N	N	N	N	N	N	N	N
COG0289	141	257	240	166	162	966	Y	Y	N	N	N	N	N	N	N	N	N	N	N	N
COG0290	74	132	126	99	65	496	N	N	N	N	N	N	N	N	N	N	N	N	N	N
COG0291	18	34	27	22	15	116	N	N	N	N	N	N	N	N	N	N	N	N	N	N
COG0292	54	97	75	75	42	343	N	N	N	N	N	N	N	N	N	N	N	N	N	N
COG0293	73	152	87	104	67	483	N	N	N	N	N	N	N	N	Y	N	N	Y	N	Y
COG0294	153	270	221	178	243	1065	N	N	N	N	N	N	Y	Y	N	N	N	Y	Y	N
COG0295	42	53	63	20	36	214	Y	Y	Y	Y	N	N	N	N	N	N	N	N	N	N
COG0296	227	636	430	394	375	2062	N	N	N	N	N	N	Y	Y	Y	Y	Y	N	N	N
COG0297	110	257	193	190	113	863	N	N	N	N	Y	Y	N	N	Y	N	N	N	N	Y
COG0298	3	7	5	2	21	38	N	N	N	N	N	N	Y	Y	N	N	N	Y	Y	N
COG0299	112	168	149	118	116	663	N	N	Y	Y	N	N	N	N	N	N	N	N	N	N
COG0300	684	1364	1108	981	1293	5430	N	N	N	N	N	N	N	Y	N	N	N	N	Y	Y
COG0301	52	96	94	154	80	476	N	N	N	N	Y	Y	N	N	N	N	N	N	N	Y
COG0302	102	200	161	213	126	802	N	N	N	N	Y	Y	N	N	N	N	N	N	N	N
COG0303	245	450	379	333	289	1696	N	N	N	N	N	N	N	N	Y	N	N	Y	N	N
COG0304	576	1239	901	1002	650	4368	Y	N	N	N	N	Y	N	N	N	N	N	N	N	N
COG0305	222	373	359	329	265	1548	N	N	N	N	N	Y	N	N	N	N	N	N	N	N
COG0306	249	504	379	360	254	1746	N	N	N	N	Y	N	N	N	N	N	N	N	N	N
COG0307	109	175	172	138	106	700	N	N	Y	N	N	N	N	N	N	N	N	N	N	Y
COG0308	374	485	613	330	368	2170	N	Y	N	Y	N	N	Y	N	N	N	N	N	N	N
COG0309	10	52	33	15	86	196	N	N	N	N	N	N	Y	Y	N	N	N	Y	Y	N
COG0310	3	16	20	4	17	60	N	Y	N	N	N	N	Y	Y	N	N	N	N	N	N
COG0311	29	24	52	18	48	171	Y	Y	N	N	N	N	Y	Y	N	N	N	N	N	N
COG0312	351	712	426	691	417	2597	N	N	N	N	Y	Y	Y	N	Y	N	N	Y	N	Y
COG0313	171	285	289	170	180	1095	Y	Y	N	N	N	N	N	N	N	N	N	N	N	N
COG0314	61	99	87	76	77	400	N	N	N	N	N	N	N	N	N	N	N	N	N	N
COG0315	65	120	90	94	87	456	N	N	N	N	N	N	N	N	N	N	N	N	N	N
COG0316	82	183	106	107	79	557	N	N	N	N	N	N	N	N	Y	Y	Y	N	N	N
COG0317	294	535	442	443	339	2053	N	N	N	N	N	Y	N	N	N	N	N	N	N	N
COG0318	1707	2529	2489	2094	4238	13057	N	N	N	N	N	N	N	Y	N	N	N	N	Y	N
COG0319	68	108	107	104	74	461	N	N	N	N	Y	Y	N	N	N	N	N	N	N	N
COG0320	161	306	256	197	174	1094	N	N	N	N	N	N	N	N	N	N	N	N	N	N
COG0321	110	199	167	147	97	720	N	N	N	N	N	N	N	N	Y	N	N	N	N	N
COG0322	200	343	316	257	265	1381	N	N	N	N	N	N	N	Y	N	N	N	N	N	N
COG0323	143	288	232	206	133	1002	N	N	N	N	Y	N	N	N	Y	N	N	N	N	Y
COG0324	140	224	223	175	167	929	N	N	N	N	N	N	N	N	N	N	N	N	N	N
COG0325	122	205	215	182	142	866	N	Y	N	N	N	N	N	N	N	N	N	N	N	N
COG0326	150	307	271	233	227	1188	N	N	N	N	N	N	Y	Y	N	N	N	N	N	Y
COG0327	98	149	155	150	131	683	N	N	N	N	Y	Y	Y	Y	N	N	N	N	N	Y
COG0328	70	125	88	94	52	429	N	N	Y	N	Y	N	N	N	N	N	N	N	N	N
COG0329	523	1495	901	654	564	4137	N	N	N	N	N	N	N	N	Y	Y	Y	Y	Y	N
COG0330	498	854	633	788	497	3270	N	N	N	Y	N	Y	N	N	N	N	N	N	N	N
COG0331	236	452	391	342	266	1687	N	N	N	N	Y	N	N	N	N	N	N	N	N	N
COG0332	326	591	642	481	457	2497	N	Y	N	N	Y	N	N	Y	N	N	N	N	N	N
COG0333	19	15	12	20	10	76	N	N	Y	Y	N	N	N	N	N	N	N	N	N	N
COG0334	241	324	372	339	232	1508	Y	Y	N	Y	Y	Y	N	N	N	N	N	N	N	Y
COG0335	50	72	64	52	59	297	N	N	N	N	N	N	N	N	N	N	N	N	N	N
COG0336	116	209	195	150	154	824	N	N	N	N	N	N	Y	Y	N	N	N	N	N	N
COG0337	177	286	263	224	197	1147	N	N	N	N	N	N	N	N	N	N	N	N	N	N
COG0338	45	95	69	118	108	435	N	N	N	N	Y	Y	Y	Y	N	N	N	N	N	N
COG0339	225	375	309	304	232	1445	N	N	N	N	Y	Y	N	N	Y	N	N	N	N	N
COG0340	117	221	198	149	143	828	N	N	N	N	N	N	N	N	N	N	N	N	N	N
COG0341	131	186	188	172	149	826	N	N	N	N	Y	N	N	N	N	N	N	N	N	N
COG0342	189	368	274	234	206	1271	N	N	N	N	N	N	N	N	N	N	N	N	N	N
COG0343	151	263	213	197	134	958	N	N	N	N	Y	N	N	N	Y	N	N	N	N	Y
COG0344	74	149	110	83	44	460	N	N	N	N	N	N	N	N	Y	Y	Y	N	N	N
COG0345	170	381	291	209	192	1243	N	N	N	N	N	N	N	N	Y	Y	Y	Y	N	N
COG0346	459	982	781	435	632	3289	N	Y	N	N	N	N	Y	Y	N	Y	Y	N	Y	N
COG0347	76	134	83	56	76	425	N	N	Y	Y	N	N	N	N	Y	N	N	Y	Y	Y
COG0348	138	255	175	366	101	1035	N	N	N	N	Y	Y	N	N	Y	N	N	N	N	N
COG0349	132	216	137	179	146	810	N	N	N	Y	Y	Y	Y	N	N	N	N	N	N	N
COG0350	113	207	196	121	115	752	Y	Y	N	N	N	N	N	N	N	N	N	N	N	N
COG0351	169	283	249	173	192	1066	N	N	N	N	N	N	N	N	N	N	N	Y	N	N
COG0352	152	286	230	227	164	1059	N	N	N	N	N	Y	N	N	Y	N	N	Y	N	N
COG0353	104	168	145	132	100	649	N	N	N	N	N	N	N	N	N	N	N	N	N	N
COG0354	125	221	163	166	151	826	N	N	N	N	N	N	N	N	N	N	N	Y	N	N
COG0355	56	93	87	52	48	336	N	N	N	N	N	N	N	N	N	N	N	N	N	N
COG0356	131	217	205	156	141	850	N	N	N	N	N	N	N	N	N	N	N	N	N	N
COG0357	98	138	154	121	107	618	N	N	N	N	N	N	N	N	N	N	N	N	N	N
COG0358	198	353	311	239	243	1344	N	N	N	N	N	N	N	N	N	N	N	N	N	N
COG0359	57	98	90	74	75	394	N	N	N	N	N	N	N	N	N	N	N	N	N	N
COG0360	40	62	63	44	41	250	N	N	N	N	N	N	N	N	N	N	N	N	N	N
COG0361	38	63	37	39	32	209	N	N	Y	N	N	N	N	N	N	N	N	Y	N	N
COG0362	100	235	240	54	158	787	Y	Y	N	N	N	N	Y	Y	Y	N	N	Y	Y	N
COG0363	143	193	256	161	152	905	Y	Y	N	N	N	N	N	N	N	N	N	N	N	N
COG0364	297	600	511	402	362	2172	N	N	N	N	N	N	N	N	N	N	N	N	N	N
COG0365	627	1286	945	977	582	4417	N	N	N	N	N	Y	N	N	N	Y	Y	N	N	N
COG0366	542	1036	1047	677	741	4043	N	Y	N	N	Y	N	Y	Y	N	N	N	N	N	N
COG0367	226	267	420	337	357	1607	N	Y	N	N	Y	Y	Y	Y	N	N	N	N	N	Y
COG0368	82	196	145	117	113	653	N	N	N	N	N	N	N	N	Y	N	N	Y	N	N
COG0369	191	312	320	328	247	1398	N	N	N	N	Y	Y	Y	N	N	N	N	N	N	N
COG0370	82	99	134	53	124	492	N	Y	N	N	N	N	Y	Y	N	N	N	Y	N	N
COG0371	60	137	130	26	125	478	Y	Y	N	N	N	N	N	Y	N	N	N	Y	Y	N
COG0372	423	757	590	411	438	2619	N	N	N	Y	N	N	N	N	N	N	N	N	Y	N
COG0373	146	221	256	215	199	1037	Y	Y	N	N	Y	N	Y	Y	N	N	N	N	N	N
COG0374	11	47	32	18	53	161	N	N	N	N	N	N	Y	Y	N	N	N	Y	Y	N
COG0375	3	15	9	2	20	49	N	N	N	N	N	N	Y	Y	N	N	N	Y	Y	N
COG0376	107	251	184	172	184	898	N	N	N	N	N	N	Y	Y	Y	N	N	Y	N	N
COG0377	79	154	88	101	93	515	N	N	N	N	N	N	N	N	N	N	N	Y	Y	N
COG0378	69	152	109	100	114	544	N	N	N	N	N	N	N	Y	Y	N	N	Y	N	N
COG0379	145	257	215	185	171	973	N	N	N	N	N	N	N	N	N	N	N	N	N	Y
COG0380	128	365	248	78	179	998	N	Y	N	N	N	N	Y	N	Y	Y	Y	Y	Y	N
COG0381	147	247	277	190	122	983	Y	Y	N	N	N	N	N	N	N	N	N	N	N	Y
COG0382	173	379	307	224	185	1268	N	N	N	N	N	N	N	N	Y	N	N	N	N	N
COG0383	59	166	284	58	112	679	Y	Y	N	N	N	N	Y	N	N	N	N	Y	N	N
COG0384	228	405	305	313	247	1498	N	N	N	N	N	Y	N	N	Y	N	N	Y	N	N
COG0385	211	383	272	344	251	1461	N	N	N	N	Y	Y	N	N	Y	N	N	N	N	N
COG0386	131	199	172	257	121	880	N	N	N	N	Y	Y	N	N	N	N	N	N	N	N
COG0387	116	293	208	139	138	894	N	N	N	N	N	N	N	N	Y	Y	Y	N	N	N
COG0388	526	996	746	1084	486	3838	N	N	N	N	Y	Y	N	N	N	N	N	N	N	N
COG0389	387	686	572	435	564	2644	N	N	N	N	N	N	N	Y	N	N	N	N	Y	N
COG0390	50	85	74	46	75	330	N	N	N	N	N	N	Y	Y	N	N	N	Y	Y	N
COG0391	55	58	103	35	155	406	Y	N	N	N	N	N	Y	Y	N	N	N	Y	Y	N
COG0392	91	286	203	265	221	1066	N	N	N	N	Y	Y	Y	Y	N	N	N	N	N	N
COG0393	21	15	21	21	28	106	N	N	Y	N	N	N	Y	Y	N	N	N	N	N	N
COG0394	160	300	289	271	144	1164	N	Y	N	N	N	Y	N	N	N	N	N	N	N	N
COG0395	1157	3931	4402	971	867	11328	N	Y	N	N	N	N	N	N	Y	Y	Y	N	N	N
COG0396	81	134	141	56	116	528	Y	Y	N	N	N	N	Y	Y	N	N	N	Y	Y	N
COG0397	140	286	232	190	188	1036	N	N	N	N	N	N	Y	N	Y	N	N	Y	N	N
COG0398	40	57	127	25	132	381	Y	Y	N	N	N	N	Y	Y	N	N	N	Y	N	N
COG0399	376	698	585	499	318	2476	N	N	N	N	N	N	N	N	Y	N	N	N	N	Y
COG0400	145	243	209	199	109	905	N	N	N	N	Y	Y	N	N	N	N	N	N	N	N
COG0401	3	10	6	25	4	48	N	N	N	N	Y	Y	N	N	N	N	N	N	N	N
COG0402	726	1473	1050	1021	604	4874	N	N	N	Y	Y	Y	N	N	Y	Y	Y	N	N	N
COG0403	43	30	79	11	11	174	Y	Y	Y	Y	N	N	N	N	N	N	N	N	N	N
COG0404	418	945	516	589	285	2753	N	N	N	Y	Y	Y	N	N	N	Y	Y	N	N	N
COG0405	377	822	557	457	377	2590	N	N	N	N	Y	N	N	N	Y	Y	Y	Y	Y	Y
COG0406	330	631	575	360	538	2434	N	N	N	N	N	N	N	Y	Y	N	N	Y	Y	N
COG0407	152	265	239	192	189	1037	N	N	N	N	N	N	Y	N	N	N	N	Y	N	N
COG0408	106	204	120	147	79	656	N	N	N	N	Y	Y	N	N	Y	Y	Y	N	N	Y
COG0409	9	53	33	15	88	198	N	N	N	N	N	N	Y	Y	N	N	N	Y	Y	N
COG0410	570	1273	731	549	386	3509	N	N	N	Y	Y	N	N	N	Y	Y	Y	N	Y	Y
COG0411	510	1108	628	447	310	3003	N	N	N	Y	Y	N	N	N	Y	Y	Y	N	Y	Y
COG0412	371	696	514	463	456	2500	N	N	N	N	N	N	N	Y	N	N	N	Y	Y	N
COG0413	148	260	197	200	138	943	N	N	N	N	Y	N	N	N	N	N	N	N	N	N
COG0414	145	226	199	207	149	926	N	N	Y	N	N	Y	N	N	N	N	N	N	N	N
COG0415	174	252	204	220	193	1043	N	N	Y	Y	Y	N	Y	Y	N	N	N	N	N	N
COG0416	116	234	167	166	101	784	N	N	N	N	Y	N	N	N	Y	N	N	N	N	Y
COG0417	82	176	100	171	93	622	N	N	N	N	Y	Y	N	N	Y	N	N	N	N	Y
COG0418	87	215	113	163	88	666	N	N	N	N	Y	Y	N	N	Y	Y	Y	N	N	Y
COG0419	196	326	300	288	187	1297	N	N	N	N	Y	Y	N	N	N	N	N	N	N	Y
COG0420	141	285	263	199	184	1072	N	Y	N	N	N	N	N	N	N	N	N	N	N	N
COG0421	158	294	241	270	142	1105	N	N	N	N	Y	Y	N	N	N	N	N	N	N	N
COG0422	145	261	187	201	182	976	N	N	N	N	Y	N	Y	Y	N	N	N	Y	N	Y
COG0423	48	37	90	44	82	301	Y	Y	N	N	N	N	Y	Y	N	N	N	N	N	N
COG0424	160	271	206	209	165	1011	N	N	N	N	Y	N	N	N	N	N	N	N	N	N
COG0425	28	50	32	57	34	201	N	N	N	N	Y	Y	N	N	N	N	N	N	N	Y
COG0426	23	56	52	38	49	218	N	N	N	N	N	N	Y	Y	N	N	N	N	N	N
COG0427	159	276	237	352	138	1162	N	N	N	N	Y	Y	N	N	N	N	N	N	N	N
COG0428	80	124	119	151	99	573	N	N	N	N	Y	Y	N	N	N	N	N	N	N	N
COG0429	84	165	105	169	103	626	N	N	N	N	Y	Y	N	N	N	N	N	N	N	Y
COG0430	15	17	18	31	18	99	N	N	N	N	Y	Y	N	N	N	N	N	N	N	N
COG0431	276	551	428	382	216	1853	N	N	N	N	N	N	N	N	Y	N	N	N	N	N
COG0432	30	83	62	60	58	293	N	N	N	N	N	N	N	N	N	N	N	N	N	Y
COG0433	204	405	211	271	216	1307	N	N	N	N	Y	N	Y	N	N	Y	Y	Y	Y	N
COG0434	19	53	29	5	17	123	N	N	N	N	N	N	N	N	Y	Y	Y	Y	Y	N
COG0435	78	182	80	161	124	625	N	N	N	N	Y	Y	Y	Y	N	N	N	N	N	Y
COG0436	967	1841	1460	1279	927	6474	N	N	N	Y	N	N	N	N	N	N	N	N	N	N
COG0437	65	142	116	81	165	569	N	N	N	N	N	N	Y	Y	N	N	N	Y	Y	N
COG0438	2168	4318	3900	2319	2309	15014	N	Y	N	N	N	N	N	N	N	Y	Y	N	N	N
COG0439	232	540	323	470	250	1815	N	N	N	N	Y	Y	N	N	Y	N	N	N	N	N
COG0440	71	144	106	89	70	480	N	N	N	N	N	N	N	N	Y	N	N	N	N	N
COG0441	211	363	359	254	218	1405	N	Y	N	N	N	N	N	N	Y	N	N	N	N	N
COG0442	184	323	338	238	216	1299	N	Y	N	N	N	N	N	N	N	N	N	N	N	N
COG0443	481	905	679	693	659	3417	N	N	N	N	Y	N	N	Y	Y	N	N	N	N	Y
COG0444	581	1405	993	424	405	3808	N	Y	N	Y	N	N	N	N	Y	Y	Y	N	Y	Y
COG0445	147	284	231	207	134	1003	N	N	N	N	Y	N	N	N	Y	N	N	N	N	Y
COG0446	351	966	710	632	522	3181	N	N	N	N	N	N	N	N	Y	Y	Y	N	N	N
COG0447	56	66	88	44	125	379	N	N	N	N	N	N	Y	Y	N	N	N	Y	Y	N
COG0448	93	210	269	57	158	787	Y	Y	N	N	N	N	Y	Y	Y	N	N	Y	N	N
COG0449	208	475	415	244	309	1651	N	Y	N	N	N	N	N	Y	Y	N	N	Y	N	N
COG0450	141	339	248	312	210	1250	N	N	N	N	Y	Y	N	N	Y	N	N	N	N	N
COG0451	1558	3570	2493	1902	2047	11570	N	N	N	N	N	N	N	Y	N	Y	Y	N	Y	N
COG0452	168	308	291	209	198	1174	N	Y	N	N	N	N	N	N	Y	N	N	N	N	N
COG0454	18	56	47	49	28	198	N	N	N	N	N	Y	N	N	N	N	N	N	N	N
COG0455	104	148	200	208	293	953	N	N	N	N	Y	Y	Y	Y	N	N	N	N	N	N
COG0456	706	1452	1200	1004	649	5011	N	Y	N	N	N	N	N	N	Y	N	N	N	N	N
COG0457	349	805	522	201	178	2055	Y	Y	N	Y	N	N	N	N	Y	Y	Y	N	Y	N
COG0458	187	292	289	229	216	1213	N	N	N	N	N	N	N	N	N	N	N	N	N	N
COG0459	233	544	416	322	320	1835	N	N	N	N	N	N	Y	N	N	N	N	N	N	N
COG0460	162	301	268	207	144	1082	Y	Y	N	N	Y	N	N	N	N	N	N	N	N	N
COG0461	93	141	157	120	106	617	N	Y	N	N	N	N	N	N	N	N	N	N	N	Y
COG0462	167	303	295	233	188	1186	Y	Y	N	N	N	N	N	N	N	N	N	N	N	N
COG0463	812	1678	1523	902	917	5832	N	Y	N	N	N	N	N	N	Y	N	N	N	N	N
COG0464	141	191	255	161	405	1153	N	N	N	N	N	N	Y	Y	N	N	N	N	Y	N
COG0465	222	492	439	338	261	1752	N	Y	N	N	N	N	N	N	N	N	N	N	N	N
COG0466	199	388	296	375	229	1487	N	N	N	N	N	Y	N	N	Y	N	N	N	N	Y
COG0467	81	116	55	95	14	361	N	N	Y	Y	Y	Y	N	N	Y	Y	Y	N	N	N
COG0468	130	253	217	198	173	971	N	N	N	N	N	N	N	N	N	N	N	N	N	N
COG0469	239	422	381	371	301	1714	N	N	N	N	N	Y	N	N	N	N	N	N	N	N
COG0470	9	21	11	20	19	80	N	N	N	N	N	N	N	N	N	N	N	N	N	N
COG0471	134	374	243	224	368	1343	N	N	N	N	N	N	N	Y	Y	N	N	N	Y	N
COG0472	310	540	561	390	395	2196	N	Y	N	N	N	N	N	Y	N	N	N	N	N	N
COG0473	280	653	440	353	323	2049	N	N	N	N	N	N	N	N	Y	Y	Y	Y	Y	N
COG0474	224	359	444	380	580	1987	Y	N	N	N	Y	N	Y	Y	N	N	N	N	N	N
COG0475	358	636	541	553	389	2477	N	N	N	N	N	Y	N	N	Y	N	N	N	N	Y
COG0476	185	308	266	236	222	1217	N	N	N	N	N	N	Y	N	N	N	N	N	N	N
COG0477	1565	3423	2660	2029	1677	11354	N	Y	N	N	N	N	N	N	N	Y	Y	N	N	N
COG0478	11	9	8	6	2	36	N	N	Y	Y	N	N	N	N	N	N	N	N	N	N
COG0479	143	235	233	163	239	1013	N	N	N	N	N	N	Y	Y	N	N	N	N	N	N
COG0480	280	611	510	283	386	2070	N	Y	N	N	N	N	Y	Y	N	N	N	Y	Y	N
COG0481	184	308	273	224	205	1194	N	N	N	N	N	N	N	N	N	N	N	N	N	N
COG0482	159	281	255	203	184	1082	N	N	N	N	N	N	N	N	N	N	N	N	N	N
COG0483	274	667	367	216	279	1803	N	N	N	N	N	N	N	N	Y	Y	Y	Y	Y	N
COG0484	291	524	408	368	330	1921	N	N	N	N	N	N	N	N	N	N	N	N	N	N
COG0486	153	282	234	244	144	1057	N	N	N	N	Y	Y	N	N	Y	N	N	N	N	Y
COG0488	858	1588	1524	1049	955	5974	N	Y	N	N	N	N	N	N	N	N	N	N	N	N
COG0489	230	386	366	242	213	1437	N	Y	N	Y	N	N	N	N	N	N	N	N	N	N
COG0490	10	17	27	6	23	83	N	Y	N	N	N	N	Y	Y	N	N	N	N	N	N
COG0491	760	1597	1298	859	877	5391	N	Y	N	N	N	N	N	N	N	Y	Y	N	Y	N
COG0492	466	842	952	450	420	3130	N	Y	N	N	N	N	N	N	N	N	N	N	N	N
COG0493	319	556	465	411	491	2242	N	N	N	N	N	N	N	Y	Y	N	N	Y	Y	N
COG0494	318	568	471	365	337	2059	N	N	N	Y	N	N	N	N	N	N	N	N	N	N
COG0495	189	335	290	243	223	1280	N	N	N	N	N	N	N	N	N	N	N	N	N	N
COG0496	123	233	143	170	94	763	N	N	N	N	Y	Y	N	N	Y	N	N	N	N	N
COG0497	185	311	277	225	198	1196	N	N	N	N	N	N	N	N	N	N	N	N	N	N
COG0498	211	341	324	227	209	1312	N	Y	N	Y	N	N	N	N	N	N	N	Y	N	N
COG0499	175	320	265	213	197	1170	N	N	N	N	N	N	N	N	N	N	N	N	N	N
COG0500	393	785	766	598	745	3287	N	N	N	N	N	N	Y	Y	N	N	N	N	N	N
COG0501	248	433	294	357	312	1644	N	N	N	N	Y	Y	Y	Y	N	N	N	Y	N	N
COG0502	137	201	191	165	166	860	N	N	N	N	N	N	Y	Y	N	N	N	N	N	N
COG0503	142	269	221	203	138	973	N	N	N	N	Y	N	N	N	N	N	N	N	N	N
COG0504	202	356	300	317	249	1424	N	N	N	N	N	Y	N	N	N	N	N	N	N	N
COG0505	174	272	255	209	191	1101	N	N	N	N	N	N	N	N	N	N	N	N	N	N
COG0506	48	26	84	30	70	258	Y	Y	N	Y	N	N	Y	Y	N	N	N	N	N	N
COG0507	236	472	319	252	290	1569	N	N	N	N	N	N	N	Y	Y	Y	Y	Y	Y	N
COG0508	495	867	820	693	529	3404	N	Y	N	N	N	Y	N	N	N	N	N	N	N	N
COG0509	70	116	101	120	82	489	N	N	N	N	Y	Y	N	N	N	N	N	N	N	Y
COG0510	36	98	51	42	51	278	N	N	N	N	N	N	N	N	Y	Y	Y	Y	Y	N
COG0511	79	163	116	119	59	536	N	N	N	N	Y	Y	N	N	Y	N	N	N	N	N
COG0512	104	127	161	110	139	641	Y	N	Y	N	N	N	Y	Y	N	N	N	N	N	N
COG0513	796	1349	1215	1170	820	5350	N	N	N	Y	N	Y	N	N	N	N	N	N	N	N
COG0514	272	398	364	386	211	1631	Y	N	N	Y	Y	Y	N	N	Y	N	N	N	N	N
COG0515	396	390	604	413	894	2697	N	N	N	N	Y	N	N	Y	N	N	N	N	Y	N
COG0516	155	215	231	153	185	939	N	N	N	Y	N	N	Y	Y	N	N	N	N	N	N
COG0517	66	223	141	89	86	605	N	N	N	N	N	N	N	N	Y	Y	Y	N	Y	N
COG0518	110	244	163	185	104	806	N	N	N	N	Y	Y	N	N	Y	N	N	N	N	N
COG0519	148	256	223	165	168	960	N	N	N	N	N	N	N	N	Y	N	N	Y	N	N
COG0520	392	560	576	621	510	2659	N	N	N	N	Y	Y	N	Y	N	N	N	N	N	N
COG0521	85	177	120	170	145	697	N	N	N	N	Y	Y	Y	Y	N	N	N	N	N	N
COG0522	106	198	180	140	129	753	N	N	N	N	N	N	N	N	N	N	N	N	N	N
COG0523	401	998	632	682	418	3131	N	N	N	N	Y	Y	N	N	Y	Y	Y	N	N	Y
COG0524	791	1754	1285	810	919	5559	N	N	N	N	N	N	N	N	N	Y	Y	N	Y	N
COG0525	196	321	291	264	212	1284	N	N	N	N	N	N	N	N	N	N	N	N	N	N
COG0526	199	289	314	236	223	1261	N	Y	N	Y	N	N	N	N	N	N	N	N	N	N
COG0527	227	387	371	262	324	1571	N	N	N	N	N	N	N	Y	N	N	N	N	N	N
COG0528	116	209	187	162	145	819	N	N	N	N	N	N	N	N	N	N	N	N	N	N
COG0529	38	79	69	94	47	327	N	N	N	N	Y	Y	N	N	N	N	N	N	N	Y
COG0530	69	131	92	152	111	555	N	N	N	N	Y	Y	Y	Y	N	N	N	N	N	N
COG0531	1021	1895	1963	1760	1815	8454	N	Y	N	N	N	Y	N	Y	N	N	N	N	N	N
COG0532	166	298	268	216	205	1153	N	N	N	N	N	N	Y	N	N	N	N	N	N	N
COG0533	143	261	249	188	181	1022	Y	N	N	N	N	N	N	N	N	N	N	N	N	N
COG0534	462	970	844	721	471	3468	N	Y	N	N	Y	Y	N	N	Y	N	N	N	N	N
COG0535	178	555	439	445	251	1868	N	N	N	N	Y	Y	N	N	Y	N	N	N	N	N
COG0536	155	288	257	209	186	1095	N	N	N	N	N	N	N	N	N	N	N	N	N	N
COG0537	127	185	176	139	144	771	N	N	N	Y	N	N	N	N	N	N	N	N	N	N
COG0538	126	253	167	170	157	873	N	N	N	N	N	N	N	N	Y	N	N	Y	Y	N
COG0539	172	308	266	221	195	1162	N	N	N	N	N	N	N	N	Y	N	N	N	N	Y
COG0540	166	301	277	196	189	1129	N	Y	N	N	N	N	N	N	N	N	N	N	N	N
COG0541	166	292	275	221	195	1149	Y	N	N	N	N	N	N	N	N	N	N	N	N	N
COG0542	590	1066	856	876	724	4112	N	N	N	N	N	Y	N	Y	N	N	N	N	N	N
COG0543	157	262	253	292	197	1161	N	N	N	N	Y	Y	N	N	N	N	N	N	N	Y
COG0544	168	291	269	218	196	1142	N	N	N	N	N	N	N	N	N	N	N	N	N	N
COG0545	180	205	157	339	186	1067	N	N	Y	Y	Y	Y	N	N	N	N	N	N	N	Y
COG0546	350	688	564	541	320	2463	N	N	N	N	Y	Y	N	N	Y	N	N	N	N	N
COG0547	238	422	379	340	256	1635	N	N	N	N	N	N	N	N	N	N	N	N	N	Y
COG0548	182	336	272	275	188	1253	N	N	N	N	N	Y	N	N	N	N	N	N	N	N
COG0549	40	98	82	133	74	427	N	N	N	N	Y	Y	N	N	N	N	N	N	N	Y
COG0550	287	486	511	544	391	2219	N	N	N	N	N	Y	N	N	N	N	N	N	N	N
COG0551	5	12	11	6	19	53	N	N	N	N	N	N	Y	Y	N	N	N	N	N	Y
COG0552	148	270	232	176	164	990	N	N	N	N	N	N	N	N	Y	N	N	N	N	Y
COG0553	317	458	545	558	309	2187	N	Y	N	N	Y	Y	N	N	N	N	N	N	N	Y
COG0554	225	489	342	279	292	1627	N	N	N	N	N	N	N	N	Y	Y	Y	Y	Y	N
COG0555	158	367	297	201	219	1242	N	N	N	N	N	N	N	N	Y	N	N	N	N	Y
COG0556	188	309	276	236	217	1226	N	N	N	N	N	N	N	N	N	N	N	N	N	N
COG0557	220	391	319	226	167	1323	N	N	Y	Y	Y	N	N	N	Y	N	N	N	N	N
COG0558	160	295	235	196	223	1109	N	N	N	N	N	N	N	Y	N	N	N	N	Y	N
COG0559	692	1635	925	684	454	4390	N	N	N	Y	Y	N	N	N	Y	Y	Y	N	Y	Y
COG0560	286	432	299	450	403	1870	N	N	N	N	Y	Y	Y	Y	N	N	N	Y	N	Y
COG0561	243	420	553	217	340	1773	N	Y	N	N	N	N	N	Y	N	N	N	N	N	N
COG0562	39	76	67	35	96	313	N	N	N	N	N	N	Y	Y	N	N	N	Y	Y	N
COG0563	145	312	215	205	150	1027	N	N	N	N	N	N	N	N	Y	Y	Y	N	N	N
COG0564	421	696	646	621	455	2839	N	N	N	N	N	Y	N	N	Y	N	N	N	N	N
COG0565	88	201	100	125	85	599	N	N	N	N	Y	N	N	N	Y	Y	Y	Y	Y	N
COG0566	303	492	496	260	393	1944	Y	Y	N	Y	N	N	Y	Y	N	N	N	Y	Y	N
COG0567	192	361	275	237	214	1279	N	N	N	N	Y	N	N	N	Y	N	N	Y	N	N
COG0568	370	744	525	483	432	2554	N	N	N	N	Y	N	N	N	N	N	N	N	Y	N
COG0569	109	107	170	148	243	777	N	N	N	N	Y	N	Y	Y	N	N	N	N	N	Y
COG0571	97	188	151	133	118	687	N	N	N	N	N	N	N	N	N	N	N	N	N	N
COG0572	47	40	65	22	53	227	Y	Y	Y	Y	N	N	Y	Y	N	N	N	N	N	N
COG0573	137	258	231	113	191	930	Y	Y	N	N	N	N	N	Y	Y	N	N	Y	Y	N
COG0574	208	338	306	293	221	1366	N	N	N	N	Y	Y	N	N	Y	N	N	Y	N	Y
COG0575	135	221	204	179	159	898	N	N	N	N	N	N	N	N	N	N	N	N	N	N
COG0576	79	124	116	97	98	514	N	N	N	N	N	N	N	N	N	N	N	N	N	Y
COG0577	392	495	687	434	266	2274	Y	Y	N	Y	Y	N	N	N	N	N	N	N	N	N
COG0578	265	504	379	428	358	1934	N	N	N	N	N	Y	Y	Y	N	N	N	Y	N	N
COG0579	257	437	380	533	369	1976	N	N	N	N	Y	Y	Y	Y	N	N	N	N	N	Y
COG0580	200	350	272	274	219	1315	N	N	N	N	Y	N	N	N	N	N	N	N	N	N
COG0581	133	240	224	108	175	880	Y	Y	Y	N	N	N	N	Y	Y	N	N	Y	Y	N
COG0582	444	845	655	860	694	3498	N	N	N	N	Y	Y	N	Y	Y	N	N	N	N	Y
COG0583	10258	23978	14460	16183	9696	74575	N	N	N	N	N	Y	N	N	N	Y	Y	N	Y	N
COG0584	303	569	500	373	354	2099	N	N	N	N	N	N	N	N	N	N	N	N	N	N
COG0585	54	83	57	160	66	420	N	N	N	N	Y	Y	N	N	N	N	N	N	N	Y
COG0586	275	479	475	358	347	1934	N	Y	N	N	Y	N	N	Y	N	N	N	N	N	N
COG0587	403	729	534	465	400	2531	N	N	N	Y	N	N	N	N	N	N	N	N	Y	N
COG0588	80	174	111	48	106	519	N	N	N	N	N	N	Y	Y	Y	Y	Y	Y	Y	N
COG0589	254	625	511	539	536	2465	N	N	N	N	Y	Y	N	Y	N	N	N	Y	N	N
COG0590	106	174	164	101	123	668	N	N	Y	N	N	N	N	N	N	N	N	N	N	N
COG0591	402	644	487	726	356	2615	N	N	N	Y	Y	Y	N	N	Y	N	N	N	N	N
COG0592	167	302	284	211	200	1164	N	Y	N	N	N	N	N	N	N	N	N	N	N	N
COG0593	259	439	339	332	268	1637	N	N	N	Y	N	N	N	N	N	N	N	N	N	Y
COG0594	43	52	51	34	44	224	N	N	Y	Y	N	N	N	N	N	N	N	N	N	N
COG0595	90	139	175	50	94	548	Y	Y	Y	N	N	N	N	N	N	N	N	Y	N	N
COG0596	3358	6053	5096	3975	4281	22763	N	N	N	Y	N	N	N	Y	N	N	N	N	Y	N
COG0597	93	135	137	122	105	592	N	N	N	N	N	N	N	N	N	N	N	N	N	N
COG0598	350	622	489	473	376	2310	N	N	N	N	N	N	N	N	N	N	N	N	N	N
COG0599	101	258	149	150	141	799	N	N	N	N	N	N	N	N	Y	Y	Y	Y	Y	N
COG0600	798	1850	1150	904	637	5339	N	N	N	Y	Y	N	N	N	Y	Y	Y	N	Y	Y
COG0601	1120	2628	1668	651	733	6800	N	Y	N	Y	N	N	N	N	Y	Y	Y	Y	Y	Y
COG0602	71	188	152	119	103	633	N	N	N	N	N	N	N	N	Y	N	N	N	N	N
COG0603	87	191	127	136	86	627	N	N	N	N	N	N	N	N	Y	N	N	N	N	N
COG0604	1336	2585	1916	1784	1421	9042	N	N	N	Y	N	N	N	N	Y	N	N	N	N	N
COG0605	157	272	241	212	202	1084	N	N	N	N	N	N	N	Y	N	N	N	Y	N	N
COG0606	190	360	304	266	226	1346	N	N	N	N	N	N	Y	N	N	N	N	N	N	Y
COG0607	135	205	209	158	167	874	N	N	N	N	N	N	N	Y	N	N	N	N	N	N
COG0608	143	276	225	199	126	969	N	N	N	N	Y	N	N	N	Y	N	N	N	N	Y
COG0609	579	1171	1115	623	626	4114	N	Y	N	N	Y	N	N	N	Y	N	N	N	N	N
COG0610	63	110	117	122	118	530	N	N	N	N	Y	Y	N	Y	N	N	N	N	N	Y
COG0611	141	189	186	184	172	872	N	N	N	Y	Y	N	Y	Y	N	N	N	N	N	N
COG0612	411	528	513	594	339	2385	N	N	N	Y	Y	Y	N	N	N	N	N	N	N	N
COG0613	93	137	157	147	98	632	N	N	N	N	Y	Y	N	N	N	N	N	N	N	Y
COG0614	588	1040	1226	552	647	4053	N	Y	N	N	N	N	N	N	N	N	N	N	N	N
COG0615	9	9	9	6	10	43	N	N	N	N	N	N	N	N	N	N	N	N	N	N
COG0616	193	380	201	350	254	1378	N	N	N	N	Y	Y	Y	Y	Y	N	N	Y	N	N
COG0617	245	436	367	361	266	1675	N	N	N	N	N	Y	N	N	N	N	N	N	N	N
COG0618	31	41	85	38	85	280	Y	Y	N	N	N	N	Y	Y	N	N	N	N	N	N
COG0619	83	118	218	55	113	587	Y	Y	N	N	N	N	Y	Y	N	N	N	N	N	N
COG0620	200	268	293	203	300	1264	Y	N	Y	Y	N	N	Y	Y	N	N	N	N	N	N
COG0621	334	576	507	419	327	2163	N	N	N	Y	N	N	N	N	N	N	N	N	N	Y
COG0622	62	137	151	64	100	514	Y	Y	N	N	N	N	N	Y	N	N	N	N	N	N
COG0623	115	263	185	129	147	839	N	N	N	N	N	N	Y	N	N	Y	Y	Y	Y	N
COG0624	1086	2057	1464	1353	937	6897	N	N	N	Y	N	N	N	N	N	Y	Y	N	N	N
COG0625	1165	2443	1369	1514	771	7262	N	N	N	Y	Y	Y	N	N	Y	Y	Y	Y	Y	Y
COG0626	504	947	674	555	518	3198	N	N	N	Y	N	N	N	N	Y	Y	Y	Y	Y	N
COG0627	170	300	287	223	487	1467	N	N	N	N	N	N	Y	Y	N	N	N	Y	Y	N
COG0628	616	1285	1003	891	609	4404	N	N	N	N	N	Y	N	N	Y	Y	Y	N	N	N
COG0629	107	180	177	191	208	863	N	N	N	N	N	Y	Y	Y	N	N	N	N	N	N
COG0630	26	121	61	28	23	259	N	N	N	N	N	N	N	N	Y	Y	Y	Y	Y	N
COG0631	203	199	290	316	131	1139	N	Y	Y	Y	Y	Y	N	N	N	N	N	N	N	N
COG0632	112	153	150	104	136	655	N	N	Y	Y	N	N	Y	Y	N	N	N	Y	N	N
COG0633	52	106	57	63	61	339	N	N	N	N	N	N	N	N	Y	N	N	Y	Y	N
COG0634	72	130	109	109	93	513	N	N	N	N	N	N	N	N	N	N	N	N	N	N
COG0635	318	628	476	566	321	2309	N	N	N	N	Y	Y	N	N	N	N	N	N	N	N
COG0636	24	25	23	19	11	102	N	N	Y	Y	N	N	N	N	N	N	N	N	N	N
COG0637	316	666	456	437	376	2251	N	N	N	N	N	N	N	N	Y	Y	Y	Y	Y	N
COG0638	25	6	16	12	82	141	N	N	N	N	N	N	Y	Y	N	N	N	Y	Y	N
COG0639	25	60	45	35	39	204	N	N	N	N	N	N	N	N	N	N	N	N	N	Y
COG0640	238	481	442	250	277	1688	N	Y	N	N	N	N	N	N	N	N	N	N	N	N
COG0641	43	134	141	110	116	544	N	Y	N	N	Y	N	N	Y	N	N	N	N	N	Y
COG0642	4661	8810	7120	7267	3786	31644	N	N	N	Y	N	Y	N	N	N	N	N	N	N	N
COG0643	341	682	476	613	218	2330	N	N	N	N	Y	Y	N	N	Y	N	N	N	N	N
COG0644	286	622	454	432	367	2161	N	N	N	N	Y	N	N	N	N	N	N	N	N	N
COG0645	40	52	61	38	26	217	N	Y	N	Y	N	N	N	N	N	N	N	N	N	N
COG0646	66	129	142	33	46	416	Y	Y	N	N	N	N	N	N	Y	N	N	N	N	N
COG0647	102	145	174	58	138	617	Y	Y	N	Y	N	N	Y	Y	N	N	N	Y	Y	N
COG0648	27	65	115	24	89	320	Y	Y	N	N	N	N	Y	Y	N	N	N	N	N	N
COG0649	144	294	196	176	176	986	N	N	N	N	N	N	Y	N	Y	N	N	Y	Y	Y
COG0650	11	48	32	8	70	169	N	N	N	N	N	N	Y	Y	N	N	N	Y	Y	N
COG0651	137	373	242	245	209	1206	N	N	N	N	Y	N	N	N	N	Y	Y	N	N	N
COG0652	129	266	205	169	134	903	N	N	N	N	Y	N	N	N	N	N	N	N	N	N
COG0653	204	331	327	253	290	1405	N	N	N	N	N	N	N	Y	N	N	N	N	N	N
COG0654	1110	2215	1619	1223	1670	7837	N	N	N	N	N	N	N	Y	N	N	N	Y	Y	N
COG0655	137	310	232	201	202	1082	N	N	N	N	N	N	Y	Y	Y	N	N	Y	N	N
COG0656	327	652	574	421	375	2349	N	Y	N	N	N	N	N	N	Y	N	N	N	N	N
COG0657	698	1198	1090	659	1292	4937	N	N	N	N	N	N	N	Y	Y	N	N	Y	Y	N
COG0658	50	120	67	55	96	388	N	N	N	N	N	N	Y	Y	Y	N	N	Y	Y	N
COG0659	446	882	728	889	601	3546	N	N	N	N	N	Y	Y	N	N	N	N	N	N	N
COG0661	236	343	315	339	313	1546	N	N	N	N	Y	Y	N	Y	N	N	N	N	N	N
COG0662	77	137	108	79	69	470	N	N	N	N	N	N	N	N	N	N	N	N	N	N
COG0663	151	248	235	266	170	1070	N	N	N	N	Y	Y	N	N	N	N	N	N	N	N
COG0664	610	1248	1171	761	793	4583	N	Y	N	N	N	N	Y	N	Y	N	N	Y	N	Y
COG0665	1596	4445	2609	2877	1546	13073	N	N	N	N	N	Y	N	N	N	Y	Y	N	N	N
COG0666	123	219	213	172	116	843	N	Y	N	N	N	N	N	N	N	N	N	N	N	Y
COG0667	1350	3104	2261	1202	1051	8968	N	Y	N	Y	N	N	N	N	Y	Y	Y	N	Y	N
COG0668	425	952	618	798	463	3256	N	N	N	N	Y	Y	N	N	Y	N	N	N	N	N
COG0669	76	126	129	110	69	510	N	N	N	N	N	N	N	N	N	N	N	N	N	N
COG0670	102	206	107	111	108	634	N	N	N	N	N	N	N	N	Y	Y	Y	Y	Y	N
COG0671	139	288	264	81	181	953	Y	Y	N	N	N	N	Y	Y	Y	N	N	Y	Y	N
COG0672	133	220	194	320	126	993	N	N	N	N	Y	Y	N	N	N	N	N	N	N	Y
COG0673	1282	3584	2954	1111	971	9902	N	Y	N	N	N	N	N	N	Y	Y	Y	N	N	N
COG0674	35	69	89	36	141	370	N	N	N	N	N	N	Y	Y	N	N	N	Y	Y	N
COG0675	25	133	184	26	101	469	Y	Y	N	N	N	N	Y	Y	N	N	N	N	N	N
COG0676	85	116	64	230	77	572	N	N	N	N	Y	Y	N	N	N	N	N	N	N	Y
COG0677	143	208	230	121	143	845	Y	Y	N	Y	N	N	N	N	N	N	N	N	N	N
COG0678	39	109	39	16	16	219	N	N	Y	N	N	N	N	N	Y	Y	Y	Y	Y	N
COG0679	217	394	333	286	216	1446	N	N	N	N	N	N	N	N	Y	N	N	N	N	N
COG0680	4	25	11	3	41	84	N	N	N	N	N	N	Y	Y	N	N	N	Y	Y	N
COG0681	88	120	127	92	73	500	N	N	N	Y	N	N	N	N	N	N	N	N	N	N
COG0682	148	267	255	201	188	1059	N	N	N	N	N	N	N	N	N	N	N	N	N	N
COG0683	1196	3015	1819	1007	827	7864	N	Y	N	Y	Y	N	N	N	Y	Y	Y	N	Y	Y
COG0684	177	415	244	169	114	1119	N	N	N	N	N	N	N	N	Y	Y	Y	Y	Y	N
COG0685	152	236	182	181	111	862	N	N	Y	Y	Y	N	N	N	N	N	N	N	N	N
COG0686	104	172	220	65	113	674	Y	Y	N	N	N	N	N	N	N	N	N	N	N	N
COG0687	757	1761	1107	1879	583	6087	N	N	N	N	Y	Y	N	N	Y	N	N	N	N	Y
COG0688	115	202	164	160	167	808	N	N	N	N	N	N	Y	Y	N	N	N	N	N	N
COG0689	108	192	167	142	116	725	N	N	N	N	N	N	N	N	N	N	N	N	N	N
COG0690	19	24	19	12	12	86	N	N	Y	Y	N	N	N	N	N	N	N	N	N	N
COG0691	60	117	95	93	85	450	N	N	N	N	N	N	N	N	N	N	N	N	N	N
COG0692	102	172	171	137	124	706	N	N	N	N	N	N	N	N	N	N	N	N	N	N
COG0693	230	515	456	410	391	2002	N	N	N	N	N	N	Y	Y	N	N	N	N	N	N
COG0694	14	18	29	10	30	101	N	N	N	N	N	N	Y	Y	N	N	N	N	N	N
COG0695	61	87	58	64	63	333	N	N	N	Y	N	N	N	N	N	N	N	N	Y	N
COG0696	71	110	136	180	103	600	N	N	N	N	Y	Y	N	N	N	N	N	N	N	Y
COG0697	1888	4318	2827	3014	1687	13734	Y	N	N	N	Y	Y	N	N	Y	Y	Y	N	N	N
COG0698	45	70	68	48	81	312	N	N	N	N	N	N	Y	Y	N	N	N	Y	N	N
COG0699	15	13	45	39	92	204	N	N	N	N	N	N	Y	Y	N	N	N	N	N	N
COG0700	8	18	38	3	10	77	Y	Y	N	N	N	N	N	N	N	N	N	N	N	N
COG0701	54	153	177	125	145	654	Y	Y	N	N	N	N	Y	Y	N	N	N	N	N	N
COG0702	514	1183	832	318	556	3403	Y	Y	N	Y	N	N	N	N	Y	Y	Y	Y	Y	N
COG0703	89	179	153	110	124	655	N	N	N	N	N	N	N	N	N	N	N	N	N	N
COG0704	114	206	176	143	159	798	N	N	N	N	N	N	N	Y	N	N	N	N	N	N
COG0705	121	229	199	172	134	855	N	N	N	N	N	N	N	N	N	N	N	N	N	N
COG0706	154	251	234	173	155	967	N	N	N	N	N	N	N	N	N	N	N	N	N	N
COG0707	190	379	447	236	227	1479	N	Y	N	N	N	N	N	N	N	N	N	N	N	N
COG0708	272	496	366	354	248	1736	N	N	N	Y	N	N	N	N	N	N	N	N	N	N
COG0709	77	158	126	161	121	643	N	N	N	N	Y	Y	N	N	N	N	N	N	N	Y
COG0710	8	23	17	7	15	70	N	N	N	N	N	N	N	N	N	N	N	N	N	Y
COG0711	80	132	114	103	83	512	N	N	N	N	N	N	N	N	N	N	N	N	N	N
COG0712	74	121	119	109	99	522	N	N	N	N	N	N	N	N	N	N	N	N	N	N
COG0713	41	62	35	40	34	212	N	N	Y	Y	N	N	N	N	N	N	N	Y	Y	N
COG0714	479	777	791	668	627	3342	Y	Y	N	N	Y	N	N	Y	N	N	N	N	N	N
COG0715	1220	2719	1592	1405	912	7848	N	N	N	Y	Y	N	N	N	Y	Y	Y	N	Y	Y
COG0716	49	93	61	94	95	392	N	N	N	N	Y	Y	Y	Y	N	N	N	N	N	Y
COG0717	84	137	91	110	76	498	N	N	Y	Y	Y	N	N	N	N	N	N	N	N	N
COG0718	43	66	43	53	29	234	N	N	Y	Y	N	N	N	N	N	N	N	N	N	N
COG0719	196	362	404	156	306	1424	Y	Y	N	N	N	N	Y	Y	N	N	N	Y	N	N
COG0720	39	88	71	59	48	305	N	N	N	N	N	N	N	N	N	N	N	N	N	N
COG0721	34	63	45	33	26	201	N	N	Y	N	N	N	N	N	N	N	N	N	N	N
COG0722	171	400	256	317	247	1391	N	N	N	N	Y	Y	N	N	Y	N	N	N	N	Y
COG0723	76	130	121	97	58	482	N	N	N	N	N	N	N	N	N	N	N	N	N	N
COG0724	9	5	2	0	5	21	N	N	Y	Y	N	N	N	N	N	N	N	Y	Y	N
COG0725	219	434	292	246	223	1414	N	N	N	N	N	N	N	N	Y	Y	Y	Y	Y	N
COG0726	479	1051	991	619	467	3607	N	Y	N	N	N	N	N	N	Y	N	N	N	N	N
COG0727	57	74	70	141	49	391	N	N	N	N	Y	Y	N	N	N	N	N	N	N	Y
COG0728	198	314	222	266	190	1190	N	N	N	Y	Y	Y	N	N	Y	N	N	Y	N	N
COG0729	144	280	153	193	130	900	N	N	N	N	Y	Y	N	N	Y	Y	Y	Y	Y	Y
COG0730	548	1007	698	1043	492	3788	N	N	N	N	Y	Y	N	N	N	N	N	N	N	N
COG0731	0	0	0	0	1	1	N	N	N	N	N	N	N	N	N	N	N	N	N	N
COG0732	83	130	126	138	163	640	N	N	N	N	N	N	Y	Y	N	N	N	N	N	Y
COG0733	40	50	99	119	18	326	Y	Y	N	N	Y	Y	N	N	N	N	N	N	N	N
COG0735	161	275	243	182	184	1045	N	N	N	N	N	N	N	N	N	N	N	N	N	N
COG0736	36	73	52	21	49	231	N	N	N	N	N	N	N	Y	Y	N	N	Y	Y	N
COG0737	191	366	443	118	221	1339	Y	Y	N	N	N	N	N	N	Y	N	N	N	N	N
COG0738	317	491	490	228	327	1853	Y	Y	N	Y	N	N	N	N	Y	N	N	Y	Y	N
COG0739	390	664	631	510	368	2563	N	Y	N	Y	N	N	N	N	Y	N	N	N	N	N
COG0740	218	365	361	243	244	1431	N	Y	Y	N	N	N	N	N	N	N	N	N	N	N
COG0741	271	606	419	266	283	1845	N	N	N	N	Y	N	N	N	Y	Y	Y	N	Y	Y
COG0742	91	155	161	116	97	620	N	Y	N	N	N	N	N	N	N	N	N	N	N	N
COG0743	158	270	233	201	181	1043	N	N	N	N	N	N	N	N	N	N	N	N	N	N
COG0744	395	701	585	521	398	2600	N	N	N	N	N	N	N	N	N	N	N	N	N	N
COG0745	2260	4478	4023	3537	2252	16550	N	Y	N	N	N	Y	N	N	N	N	N	N	N	N
COG0746	73	165	123	106	94	561	N	N	N	N	N	N	N	N	Y	N	N	Y	N	N
COG0747	1701	3501	2142	1362	1133	9839	N	N	N	Y	N	N	N	N	Y	Y	Y	Y	Y	Y
COG0748	40	99	76	106	37	358	N	N	N	N	Y	Y	N	N	N	N	N	N	N	N
COG0749	225	324	297	251	213	1310	N	N	N	Y	Y	N	N	N	N	N	N	N	N	N
COG0750	170	290	261	214	202	1137	N	N	N	N	N	N	Y	N	N	N	N	N	N	N
COG0751	140	281	191	197	118	927	N	N	N	N	Y	N	N	N	Y	N	N	N	N	Y
COG0752	103	207	140	141	77	668	N	N	N	N	Y	N	N	N	Y	Y	Y	N	N	N
COG0753	447	642	526	685	428	2728	N	N	N	Y	Y	Y	N	N	N	N	N	N	N	N
COG0754	57	143	91	110	121	522	N	N	N	N	Y	N	Y	Y	N	N	N	N	N	Y
COG0755	138	226	224	177	148	913	N	N	N	N	N	N	N	N	N	N	N	N	N	Y
COG0756	55	109	89	59	55	367	N	N	N	N	N	N	N	N	Y	N	N	N	N	Y
COG0757	93	209	147	166	84	699	N	N	N	N	Y	Y	N	N	Y	N	N	N	N	N
COG0758	178	275	253	209	193	1108	N	N	N	Y	N	N	N	N	N	N	N	N	N	N
COG0759	16	29	28	11	25	109	N	N	N	N	N	N	N	Y	N	N	N	N	N	N
COG0760	290	680	490	484	295	2239	N	N	N	N	Y	Y	N	N	Y	Y	Y	N	N	Y
COG0761	161	310	254	182	174	1081	N	N	N	N	N	N	N	N	Y	N	N	N	N	N
COG0762	14	34	27	28	25	128	N	N	N	N	N	N	N	N	N	N	N	N	N	N
COG0763	117	244	151	185	112	809	N	N	N	N	Y	Y	N	N	Y	N	N	N	N	Y
COG0764	85	197	140	110	71	603	N	N	N	N	N	N	N	N	Y	Y	Y	N	N	N
COG0765	1102	2460	1449	1353	801	7165	N	N	N	Y	N	N	N	N	Y	Y	Y	N	Y	Y
COG0766	224	409	450	249	243	1575	N	Y	N	N	N	N	N	N	N	N	N	N	N	N
COG0767	243	335	322	351	787	2038	N	N	N	N	Y	N	Y	Y	N	N	N	Y	Y	N
COG0768	504	830	871	647	661	3513	N	Y	N	N	N	N	N	Y	N	N	N	N	N	N
COG0769	216	329	310	246	273	1374	N	N	N	Y	N	N	N	Y	N	N	N	N	N	N
COG0770	186	315	287	247	204	1239	N	N	N	N	N	N	N	N	N	N	N	N	N	N
COG0771	175	309	277	227	205	1193	N	N	N	N	N	N	N	N	N	N	N	N	N	N
COG0772	323	535	598	430	393	2279	N	Y	N	N	N	N	N	N	N	N	N	N	N	N
COG0773	281	488	420	414	318	1921	N	N	N	N	N	Y	N	N	Y	N	N	N	N	N
COG0774	107	240	153	160	113	773	N	N	N	N	Y	N	N	N	Y	Y	Y	N	N	N
COG0775	159	355	277	152	202	1145	N	N	N	N	N	N	N	N	Y	Y	Y	Y	Y	N
COG0776	131	218	167	172	115	803	N	N	N	Y	N	N	N	N	N	N	N	N	N	N
COG0777	162	321	247	272	199	1201	N	N	N	N	Y	Y	N	N	Y	N	N	N	N	N
COG0778	358	765	709	444	610	2886	N	Y	N	N	N	N	Y	Y	N	N	N	N	Y	N
COG0779	78	132	96	80	82	468	N	N	N	N	N	N	N	N	N	N	N	Y	Y	N
COG0780	26	49	30	7	11	123	N	N	Y	Y	N	N	N	N	Y	Y	Y	Y	Y	N
COG0781	65	117	100	56	61	399	N	N	Y	N	N	N	N	N	Y	N	N	Y	N	N
COG0782	163	314	267	278	198	1220	N	N	N	N	Y	Y	N	N	N	N	N	N	N	N
COG0783	91	116	173	78	107	565	Y	Y	N	N	N	N	N	N	N	N	N	N	N	N
COG0784	275	613	295	342	155	1680	N	N	N	Y	Y	N	N	N	Y	Y	Y	N	Y	N
COG0785	115	227	207	135	181	865	Y	N	N	N	N	N	N	Y	Y	N	N	N	N	N
COG0786	43	85	57	59	73	317	N	N	N	N	N	N	Y	Y	N	N	N	Y	Y	Y
COG0787	215	461	399	251	272	1598	Y	Y	N	N	N	N	N	N	N	N	N	N	N	N
COG0788	215	423	297	326	159	1420	N	N	N	N	Y	Y	N	N	Y	N	N	N	N	N
COG0789	342	591	611	597	378	2519	N	Y	N	N	Y	Y	N	N	N	N	N	N	N	Y
COG0790	217	481	265	380	173	1516	N	N	N	N	Y	Y	N	N	Y	Y	Y	N	N	Y
COG0791	200	255	307	261	264	1287	N	N	N	N	N	N	Y	Y	N	N	N	N	N	Y
COG0792	40	67	53	56	67	283	N	N	N	N	N	N	Y	Y	N	N	N	N	N	N
COG0793	318	492	441	399	227	1877	N	N	N	Y	Y	Y	N	N	Y	N	N	N	N	Y
COG0794	97	165	126	116	115	619	N	N	N	N	N	N	N	N	N	N	N	N	N	N
COG0795	252	485	281	355	235	1608	N	N	N	Y	Y	Y	N	N	Y	Y	Y	Y	N	N
COG0796	137	234	221	174	159	925	N	N	N	N	N	N	N	N	N	N	N	N	N	N
COG0797	73	158	78	137	68	514	N	N	N	N	Y	Y	N	N	Y	N	N	N	N	N
COG0798	109	141	193	176	161	780	Y	N	N	N	N	Y	N	Y	N	N	N	N	N	N
COG0799	32	69	67	51	27	246	N	Y	N	N	N	N	N	N	N	N	N	N	N	N
COG0800	153	317	269	221	135	1095	N	Y	N	N	Y	N	N	N	Y	N	N	N	N	N
COG0801	99	117	136	144	82	578	N	N	Y	Y	Y	Y	N	N	N	N	N	N	N	N
COG0802	54	74	85	65	77	355	N	N	N	N	N	N	Y	Y	N	N	N	N	N	N
COG0803	154	329	268	272	209	1232	N	N	N	N	N	Y	N	N	Y	N	N	N	N	N
COG0804	113	258	190	198	148	907	N	N	N	N	Y	Y	N	N	Y	N	N	N	N	Y
COG0805	134	240	209	159	149	891	N	N	N	N	N	N	N	N	N	N	N	Y	N	N
COG0806	78	160	134	103	98	573	N	N	N	N	N	N	N	N	N	N	N	N	N	N
COG0807	74	114	103	122	90	503	N	N	N	N	Y	Y	N	N	N	N	N	N	N	Y
COG0809	131	258	212	174	117	892	N	N	N	N	N	N	N	N	Y	N	N	N	N	Y
COG0810	197	325	221	342	145	1230	N	N	N	Y	Y	Y	N	N	Y	N	N	N	N	Y
COG0811	271	533	340	447	220	1811	N	N	N	N	Y	Y	N	N	Y	N	N	N	N	Y
COG0812	158	266	260	221	199	1104	N	N	N	N	N	N	Y	N	N	N	N	N	N	N
COG0813	25	29	81	22	53	210	Y	Y	N	N	N	N	Y	Y	N	N	N	N	N	N
COG0814	99	230	131	253	313	1026	N	N	N	N	Y	Y	N	Y	N	N	N	N	Y	Y
COG0815	156	288	223	230	228	1125	N	N	N	N	Y	N	Y	Y	Y	N	N	Y	N	N
COG0816	70	88	97	85	70	410	N	N	Y	Y	N	N	N	N	N	N	N	N	N	N
COG0817	86	113	109	70	106	484	N	N	N	Y	N	N	Y	Y	N	N	N	Y	Y	N
COG0818	30	89	66	73	41	299	N	N	N	N	Y	Y	N	N	N	N	N	N	N	N
COG0819	31	83	59	11	70	254	N	N	N	N	N	N	Y	Y	Y	N	N	Y	Y	N
COG0820	160	303	307	221	211	1202	N	Y	N	N	N	N	N	N	N	N	N	N	N	N
COG0821	166	268	218	194	177	1023	N	N	Y	Y	N	N	N	N	N	N	N	Y	N	N
COG0822	62	138	71	67	61	399	N	N	N	N	N	N	N	N	Y	Y	Y	Y	Y	N
COG0823	189	414	321	217	200	1341	N	N	N	N	N	N	N	N	Y	Y	Y	N	N	N
COG0824	223	356	270	322	220	1391	N	N	N	Y	Y	Y	N	N	N	N	N	N	N	N
COG0825	118	257	202	196	112	885	N	N	N	N	Y	Y	N	N	Y	N	N	N	N	Y
COG0826	158	262	300	442	265	1427	N	N	N	N	Y	Y	N	Y	N	N	N	N	N	Y
COG0827	5	3	2	3	47	60	N	N	N	N	N	N	Y	Y	N	N	N	Y	Y	N
COG0828	14	48	33	21	12	128	N	N	N	N	N	N	N	N	Y	Y	Y	N	N	N
COG0829	76	190	123	127	74	590	N	N	N	N	N	N	N	N	Y	Y	Y	N	N	N
COG0830	77	162	122	121	78	560	N	N	N	N	Y	N	N	N	Y	N	N	N	N	Y
COG0831	20	60	32	43	27	182	N	N	N	N	N	N	N	N	Y	N	N	N	N	N
COG0832	21	58	36	46	29	190	N	N	N	N	Y	Y	N	N	N	N	N	N	N	N
COG0833	55	183	193	116	185	732	N	Y	N	N	N	N	Y	Y	N	N	N	N	N	Y
COG0834	1859	4381	2387	3333	1540	13500	N	N	N	N	Y	Y	N	N	Y	Y	Y	N	N	Y
COG0835	238	482	333	526	133	1712	N	N	N	N	Y	Y	N	N	Y	N	N	N	N	N
COG0836	225	539	409	390	168	1731	Y	N	N	N	Y	Y	N	N	Y	Y	Y	N	N	N
COG0837	132	244	192	172	113	853	N	N	N	N	Y	N	N	N	Y	N	N	N	N	N
COG0838	46	108	47	68	49	318	N	N	N	N	N	N	N	N	Y	Y	Y	Y	Y	N
COG0839	73	140	74	87	80	454	N	N	N	N	N	N	N	N	Y	N	N	Y	Y	N
COG0840	2636	6261	3613	5372	1483	19365	N	N	N	N	Y	Y	N	N	Y	Y	Y	N	N	N
COG0841	1616	3392	2143	2262	1286	10699	Y	N	N	Y	Y	Y	N	N	Y	Y	Y	N	N	Y
COG0842	400	770	754	478	498	2900	N	Y	N	N	N	N	N	N	N	N	N	N	N	N
COG0843	369	861	640	472	355	2697	N	Y	N	N	N	N	N	N	Y	Y	Y	Y	N	N
COG0845	1656	3395	2280	2726	1448	11505	N	N	N	N	Y	Y	N	N	Y	Y	Y	N	N	N
COG0846	149	221	234	191	197	992	N	N	N	N	N	N	Y	Y	N	N	N	N	N	N
COG0847	265	452	344	453	296	1810	N	N	N	N	Y	Y	N	N	N	N	N	N	N	N
COG0848	177	300	196	262	135	1070	N	N	N	Y	Y	Y	N	N	N	N	N	N	N	Y
COG0849	141	282	227	214	140	1004	N	N	N	N	Y	Y	N	N	Y	N	N	N	N	Y
COG0850	86	186	116	133	72	593	N	N	N	N	Y	Y	N	N	Y	Y	Y	N	N	N
COG0851	16	32	23	28	20	119	N	N	N	N	N	N	N	N	N	N	N	N	N	N
COG0852	58	113	67	12	48	298	N	N	Y	Y	N	N	N	N	Y	Y	Y	Y	Y	N
COG0853	39	57	76	50	59	281	N	Y	N	N	N	N	Y	Y	N	N	N	N	N	N
COG0854	91	194	112	119	79	595	N	N	N	N	N	N	N	N	Y	Y	Y	Y	N	N
COG0855	181	322	305	232	208	1248	N	Y	N	N	N	N	N	N	Y	N	N	N	N	N
COG0856	2	0	1	0	0	3	N	N	Y	N	N	N	N	N	N	N	N	N	N	N
COG0857	8	7	9	7	16	47	N	N	N	N	N	N	Y	Y	N	N	N	N	N	N
COG0858	63	104	102	81	71	421	N	N	N	N	N	N	N	N	N	N	N	N	N	N
COG0859	267	649	469	261	484	2130	N	N	N	N	N	N	N	Y	N	Y	Y	N	Y	N
COG0860	158	316	367	275	308	1424	N	Y	N	N	Y	N	Y	Y	N	N	N	N	N	Y
COG0861	249	485	383	450	323	1890	N	N	N	N	Y	Y	N	N	N	N	N	N	N	N
COG0863	100	192	133	88	111	624	N	N	N	N	N	N	N	N	Y	N	N	Y	Y	N
COG0864	9	15	20	5	5	54	Y	Y	N	N	N	N	N	N	N	N	N	N	N	N
COG1001	72	256	136	21	54	539	N	N	N	N	N	N	N	N	Y	Y	Y	Y	Y	N
COG1002	20	27	20	30	17	114	N	N	N	N	N	Y	N	N	N	N	N	N	N	N
COG1003	191	309	310	303	226	1339	N	N	N	N	N	Y	N	N	N	N	N	N	N	N
COG1004	255	534	444	476	317	2026	N	N	N	N	N	Y	N	N	Y	N	N	N	N	N
COG1005	132	264	175	166	170	907	N	N	N	N	N	N	Y	Y	Y	N	N	Y	Y	Y
COG1006	36	72	51	75	18	252	N	N	N	N	Y	Y	N	N	N	N	N	N	N	N
COG1007	150	312	209	195	205	1071	N	N	N	N	N	N	Y	Y	Y	N	N	Y	Y	Y
COG1008	169	382	251	199	221	1222	N	N	N	N	N	N	Y	N	Y	Y	Y	Y	Y	N
COG1009	271	485	364	420	293	1833	N	N	N	N	Y	Y	N	N	N	N	N	N	N	N
COG1010	60	167	96	111	93	527	N	N	N	N	N	N	N	N	Y	Y	Y	Y	N	Y
COG1011	420	936	750	475	387	2968	N	Y	N	N	N	N	N	N	Y	Y	Y	Y	N	N
COG1012	3165	7261	5154	5248	4149	24977	N	N	N	N	N	Y	N	N	N	Y	Y	N	N	N
COG1013	19	6	34	11	38	108	Y	Y	N	N	N	N	Y	Y	N	N	N	N	N	N
COG1014	12	19	32	3	4	70	Y	Y	N	N	N	N	N	N	N	N	N	N	N	N
COG1015	55	128	109	21	68	381	N	Y	N	N	N	N	N	N	Y	Y	Y	Y	Y	N
COG1017	27	45	45	62	39	218	N	N	N	N	Y	Y	N	N	N	N	N	N	N	Y
COG1018	534	1186	894	900	876	4390	N	N	N	N	Y	Y	Y	Y	N	N	N	N	N	N
COG1020	950	1338	1104	1378	1324	6094	N	N	N	Y	Y	Y	Y	Y	Y	N	N	N	N	Y
COG1021	39	80	98	83	155	455	N	N	N	N	N	N	Y	Y	N	N	N	N	N	Y
COG1022	205	180	221	355	326	1287	N	N	N	Y	Y	Y	Y	Y	N	N	N	N	N	N
COG1023	98	159	122	143	86	608	N	N	N	N	Y	Y	N	N	N	N	N	N	N	N
COG1024	1294	2251	1962	1833	2684	10024	N	N	N	N	Y	N	N	Y	N	N	N	Y	Y	N
COG1025	49	101	53	165	109	477	N	N	N	N	Y	Y	N	Y	N	N	N	N	N	Y
COG1026	8	9	18	10	2	47	Y	Y	N	N	N	N	N	N	N	N	N	N	N	N
COG1027	119	250	225	180	119	893	Y	Y	N	N	Y	N	N	N	N	N	N	N	N	N
COG1028	4813	10286	8109	5872	7058	36138	N	N	N	N	N	N	N	Y	N	Y	Y	N	Y	N
COG1029	3	27	13	1	1	45	N	N	N	N	N	N	N	N	Y	Y	Y	Y	N	N
COG1030	40	136	133	63	46	418	Y	Y	N	N	N	N	N	N	Y	Y	Y	N	N	N
COG1032	163	343	319	227	191	1243	N	Y	N	N	Y	N	N	N	N	N	N	N	N	Y
COG1033	113	253	228	404	109	1107	N	N	N	N	Y	Y	N	N	N	N	N	N	N	Y
COG1034	153	287	181	204	203	1028	N	N	N	N	Y	N	Y	Y	Y	N	N	Y	Y	Y
COG1035	5	22	11	6	3	47	N	N	N	N	N	N	N	N	Y	Y	Y	N	N	N
COG1036	0	15	2	0	0	17	N	N	N	N	N	N	N	N	Y	Y	Y	Y	Y	N
COG1038	62	129	87	37	110	425	N	N	N	N	N	N	Y	Y	Y	N	N	Y	Y	N
COG1039	6	0	0	0	0	6	N	N	Y	Y	N	N	N	N	N	N	N	N	Y	N
COG1040	104	186	158	129	119	696	N	N	N	N	N	N	N	N	N	N	N	N	N	N
COG1041	8	15	36	5	14	78	Y	Y	N	N	N	N	N	N	N	N	N	N	N	N
COG1042	161	246	150	156	129	842	N	N	Y	Y	N	N	N	N	Y	N	N	Y	Y	N
COG1043	108	191	132	149	86	666	N	N	N	N	Y	Y	N	N	Y	N	N	N	N	N
COG1044	133	270	215	208	144	970	N	N	N	N	Y	Y	N	N	Y	N	N	N	N	N
COG1045	144	309	197	185	139	974	N	N	N	N	N	N	N	N	Y	Y	Y	N	N	N
COG1047	75	123	103	135	99	535	N	N	N	N	Y	Y	N	N	N	N	N	N	N	Y
COG1048	322	526	440	441	318	2047	N	N	N	Y	N	Y	N	N	N	N	N	N	N	N
COG1049	97	161	123	191	120	692	N	N	N	N	Y	Y	N	N	N	N	N	N	N	Y
COG1051	212	470	459	313	278	1732	N	Y	N	N	N	N	N	N	N	N	N	N	N	N
COG1052	497	1057	679	808	470	3511	N	N	N	N	N	Y	N	N	Y	Y	Y	Y	N	Y
COG1053	431	840	785	493	1058	3607	N	N	N	N	N	N	N	Y	N	N	N	N	Y	N
COG1054	133	239	185	158	114	829	N	N	N	N	N	N	N	N	Y	N	N	N	N	N
COG1055	197	412	366	273	312	1560	N	N	N	N	N	N	Y	Y	N	N	N	N	N	N
COG1056	3	9	9	3	4	28	N	N	N	N	N	N	N	N	N	N	N	N	N	N
COG1057	98	192	173	135	104	702	N	N	N	N	N	N	N	N	N	N	N	N	N	N
COG1058	66	167	129	40	103	505	N	Y	N	N	N	N	Y	Y	Y	Y	Y	Y	Y	N
COG1059	0	5	0	5	3	13	N	N	N	N	N	N	N	N	N	N	N	N	N	N
COG1060	47	111	193	53	125	529	Y	Y	N	N	N	N	Y	Y	N	N	N	N	N	N
COG1061	221	197	274	108	277	1077	Y	Y	N	Y	N	N	Y	Y	N	N	N	Y	Y	N
COG1062	266	556	306	316	574	2018	N	N	N	N	Y	N	N	Y	Y	N	N	Y	Y	N
COG1063	584	1657	1322	671	1125	5359	N	Y	N	N	N	N	N	Y	Y	Y	Y	N	Y	N
COG1064	345	902	652	479	556	2934	N	N	N	N	N	N	Y	Y	Y	Y	Y	N	Y	N
COG1066	167	295	258	223	202	1145	N	N	N	N	N	N	N	N	N	N	N	N	N	N
COG1067	59	106	110	178	87	540	N	N	N	N	Y	Y	N	N	N	N	N	N	N	Y
COG1069	77	235	114	47	95	568	N	N	N	N	N	N	N	N	Y	Y	Y	Y	Y	N
COG1070	439	1013	927	444	620	3443	N	Y	N	N	N	N	N	Y	Y	Y	Y	N	Y	N
COG1071	226	424	437	348	292	1727	Y	Y	N	N	N	N	N	N	N	N	N	N	N	N
COG1072	94	149	101	45	111	500	N	N	Y	Y	N	N	Y	Y	N	N	N	Y	Y	N
COG1073	181	419	290	439	277	1606	N	N	N	N	Y	Y	N	N	N	N	N	N	N	Y
COG1074	193	353	286	302	225	1359	N	N	N	N	N	Y	Y	N	Y	N	N	Y	N	Y
COG1075	106	117	112	205	67	607	N	N	N	Y	Y	Y	N	N	N	N	N	N	N	N
COG1076	65	114	62	123	70	434	N	N	N	N	Y	Y	N	N	N	N	N	N	N	Y
COG1077	150	270	298	194	151	1063	N	Y	N	N	Y	N	N	N	N	N	N	N	N	Y
COG1078	23	35	97	29	32	216	Y	Y	N	N	N	N	N	N	N	N	N	N	N	N
COG1079	169	442	217	114	40	982	N	N	Y	Y	N	N	N	N	Y	Y	Y	N	Y	N
COG1080	237	463	422	416	216	1754	N	Y	N	N	Y	Y	N	N	Y	N	N	N	N	Y
COG1082	562	1630	1257	558	518	4525	N	Y	N	N	N	N	N	N	Y	Y	Y	N	Y	N
COG1083	23	32	35	46	8	144	N	N	N	N	Y	Y	N	N	N	N	N	N	N	N
COG1084	0	0	0	1	0	1	N	N	N	N	N	N	N	N	N	N	N	N	N	N
COG1085	44	48	69	23	98	282	N	N	N	N	N	N	Y	Y	N	N	N	Y	Y	N
COG1086	183	335	335	293	124	1270	Y	Y	N	N	Y	Y	N	N	Y	N	N	N	N	N
COG1087	164	403	294	139	127	1127	Y	Y	N	N	N	N	N	N	Y	Y	Y	N	Y	N
COG1088	156	327	287	225	222	1217	N	N	N	N	N	N	Y	N	N	N	N	N	N	N
COG1089	117	301	183	116	79	796	N	N	N	N	N	N	N	N	Y	Y	Y	Y	Y	N
COG1090	108	152	224	222	199	905	N	Y	N	N	Y	Y	Y	Y	N	N	N	N	N	N
COG1091	186	362	325	334	197	1404	N	N	N	N	Y	Y	N	N	N	N	N	N	N	Y
COG1092	182	331	259	428	138	1338	N	N	N	N	Y	Y	N	N	Y	N	N	N	N	Y
COG1096	0	1	0	0	0	1	N	N	N	N	N	N	N	N	N	N	N	N	N	N
COG1098	13	8	30	2	3	56	Y	Y	N	Y	N	N	N	N	N	N	N	N	N	N
COG1099	15	8	5	26	14	68	N	N	Y	Y	Y	Y	N	N	N	N	N	N	N	N
COG1100	7	4	4	6	6	27	N	N	N	N	N	N	N	N	N	N	N	N	N	N
COG1101	21	103	86	19	36	265	Y	Y	N	N	N	N	N	N	Y	Y	Y	N	N	N
COG1102	5	3	9	2	0	19	Y	Y	N	N	N	N	N	N	N	N	N	N	N	N
COG1104	270	520	409	375	282	1856	N	N	N	N	N	N	N	N	N	N	N	N	N	N
COG1105	90	172	185	155	162	764	N	N	N	N	Y	N	Y	Y	N	N	N	N	N	N
COG1106	15	27	22	48	20	132	N	N	N	N	Y	Y	N	N	N	N	N	N	N	N
COG1107	5	8	2	2	7	24	N	N	N	N	N	N	N	N	N	N	N	Y	Y	N
COG1108	200	472	352	403	314	1741	N	N	N	N	Y	Y	N	Y	Y	N	N	N	N	N
COG1109	372	610	561	457	478	2478	N	N	N	N	N	N	N	Y	N	N	N	N	N	N
COG1111	1	0	1	1	0	3	N	N	N	N	N	N	N	N	N	N	N	N	N	N
COG1112	100	162	115	128	75	580	N	N	N	Y	Y	Y	N	N	N	N	N	N	N	Y
COG1113	466	976	805	902	983	4132	N	N	N	N	Y	Y	Y	Y	N	N	N	N	N	N
COG1114	64	85	66	167	98	480	N	N	N	N	Y	Y	N	Y	N	N	N	N	N	Y
COG1115	90	148	183	215	143	779	N	N	N	N	Y	Y	N	N	N	N	N	N	N	Y
COG1116	710	1627	1019	789	584	4729	N	N	N	Y	Y	N	N	N	Y	Y	Y	N	Y	Y
COG1117	171	273	237	220	176	1077	N	N	Y	Y	N	N	N	N	N	N	N	N	N	N
COG1118	157	295	204	177	247	1080	N	N	N	N	N	N	Y	Y	Y	N	N	Y	Y	N
COG1119	64	68	133	42	105	412	Y	Y	N	N	N	N	Y	Y	N	N	N	N	N	N
COG1120	356	726	588	341	410	2421	N	Y	N	N	N	N	N	N	Y	Y	Y	Y	Y	N
COG1121	159	370	268	337	241	1375	N	N	N	N	Y	Y	N	N	Y	N	N	N	N	N
COG1122	81	136	248	54	115	634	Y	Y	N	N	N	N	Y	N	N	N	N	Y	N	N
COG1123	822	1675	1196	552	549	4794	N	Y	N	Y	N	N	N	N	Y	Y	Y	Y	Y	Y
COG1124	61	265	148	32	97	603	Y	N	N	N	N	N	N	N	Y	Y	Y	Y	Y	N
COG1125	153	277	207	176	189	1002	N	N	N	N	N	N	Y	Y	Y	N	N	Y	Y	N
COG1126	813	1852	1121	1089	650	5525	N	N	N	N	Y	N	N	N	Y	Y	Y	N	Y	Y
COG1127	182	319	225	267	207	1200	N	N	N	N	Y	Y	Y	N	Y	N	N	Y	N	N
COG1129	1207	3687	1784	955	921	8554	N	N	N	N	N	N	N	N	Y	Y	Y	N	Y	Y
COG1131	912	1312	2071	965	1023	6283	N	Y	N	N	N	N	N	N	N	N	N	N	N	N
COG1132	1260	2520	2693	1545	1205	9223	N	Y	N	N	N	N	N	N	N	N	N	N	N	N
COG1133	18	96	22	6	29	171	N	N	N	N	N	N	N	N	Y	Y	Y	Y	Y	N
COG1134	95	239	181	135	132	782	N	N	N	N	N	N	N	N	Y	N	N	Y	N	N
COG1135	244	503	389	381	275	1792	Y	N	N	N	Y	Y	N	N	Y	N	N	N	N	Y
COG1136	491	763	905	695	421	3275	N	Y	N	N	N	Y	N	N	N	N	N	N	N	N
COG1137	102	193	121	134	93	643	N	N	N	N	N	N	N	N	Y	N	N	Y	N	N
COG1138	103	174	93	187	80	637	N	N	N	N	Y	Y	N	N	N	N	N	N	N	N
COG1139	54	190	160	108	64	576	Y	Y	N	N	Y	N	N	N	N	Y	Y	N	N	N
COG1140	49	118	123	113	187	590	N	N	N	N	Y	N	Y	Y	N	N	N	N	N	Y
COG1141	11	14	14	4	73	116	N	N	N	N	N	N	Y	Y	N	N	N	Y	Y	N
COG1142	10	39	18	8	49	124	N	N	N	N	N	N	Y	Y	N	N	N	Y	Y	N
COG1143	79	154	85	112	94	524	N	N	N	N	Y	N	N	N	Y	N	N	Y	Y	N
COG1145	8	11	7	10	2	38	N	N	N	N	N	N	N	N	N	N	N	N	N	N
COG1146	20	38	26	30	22	136	N	N	N	N	N	N	N	N	N	N	N	N	N	N
COG1148	5	5	1	3	1	15	N	N	Y	Y	N	N	N	N	N	N	N	N	N	N
COG1149	2	5	4	1	1	13	N	N	N	N	N	N	N	N	N	N	N	N	N	N
COG1151	12	61	65	14	61	213	Y	Y	N	N	N	N	Y	Y	N	N	N	Y	N	Y
COG1152	2	3	1	0	1	7	N	N	N	N	N	N	N	N	N	N	N	N	N	N
COG1154	185	331	279	221	202	1218	N	N	N	N	N	N	N	N	Y	N	N	Y	N	N
COG1155	1	1	0	0	0	2	N	N	N	N	N	N	N	N	N	N	N	N	N	N
COG1156	1	1	0	0	0	2	N	N	N	N	N	N	N	N	N	N	N	N	N	N
COG1157	222	432	299	297	138	1388	N	N	N	Y	Y	Y	N	N	Y	Y	Y	N	N	N
COG1158	171	289	260	204	195	1119	N	N	N	N	N	N	N	N	N	N	N	N	N	N
COG1159	157	274	239	200	163	1033	N	N	N	N	N	N	N	N	N	N	N	N	N	N
COG1160	199	323	310	238	213	1283	N	N	N	N	N	N	N	N	N	N	N	N	N	N
COG1161	35	52	114	16	19	236	Y	Y	N	N	N	N	N	N	N	N	N	N	N	N
COG1162	143	221	270	176	175	985	Y	Y	N	N	N	N	Y	N	N	N	N	N	N	N
COG1163	1	3	1	0	0	5	N	N	N	N	N	N	N	N	N	N	N	N	N	N
COG1164	77	166	247	42	49	581	Y	Y	N	N	N	N	N	N	Y	N	N	Y	N	N
COG1165	58	56	87	42	135	378	N	N	N	N	N	N	Y	Y	N	N	N	Y	Y	N
COG1166	59	96	68	174	84	481	N	N	N	N	Y	Y	N	N	N	N	N	N	N	Y
COG1167	1354	3104	2385	2161	1478	10482	N	N	N	N	N	Y	N	N	Y	Y	Y	N	N	N
COG1168	102	146	163	127	157	695	N	N	N	N	N	N	Y	Y	N	N	N	N	N	N
COG1169	72	118	144	96	195	625	N	N	N	N	N	N	Y	Y	N	N	N	N	N	N
COG1171	426	921	586	562	399	2894	N	N	N	N	N	N	N	N	Y	Y	Y	Y	Y	N
COG1172	1077	3496	1564	726	783	7646	N	N	N	N	N	N	N	N	Y	Y	Y	N	Y	Y
COG1173	945	2288	1446	565	657	5901	N	Y	N	Y	N	N	N	N	Y	Y	Y	Y	Y	Y
COG1174	174	326	222	173	222	1117	N	N	N	N	N	N	Y	Y	Y	N	N	Y	Y	N
COG1175	1160	3711	3180	889	829	9769	N	Y	N	N	N	N	N	N	Y	Y	Y	N	N	N
COG1176	445	1190	747	700	333	3415	N	N	N	N	Y	Y	N	N	Y	Y	Y	N	N	Y
COG1177	527	1428	897	859	431	4142	N	N	N	N	Y	Y	N	N	Y	Y	Y	N	N	Y
COG1178	412	857	574	596	391	2830	N	N	N	N	Y	Y	N	N	Y	Y	Y	N	N	Y
COG1179	80	153	155	171	97	656	N	N	N	N	Y	Y	N	N	N	N	N	N	N	Y
COG1180	37	97	92	94	171	491	N	N	N	N	Y	N	Y	Y	N	N	N	N	N	Y
COG1181	278	480	396	442	323	1919	N	N	N	N	Y	Y	N	N	N	N	N	N	N	N
COG1182	189	330	263	313	154	1249	N	N	N	N	Y	Y	N	N	Y	N	N	N	N	N
COG1183	137	282	182	250	132	983	N	N	N	N	Y	Y	N	N	Y	N	N	N	N	N
COG1185	192	316	283	233	212	1236	N	N	N	N	N	N	N	N	N	N	N	N	N	N
COG1186	177	303	256	242	193	1171	N	N	N	N	N	N	N	N	N	N	N	N	N	N
COG1187	324	636	565	531	367	2423	N	N	N	N	N	Y	N	N	Y	N	N	N	N	Y
COG1188	32	41	43	26	27	169	N	N	Y	Y	N	N	N	N	N	N	N	N	N	N
COG1189	60	84	100	27	56	327	Y	Y	Y	Y	N	N	N	N	N	N	N	Y	N	N
COG1190	158	324	293	238	297	1310	Y	N	N	N	N	N	Y	Y	N	N	N	N	N	N
COG1191	129	236	406	177	168	1116	Y	Y	N	N	Y	N	N	N	N	N	N	N	N	Y
COG1192	491	1026	707	708	592	3524	N	N	N	N	N	N	N	N	N	N	N	N	N	N
COG1193	28	61	141	32	36	298	Y	Y	N	N	N	N	N	N	N	N	N	N	N	N
COG1194	153	281	239	210	181	1064	N	N	N	N	N	N	N	N	N	N	N	N	N	N
COG1195	123	201	209	194	163	890	N	N	N	N	Y	Y	N	N	N	N	N	N	N	N
COG1196	591	1168	958	956	551	4224	N	N	N	N	N	Y	N	N	N	N	N	N	N	N
COG1197	198	325	289	238	215	1265	N	N	N	N	N	N	N	N	N	N	N	N	N	N
COG1198	188	321	289	237	211	1246	N	N	N	N	N	N	N	N	N	N	N	N	N	N
COG1199	251	433	433	402	314	1833	N	N	N	N	Y	Y	Y	N	N	N	N	N	N	Y
COG1200	180	313	283	248	217	1241	N	N	N	N	N	N	Y	N	N	N	N	N	N	N
COG1201	206	348	279	323	184	1340	N	N	N	N	Y	Y	N	N	N	N	N	N	N	N
COG1202	4	0	0	2	0	6	N	N	Y	Y	N	N	N	N	N	N	N	N	N	N
COG1203	17	28	35	22	36	138	N	N	N	N	N	N	Y	Y	N	N	N	N	N	N
COG1204	25	64	47	35	35	206	N	N	N	N	N	N	N	N	Y	N	N	N	N	N
COG1205	59	60	87	51	104	361	N	N	N	N	N	N	Y	Y	N	N	N	N	N	N
COG1206	36	93	75	13	8	225	Y	Y	N	N	N	N	N	N	Y	Y	Y	N	N	N
COG1207	179	308	257	222	197	1163	N	N	N	N	N	N	N	N	N	N	N	Y	N	N
COG1208	159	309	210	189	187	1054	N	N	N	N	N	N	N	N	N	N	N	Y	Y	N
COG1209	140	293	281	218	206	1138	N	Y	N	N	N	N	Y	N	N	N	N	N	N	N
COG1210	172	402	361	250	226	1411	N	Y	N	N	N	N	N	N	Y	N	N	N	N	Y
COG1211	103	187	153	144	113	700	N	N	N	N	N	N	N	N	N	N	N	N	N	N
COG1212	103	200	130	156	96	685	N	N	N	N	Y	Y	N	N	Y	N	N	N	N	N
COG1213	37	65	69	20	29	220	Y	Y	N	N	N	N	N	N	N	N	N	N	N	N
COG1214	109	191	167	154	122	743	N	N	N	N	N	N	N	N	N	N	N	N	N	N
COG1215	487	1317	998	670	516	3988	N	Y	N	N	N	N	N	N	Y	Y	Y	N	N	N
COG1216	401	955	788	402	598	3144	N	Y	N	N	N	N	N	Y	N	Y	Y	N	Y	N
COG1217	186	302	278	237	204	1207	N	N	N	N	Y	N	N	N	N	N	N	N	N	N
COG1218	71	122	81	143	143	560	N	N	N	N	Y	Y	Y	Y	N	N	N	N	N	Y
COG1219	169	288	262	213	197	1129	N	N	N	N	N	N	N	N	N	N	N	N	N	N
COG1220	132	259	190	187	109	877	N	N	N	N	Y	N	N	N	Y	N	N	N	N	Y
COG1221	19	57	34	21	70	201	N	N	N	N	N	N	Y	Y	N	N	N	Y	Y	Y
COG1222	8	1	0	0	0	9	N	N	Y	Y	N	N	N	N	N	N	N	Y	Y	N
COG1223	8	3	19	6	13	49	Y	Y	N	N	N	N	N	N	N	N	N	N	N	N
COG1224	0	0	0	1	0	1	N	N	N	N	N	N	N	N	N	N	N	N	N	N
COG1225	186	266	247	193	207	1099	N	N	N	Y	N	N	N	Y	N	N	N	N	N	N
COG1226	56	99	65	120	66	406	N	N	N	N	Y	Y	N	N	N	N	N	N	N	N
COG1227	13	21	52	13	16	115	Y	Y	N	N	N	N	N	N	N	N	N	N	N	N
COG1228	436	473	480	270	372	2031	N	N	N	Y	N	N	Y	Y	N	N	N	Y	Y	N
COG1229	4	33	15	2	1	55	N	N	N	N	N	N	N	N	Y	Y	Y	Y	N	N
COG1230	189	284	294	304	241	1312	N	N	N	N	N	Y	Y	Y	N	N	N	N	N	N
COG1231	193	379	286	399	263	1520	N	N	N	N	Y	Y	N	N	N	N	N	N	N	N
COG1232	81	149	225	87	136	678	Y	Y	N	N	N	N	Y	Y	N	N	N	N	N	N
COG1233	202	269	371	217	493	1552	Y	N	Y	N	N	N	N	Y	N	N	N	N	Y	N
COG1234	83	116	198	76	199	672	Y	Y	N	N	N	N	Y	Y	N	N	N	N	N	N
COG1235	158	396	285	325	165	1329	N	N	N	N	Y	Y	N	N	Y	N	N	N	N	N
COG1236	120	281	175	254	104	934	N	N	N	N	Y	Y	N	N	Y	N	N	N	N	N
COG1237	5	25	12	3	28	73	N	N	N	N	N	N	Y	Y	N	N	N	Y	Y	N
COG1238	47	88	60	69	40	304	N	N	N	N	N	N	N	N	N	N	N	N	N	N
COG1239	80	121	118	152	186	657	N	N	N	N	Y	Y	Y	Y	N	N	N	N	N	N
COG1240	66	114	134	110	99	523	N	Y	N	N	N	N	N	N	N	N	N	N	N	N
COG1241	0	0	1	1	1	3	N	N	N	N	N	N	N	N	N	N	N	N	N	N
COG1242	13	40	58	12	45	168	Y	Y	N	N	N	N	Y	Y	N	N	N	N	N	N
COG1243	0	2	0	0	1	3	N	N	N	N	N	N	N	N	N	N	N	N	N	N
COG1244	4	3	4	0	2	13	N	N	N	N	N	N	N	N	N	N	N	N	N	N
COG1245	1	3	2	3	1	10	N	N	N	N	N	N	N	N	N	N	N	N	N	N
COG1246	97	194	187	92	83	653	Y	Y	N	N	N	N	N	N	Y	N	N	N	N	N
COG1247	230	506	316	285	201	1538	N	N	N	N	N	N	N	N	Y	Y	Y	N	Y	N
COG1249	696	1376	1127	1066	1024	5289	N	N	N	N	N	Y	N	Y	N	N	N	N	N	N
COG1250	531	1017	849	774	653	3824	N	N	N	N	N	Y	Y	N	N	N	N	N	N	N
COG1251	267	555	466	482	346	2116	N	N	N	N	N	Y	N	N	Y	N	N	Y	N	Y
COG1252	268	600	638	436	552	2494	N	Y	N	N	N	N	Y	Y	N	N	N	N	N	N
COG1253	349	569	584	340	381	2223	Y	Y	N	Y	N	N	N	N	N	N	N	N	N	N
COG1254	14	30	25	4	28	101	N	N	N	N	N	N	Y	Y	N	N	N	Y	Y	N
COG1256	162	293	219	208	93	975	N	N	N	Y	Y	Y	N	N	Y	N	N	N	N	N
COG1257	36	50	61	20	29	196	Y	Y	N	N	N	N	N	N	N	N	N	N	N	N
COG1259	12	7	23	13	39	94	N	N	N	N	N	N	Y	Y	N	N	N	N	N	N
COG1260	28	29	18	10	73	158	N	N	N	N	N	N	Y	Y	N	N	N	Y	Y	N
COG1261	75	116	82	97	58	428	N	N	N	Y	Y	Y	N	N	N	N	N	N	N	N
COG1262	235	347	365	289	270	1506	N	Y	N	Y	Y	N	N	N	N	N	N	N	N	N
COG1263	281	590	567	290	607	2335	N	Y	N	N	Y	N	N	Y	N	N	N	N	Y	N
COG1264	1	3	2	0	5	11	N	N	N	N	N	N	Y	Y	N	N	N	N	N	N
COG1266	137	132	311	93	175	848	Y	Y	Y	Y	N	N	Y	Y	N	N	N	N	N	N
COG1267	33	82	71	38	43	267	N	N	N	N	N	N	N	N	Y	N	N	N	N	N
COG1268	38	59	54	13	4	168	Y	Y	Y	Y	N	N	N	N	Y	Y	Y	N	N	N
COG1269	8	11	13	7	10	49	N	N	N	N	N	N	N	N	N	N	N	N	N	N
COG1270	121	286	206	156	135	904	N	N	N	N	N	N	N	N	Y	Y	Y	N	N	Y
COG1271	241	560	486	340	359	1986	N	Y	N	N	N	N	N	Y	N	N	N	N	N	N
COG1272	95	164	138	137	114	648	N	N	N	N	Y	N	N	N	N	N	N	N	N	N
COG1273	133	423	237	122	124	1039	N	N	N	N	N	N	N	N	Y	Y	Y	N	Y	N
COG1274	88	115	123	32	102	460	Y	Y	Y	Y	N	N	Y	Y	N	N	N	Y	Y	N
COG1275	85	132	75	152	126	570	N	N	N	N	Y	Y	Y	Y	N	N	N	N	N	Y
COG1276	91	220	161	217	103	792	N	N	N	N	Y	Y	N	N	Y	N	N	N	N	N
COG1277	92	122	349	129	100	792	Y	Y	N	N	N	N	N	N	N	N	N	N	N	N
COG1278	100	220	147	140	108	715	N	N	N	N	N	N	N	N	Y	N	N	Y	N	N
COG1279	85	155	121	107	73	541	N	N	N	N	N	N	N	N	Y	N	N	N	N	N
COG1280	772	1885	1120	1336	696	5809	N	N	N	N	Y	Y	N	N	Y	Y	Y	N	N	Y
COG1281	108	212	168	147	87	722	N	N	N	N	N	N	N	N	Y	N	N	N	N	Y
COG1282	178	351	206	219	176	1130	N	N	N	N	Y	N	N	N	Y	Y	Y	Y	Y	N
COG1283	125	251	160	257	110	903	N	N	N	N	Y	Y	N	N	Y	N	N	N	N	Y
COG1284	90	217	341	64	59	771	Y	Y	N	N	N	N	N	N	Y	N	N	N	N	N
COG1285	106	216	222	146	169	859	N	Y	N	N	N	N	Y	Y	N	N	N	N	N	N
COG1286	52	109	64	69	37	331	N	N	N	N	N	N	N	N	Y	Y	Y	N	N	N
COG1287	12	24	15	6	5	62	N	N	N	N	N	N	N	N	Y	Y	Y	N	N	N
COG1288	37	34	46	24	33	174	N	N	Y	Y	N	N	N	N	N	N	N	N	N	N
COG1289	480	1144	801	831	678	3934	N	N	N	N	Y	Y	N	N	Y	N	N	N	N	Y
COG1290	149	240	237	215	142	983	N	N	Y	N	Y	Y	N	N	N	N	N	N	N	N
COG1291	183	322	278	276	118	1177	N	N	N	N	Y	Y	N	N	Y	N	N	N	N	N
COG1292	177	246	233	447	255	1358	N	N	N	N	Y	Y	N	Y	N	N	N	N	N	Y
COG1293	13	24	65	9	9	120	Y	Y	N	N	N	N	N	N	N	N	N	N	N	N
COG1294	205	509	442	304	318	1778	N	Y	N	N	N	N	N	N	Y	N	N	N	N	N
COG1295	250	409	322	234	325	1540	N	N	N	Y	N	N	Y	Y	N	N	N	Y	Y	N
COG1296	105	316	191	166	127	905	N	N	N	N	N	N	N	N	Y	Y	Y	N	N	Y
COG1297	57	61	57	35	41	251	N	N	Y	Y	N	N	N	N	N	N	N	Y	N	N
COG1298	164	287	236	215	96	998	N	N	N	Y	Y	Y	N	N	Y	N	N	N	N	N
COG1299	82	170	130	141	141	664	N	N	N	N	Y	N	N	Y	N	N	N	N	N	Y
COG1300	46	75	114	90	57	382	Y	Y	N	N	Y	Y	N	N	N	N	N	N	N	N
COG1301	523	965	774	769	446	3477	N	N	N	Y	Y	Y	N	N	Y	N	N	N	N	Y
COG1302	23	28	74	13	10	148	Y	Y	N	N	N	N	N	N	N	N	N	N	N	N
COG1304	253	483	378	278	414	1806	N	N	N	N	N	N	N	Y	N	N	N	N	Y	N
COG1305	327	637	447	421	294	2126	N	N	N	Y	Y	N	N	N	Y	Y	Y	N	N	N
COG1306	6	42	74	26	15	163	Y	Y	N	N	N	N	N	N	N	N	N	N	N	N
COG1307	48	58	159	42	84	391	Y	Y	N	N	N	N	Y	Y	N	N	N	N	N	N
COG1308	0	1	0	0	0	1	N	N	N	N	N	N	N	N	N	N	N	N	N	N
COG1309	2920	4975	4497	3524	5306	21222	N	N	N	N	N	N	N	Y	N	N	N	N	Y	N
COG1310	18	31	32	36	47	164	N	N	N	N	N	N	Y	Y	N	N	N	N	N	N
COG1311	1	0	3	0	0	4	Y	Y	N	N	N	N	N	N	N	N	N	N	N	N
COG1312	53	225	126	29	93	526	Y	N	N	N	N	N	N	N	Y	Y	Y	Y	Y	N
COG1313	0	0	0	1	0	1	N	N	N	N	N	N	N	N	N	N	N	N	N	N
COG1314	19	31	36	11	28	125	N	N	N	N	N	N	N	N	N	N	N	N	N	N
COG1315	15	44	79	9	15	162	Y	Y	N	N	N	N	N	N	N	N	N	N	N	N
COG1316	149	123	317	87	261	937	Y	Y	N	N	N	N	Y	Y	N	N	N	N	N	N
COG1317	92	153	141	135	77	598	N	N	N	N	Y	Y	N	N	N	N	N	N	N	Y
COG1318	1	0	1	0	1	3	N	N	N	N	N	N	N	N	N	N	N	N	N	N
COG1319	192	388	277	170	185	1212	N	N	Y	Y	N	N	N	N	Y	Y	Y	Y	Y	N
COG1320	32	61	40	54	12	199	N	N	N	N	Y	Y	N	N	N	N	N	N	N	N
COG1321	37	45	75	25	81	263	Y	Y	N	N	N	N	Y	Y	N	N	N	N	N	N
COG1322	151	268	197	208	133	957	N	N	N	N	Y	Y	N	N	Y	N	N	N	N	N
COG1323	8	18	52	7	7	92	Y	Y	N	N	N	N	N	N	N	N	N	N	N	N
COG1324	10	42	31	9	30	122	N	N	N	N	N	N	Y	Y	Y	N	N	Y	Y	N
COG1326	1	0	0	0	0	1	N	N	N	N	N	N	N	N	N	N	N	N	N	N
COG1327	72	122	80	82	71	427	N	N	Y	N	N	N	N	N	N	N	N	Y	N	N
COG1328	34	64	87	119	81	385	N	N	N	N	Y	Y	Y	Y	N	N	N	N	N	Y
COG1329	25	30	32	16	38	141	N	N	N	N	N	N	Y	Y	N	N	N	Y	Y	N
COG1330	105	180	144	202	173	804	N	N	N	N	Y	Y	Y	Y	N	N	N	N	N	Y
COG1331	51	47	114	33	82	327	Y	Y	N	N	N	N	Y	Y	N	N	N	N	N	N
COG1332	0	1	1	2	2	6	N	N	N	N	N	N	N	N	N	N	N	N	N	N
COG1333	78	130	165	45	110	528	Y	Y	N	N	N	N	Y	Y	N	N	N	Y	N	N
COG1334	17	16	20	33	6	92	N	N	N	N	Y	Y	N	N	N	N	N	N	N	Y
COG1335	507	1057	794	788	568	3714	N	N	N	N	Y	Y	N	N	Y	N	N	N	N	N
COG1336	2	2	2	1	0	7	N	N	N	N	N	N	N	N	N	N	N	N	N	N
COG1337	0	0	0	1	5	6	N	N	N	N	N	N	Y	Y	N	N	N	N	N	N
COG1338	114	199	141	147	66	667	N	N	N	Y	Y	Y	N	N	Y	N	N	N	N	N
COG1339	0	0	1	0	0	1	N	N	N	N	N	N	N	N	N	N	N	N	N	N
COG1340	2	7	5	6	0	20	N	N	N	N	N	N	N	N	N	N	N	N	N	N
COG1341	0	2	0	0	0	2	N	N	N	N	N	N	N	N	N	N	N	N	N	N
COG1342	0	2	0	1	0	3	N	N	N	N	N	N	N	N	N	N	N	N	N	N
COG1343	2	3	2	2	5	14	N	N	N	N	N	N	N	N	N	N	N	N	N	N
COG1344	375	822	496	363	172	2228	N	N	N	Y	Y	N	N	N	Y	Y	Y	N	Y	N
COG1345	132	221	242	207	109	911	Y	Y	N	N	Y	Y	N	N	N	N	N	N	N	Y
COG1346	83	187	165	199	124	758	N	N	N	N	Y	Y	N	N	N	N	N	N	N	Y
COG1347	4	10	17	31	35	97	N	N	N	N	Y	Y	Y	Y	N	N	N	N	N	N
COG1348	6	91	15	13	17	142	N	N	N	N	N	N	N	N	Y	Y	Y	Y	Y	N
COG1349	480	1097	836	550	636	3599	Y	N	N	N	N	N	N	Y	Y	Y	Y	N	Y	Y
COG1350	5	0	6	4	12	27	N	N	N	N	N	N	Y	Y	N	N	N	N	N	N
COG1351	10	10	18	11	49	98	N	N	N	N	N	N	Y	Y	N	N	N	Y	Y	N
COG1352	293	564	456	495	221	2029	N	N	N	N	Y	Y	N	N	Y	N	N	N	N	Y
COG1353	3	1	3	3	4	14	N	N	N	N	N	N	N	N	N	N	N	N	N	N
COG1354	103	194	166	143	93	699	N	N	N	N	N	N	N	N	Y	N	N	N	N	N
COG1355	3	4	0	1	5	13	N	N	N	N	N	N	N	Y	N	N	N	Y	Y	N
COG1357	131	180	246	144	146	847	Y	Y	N	N	N	N	N	N	N	N	N	N	N	N
COG1358	5	7	19	3	5	39	Y	Y	N	N	N	N	N	N	N	N	N	N	N	N
COG1359	82	148	101	135	119	585	N	N	N	N	N	Y	Y	Y	N	N	N	N	N	N
COG1360	224	445	352	344	151	1516	N	N	N	N	Y	Y	N	N	Y	N	N	N	N	N
COG1361	7	10	8	6	5	36	N	N	N	N	N	N	N	N	N	N	N	N	N	N
COG1362	60	62	69	167	96	454	N	N	N	N	Y	Y	Y	Y	N	N	N	N	N	Y
COG1363	65	96	174	168	132	635	N	Y	N	N	Y	Y	N	Y	N	N	N	N	N	Y
COG1364	133	242	207	183	112	877	N	N	N	N	Y	N	N	N	Y	N	N	N	N	N
COG1365	0	1	0	0	0	1	N	N	N	N	N	N	N	N	N	N	N	N	N	N
COG1366	87	95	90	111	163	546	N	N	N	N	Y	N	Y	Y	N	N	N	N	Y	N
COG1367	2	1	2	3	0	8	N	N	N	N	N	N	N	N	N	N	N	N	N	N
COG1368	186	303	401	434	193	1517	N	Y	N	N	Y	Y	N	N	N	N	N	N	N	Y
COG1371	0	4	0	0	4	8	N	N	N	N	N	N	Y	Y	N	N	N	Y	Y	N
COG1372	2	6	7	1	5	21	N	N	N	N	N	N	N	N	N	N	N	N	N	N
COG1373	26	41	18	9	26	120	N	N	N	Y	N	N	N	N	Y	N	N	Y	Y	N
COG1376	172	561	236	205	427	1601	N	N	N	N	Y	N	Y	Y	N	Y	Y	Y	Y	N
COG1377	184	373	259	237	121	1174	N	N	N	N	Y	N	N	N	Y	Y	Y	N	N	N
COG1378	15	26	40	5	6	92	Y	Y	N	N	N	N	N	N	N	N	N	N	N	N
COG1379	8	24	59	7	8	106	Y	Y	N	N	N	N	N	N	N	N	N	N	N	N
COG1380	25	66	56	62	44	253	N	N	N	N	Y	Y	N	N	N	N	N	N	N	N
COG1381	120	203	161	132	124	740	N	N	Y	N	N	N	N	N	N	N	N	Y	N	N
COG1382	1	0	0	0	0	1	N	N	N	N	N	N	N	N	N	N	N	N	N	N
COG1384	22	5	2	1	1	31	N	N	Y	Y	N	N	N	N	N	N	N	Y	Y	N
COG1385	144	229	205	263	149	990	N	N	N	N	Y	Y	N	N	N	N	N	N	N	N
COG1386	76	133	139	90	65	503	Y	Y	N	N	N	N	N	N	N	N	N	N	N	N
COG1387	41	60	166	33	98	398	Y	Y	N	N	N	N	Y	Y	N	N	N	N	N	N
COG1388	18	31	33	42	8	132	N	N	N	N	Y	Y	N	N	N	N	N	N	N	N
COG1389	1	3	1	0	0	5	N	N	N	N	N	N	N	N	N	N	N	N	N	N
COG1390	0	1	1	1	1	4	N	N	N	N	N	N	N	N	N	N	N	N	N	N
COG1391	168	284	195	215	187	1049	N	N	N	Y	Y	N	N	N	Y	N	N	Y	N	N
COG1392	53	112	108	46	34	353	Y	Y	N	N	N	N	N	N	Y	N	N	N	N	N
COG1393	82	174	111	110	111	588	N	N	N	N	N	N	N	N	Y	N	N	Y	Y	N
COG1394	1	2	0	0	0	3	N	N	N	N	N	N	N	N	N	N	N	N	N	N
COG1395	11	16	15	8	17	67	N	N	N	N	N	N	Y	Y	N	N	N	N	N	N
COG1396	293	638	430	305	324	1990	N	N	N	N	N	N	N	N	Y	Y	Y	Y	Y	N
COG1397	103	110	149	154	93	609	N	N	N	Y	Y	Y	N	N	N	N	N	N	N	N
COG1398	72	164	128	148	65	577	N	N	N	N	Y	Y	N	N	N	N	N	N	N	Y
COG1399	72	100	85	101	88	446	N	N	N	N	Y	Y	N	Y	N	N	N	N	N	N
COG1401	22	38	35	31	24	150	N	N	N	N	N	N	N	N	N	N	N	N	N	N
COG1402	84	193	130	93	86	586	N	N	N	N	N	N	N	N	Y	Y	Y	Y	Y	N
COG1403	53	72	58	36	59	278	N	N	Y	Y	N	N	N	Y	N	N	N	Y	Y	N
COG1404	300	372	626	267	509	2074	Y	Y	N	N	N	N	Y	Y	N	N	N	N	N	N
COG1405	1	0	0	0	0	1	N	N	N	N	N	N	N	N	N	N	N	N	N	N
COG1406	1	7	18	1	2	29	Y	Y	N	N	N	N	N	N	N	N	N	N	N	N
COG1407	54	84	45	58	20	261	N	N	Y	Y	N	N	N	N	Y	N	N	N	N	N
COG1408	95	210	243	60	124	732	Y	Y	N	N	N	N	N	N	Y	N	N	Y	N	N
COG1409	282	607	496	252	321	1958	N	Y	N	N	N	N	N	N	Y	Y	Y	Y	Y	N
COG1410	172	314	256	230	206	1178	N	N	N	N	N	N	Y	N	N	N	N	N	N	Y
COG1411	3	24	6	0	1	34	N	N	N	N	N	N	N	N	Y	Y	Y	Y	Y	N
COG1412	1	0	1	0	0	2	N	N	N	N	N	N	N	N	N	N	N	N	N	N
COG1413	59	115	125	73	34	406	Y	Y	N	N	N	N	N	N	N	N	N	N	N	N
COG1414	907	2020	1608	1006	1021	6562	N	Y	N	N	N	N	N	N	Y	Y	Y	Y	Y	N
COG1415	15	65	34	11	16	141	N	N	N	N	N	N	N	N	Y	Y	Y	Y	Y	N
COG1416	5	6	8	3	8	30	N	N	N	N	N	N	N	N	N	N	N	N	N	N
COG1418	47	139	121	81	66	454	N	Y	N	N	N	N	N	N	Y	N	N	N	N	N
COG1419	83	159	161	174	66	643	N	N	N	N	Y	Y	N	N	N	N	N	N	N	Y
COG1420	103	186	160	42	91	582	Y	Y	Y	Y	N	N	N	N	Y	Y	Y	Y	Y	N
COG1422	0	0	1	2	2	5	N	N	N	N	N	N	N	N	N	N	N	N	N	N
COG1423	0	5	3	4	1	13	N	N	N	N	N	N	N	N	N	N	N	N	N	N
COG1424	1	0	0	0	0	1	N	N	N	N	N	N	N	N	N	N	N	N	N	N
COG1426	96	168	140	129	89	622	N	N	N	N	Y	N	N	N	N	N	N	N	N	Y
COG1427	5	11	36	9	7	68	Y	Y	N	N	N	N	N	N	N	N	N	N	N	N
COG1428	35	61	73	16	21	206	Y	Y	N	N	N	N	N	N	N	N	N	N	N	N
COG1429	98	233	133	192	135	791	N	N	N	N	Y	Y	N	N	Y	N	N	N	N	N
COG1430	13	57	21	11	5	107	N	N	N	N	N	N	N	N	Y	Y	Y	Y	Y	N
COG1431	1	1	2	2	1	7	N	N	N	N	N	N	N	N	N	N	N	N	N	N
COG1432	59	108	55	97	34	353	N	N	N	N	Y	Y	N	N	Y	N	N	N	N	N
COG1433	0	7	0	2	3	12	N	N	N	N	N	N	N	N	Y	Y	Y	N	N	N
COG1434	99	243	178	148	98	766	N	N	N	N	Y	N	N	N	Y	Y	Y	N	N	N
COG1435	64	78	90	28	37	297	Y	Y	Y	Y	N	N	N	N	N	N	N	N	N	N
COG1437	13	35	31	3	13	95	Y	Y	N	N	N	N	N	N	Y	Y	Y	N	N	N
COG1438	21	20	39	15	34	129	Y	Y	N	N	N	N	Y	Y	N	N	N	N	N	N
COG1439	3	2	0	0	0	5	N	N	N	Y	N	N	N	N	N	N	N	N	N	N
COG1440	14	31	23	8	34	110	N	N	N	N	N	N	Y	Y	N	N	N	Y	Y	Y
COG1441	18	25	12	8	38	101	N	N	N	N	N	N	Y	Y	N	N	N	Y	Y	Y
COG1442	14	100	17	9	16	156	N	N	N	N	N	N	N	N	Y	Y	Y	Y	Y	N
COG1443	31	56	64	87	49	287	N	N	N	N	Y	Y	N	N	N	N	N	N	N	Y
COG1444	15	31	17	11	53	127	N	N	N	N	N	N	Y	Y	N	N	N	Y	Y	Y
COG1445	3	19	9	6	22	59	N	N	N	N	N	N	Y	Y	N	N	N	Y	Y	N
COG1446	82	135	165	44	114	540	Y	Y	N	N	N	N	Y	Y	Y	N	N	Y	N	N
COG1447	9	30	18	4	31	92	N	N	N	N	N	N	Y	Y	N	N	N	Y	Y	Y
COG1448	165	384	230	345	210	1334	N	N	N	N	Y	Y	N	N	Y	N	N	N	N	Y
COG1449	2	0	1	0	0	3	N	N	Y	N	N	N	N	N	N	N	N	N	N	N
COG1450	251	458	300	453	214	1676	N	N	N	N	Y	Y	N	N	Y	N	N	N	N	Y
COG1451	91	181	124	84	45	525	N	N	N	Y	N	N	N	N	Y	Y	Y	N	N	N
COG1452	144	301	199	203	134	981	N	N	N	N	Y	N	N	N	Y	Y	Y	N	N	Y
COG1453	1	5	36	4	4	50	Y	Y	N	N	N	N	N	N	N	N	N	N	N	N
COG1454	365	815	565	624	473	2842	N	N	N	N	N	Y	N	N	Y	N	N	Y	N	Y
COG1455	56	160	97	41	261	615	N	N	N	N	N	N	Y	Y	N	N	N	Y	Y	Y
COG1457	338	572	469	915	464	2758	N	N	N	N	Y	Y	Y	N	N	N	N	N	N	Y
COG1459	266	466	365	498	242	1837	N	N	N	N	Y	Y	N	N	N	N	N	N	N	Y
COG1460	0	0	1	0	0	1	N	N	N	N	N	N	N	N	N	N	N	N	N	N
COG1461	26	27	74	21	83	231	Y	Y	N	N	N	N	Y	Y	N	N	N	N	N	N
COG1462	54	69	55	99	48	325	N	N	N	N	Y	Y	N	N	N	N	N	N	N	N
COG1463	410	449	742	646	2727	4974	N	N	N	N	Y	N	Y	Y	N	N	N	Y	Y	N
COG1464	302	677	461	449	388	2277	N	N	N	N	Y	N	N	N	Y	Y	Y	N	N	Y
COG1465	1	12	3	1	3	20	N	N	N	N	N	N	N	N	Y	Y	Y	N	Y	N
COG1466	159	259	244	195	181	1038	N	N	N	N	N	N	N	N	N	N	N	N	N	N
COG1468	3	5	10	8	5	31	N	N	N	N	N	N	N	N	N	N	N	N	N	N
COG1469	53	120	105	117	64	459	N	N	N	N	Y	Y	N	N	N	N	N	N	N	Y
COG1470	9	18	18	17	9	71	N	N	N	N	N	N	N	N	N	N	N	N	N	N
COG1471	1	0	0	1	1	3	N	N	N	N	N	N	N	N	N	N	N	N	N	N
COG1472	532	887	911	541	514	3385	N	Y	N	Y	Y	N	N	N	N	N	N	N	N	N
COG1473	487	1184	853	296	607	3427	Y	Y	N	N	N	N	Y	Y	Y	Y	Y	Y	Y	N
COG1474	13	14	23	7	4	61	Y	Y	N	N	N	N	N	N	N	N	N	N	N	N
COG1475	292	636	448	276	316	1968	N	N	N	N	N	N	N	N	Y	Y	Y	N	Y	N
COG1476	24	31	59	15	26	155	Y	Y	N	N	N	N	N	N	N	N	N	N	N	N
COG1477	98	175	171	222	137	803	N	N	N	N	Y	Y	N	N	N	N	N	N	N	N
COG1478	16	15	40	15	40	126	Y	Y	N	N	N	N	Y	Y	N	N	N	N	N	N
COG1479	34	48	73	88	41	284	N	N	N	N	Y	Y	N	N	N	N	N	N	N	N
COG1480	11	47	86	22	17	183	Y	Y	N	N	N	N	N	N	N	N	N	N	N	N
COG1481	32	38	99	33	67	269	Y	Y	N	N	N	N	Y	Y	N	N	N	N	N	N
COG1482	71	86	161	46	139	503	Y	Y	N	N	N	N	Y	Y	N	N	N	Y	N	N
COG1483	14	7	15	4	15	55	N	N	Y	Y	N	N	N	Y	N	N	N	N	N	N
COG1484	168	344	302	161	225	1200	N	Y	N	N	N	N	N	Y	Y	N	N	Y	Y	N
COG1485	200	368	216	407	230	1421	N	N	N	N	Y	Y	N	N	Y	N	N	Y	N	N
COG1486	95	354	312	51	246	1058	Y	Y	N	N	N	N	N	Y	Y	Y	Y	Y	Y	N
COG1487	97	239	100	73	119	628	N	N	N	N	N	N	N	N	Y	Y	Y	Y	Y	N
COG1488	193	387	322	288	249	1439	N	N	N	N	N	N	N	N	N	N	N	N	N	N
COG1489	41	61	34	121	50	307	N	N	N	N	Y	Y	N	N	N	N	N	N	N	Y
COG1490	40	79	95	62	88	364	N	N	N	N	N	N	Y	Y	N	N	N	N	N	Y
COG1492	124	263	182	184	151	904	N	N	N	N	Y	N	N	N	Y	N	N	Y	N	N
COG1493	58	127	146	23	36	390	Y	Y	N	N	N	N	N	N	Y	Y	Y	N	N	N
COG1494	67	56	104	37	115	379	Y	Y	N	Y	N	N	Y	Y	N	N	N	Y	Y	N
COG1495	73	131	93	142	59	498	N	N	N	N	Y	Y	N	N	N	N	N	N	N	Y
COG1496	126	228	162	169	147	832	N	N	N	N	N	N	N	N	Y	N	N	Y	N	N
COG1497	0	1	1	1	0	3	N	N	N	N	N	N	N	N	N	N	N	N	N	N
COG1498	1	0	2	0	0	3	N	N	N	N	N	N	N	N	N	N	N	N	N	N
COG1499	1	1	2	0	0	4	N	N	N	N	N	N	N	N	N	N	N	N	N	N
COG1501	126	200	272	61	119	778	Y	Y	N	Y	N	N	N	N	N	N	N	N	N	N
COG1502	583	1145	885	987	555	4155	N	N	N	N	N	Y	N	N	Y	N	N	N	N	N
COG1503	2	0	0	2	20	24	N	N	N	N	N	N	Y	Y	N	N	N	Y	Y	N
COG1504	0	1	2	0	0	3	N	N	N	N	N	N	N	N	N	N	N	N	N	N
COG1505	120	184	148	57	141	650	N	N	N	Y	N	N	Y	Y	Y	N	N	Y	Y	N
COG1506	599	715	897	440	459	3110	N	Y	N	Y	N	N	N	N	Y	N	N	N	N	N
COG1507	12	8	22	5	26	73	N	N	N	N	N	N	Y	Y	N	N	N	N	N	N
COG1508	165	377	250	215	145	1152	N	N	N	N	Y	N	N	N	Y	Y	Y	N	N	N
COG1509	67	137	75	58	51	388	N	N	Y	Y	N	N	N	N	Y	Y	Y	Y	Y	N
COG1510	26	47	70	9	25	177	Y	Y	N	N	N	N	N	N	N	N	N	N	N	N
COG1511	110	121	283	76	157	747	Y	Y	N	N	N	N	Y	Y	N	N	N	N	N	N
COG1512	76	82	112	128	74	472	N	N	N	N	Y	Y	N	N	N	N	N	N	N	N
COG1513	22	44	30	53	49	198	N	N	N	N	Y	Y	Y	Y	N	N	N	N	N	N
COG1514	59	136	116	51	69	431	N	Y	N	N	N	N	N	N	Y	N	N	Y	N	N
COG1515	15	26	31	13	34	119	N	N	N	N	N	N	Y	Y	N	N	N	N	N	N
COG1516	40	47	63	76	29	255	N	N	N	N	Y	Y	N	N	N	N	N	N	N	N
COG1517	0	0	1	0	0	1	N	N	N	N	N	N	N	N	N	N	N	N	N	N
COG1518	15	26	32	20	47	140	N	N	N	N	N	N	Y	Y	N	N	N	Y	N	Y
COG1519	111	248	157	183	115	814	N	N	N	N	Y	Y	N	N	Y	N	N	N	N	N
COG1520	142	194	201	180	180	897	N	N	N	N	Y	N	Y	Y	N	N	N	N	N	Y
COG1521	92	140	166	143	106	647	Y	Y	N	N	Y	Y	N	N	N	N	N	N	N	Y
COG1522	561	1428	915	743	512	4159	N	N	N	N	N	N	N	N	Y	Y	Y	N	Y	N
COG1523	219	477	333	232	299	1560	N	N	N	N	N	N	Y	Y	Y	Y	Y	Y	Y	N
COG1524	185	254	343	210	194	1186	Y	Y	N	N	Y	N	N	N	N	N	N	N	N	N
COG1525	50	106	57	61	27	301	N	N	Y	N	Y	N	N	N	N	Y	Y	N	N	N
COG1526	112	243	176	140	138	809	N	N	N	N	N	N	N	N	Y	N	N	Y	N	N
COG1528	21	30	56	28	78	213	Y	N	N	N	N	N	Y	Y	N	N	N	N	N	N
COG1529	559	1120	794	676	500	3649	N	N	N	Y	Y	N	N	N	N	Y	Y	N	N	N
COG1530	263	467	381	402	296	1809	N	N	N	N	N	Y	N	N	N	N	N	N	N	Y
COG1534	19	34	45	21	18	137	Y	Y	N	N	N	N	N	N	N	N	N	N	N	Y
COG1535	33	55	64	69	66	287	N	N	N	N	Y	Y	N	Y	N	N	N	N	N	Y
COG1536	141	236	200	184	84	845	N	N	N	Y	Y	Y	N	N	Y	N	N	N	N	N
COG1537	0	0	3	0	3	6	N	N	N	N	N	N	N	N	N	N	N	N	N	N
COG1538	1960	3683	2832	3294	1679	13448	N	N	N	Y	Y	Y	N	N	Y	N	N	N	N	Y
COG1539	52	99	102	93	69	415	N	N	N	N	N	N	N	N	N	N	N	N	N	N
COG1540	139	304	214	250	150	1057	N	N	N	N	Y	Y	N	N	Y	N	N	N	N	N
COG1541	181	357	338	239	253	1368	N	Y	N	N	N	N	N	Y	N	N	N	N	N	N
COG1542	1	0	2	0	1	4	N	N	N	N	N	N	N	N	N	N	N	N	N	N
COG1543	9	6	26	13	71	125	N	N	N	N	N	N	Y	Y	N	N	N	Y	Y	N
COG1544	40	63	52	33	47	235	N	N	N	N	N	N	N	N	N	N	N	Y	N	N
COG1545	19	19	38	26	154	256	N	N	N	N	N	N	Y	Y	N	N	N	Y	Y	N
COG1546	68	151	110	123	75	527	N	N	N	N	Y	Y	N	N	Y	N	N	N	N	N
COG1547	4	5	24	1	2	36	Y	Y	N	N	N	N	N	N	N	N	N	N	N	N
COG1548	4	31	12	0	1	48	N	N	N	N	N	N	N	N	Y	Y	Y	Y	Y	N
COG1549	0	0	0	0	1	1	N	N	N	N	N	N	N	N	N	N	N	N	N	N
COG1550	1	0	2	1	8	12	N	N	N	N	N	N	Y	Y	N	N	N	N	N	N
COG1551	17	29	25	49	16	136	N	N	N	N	Y	Y	N	N	N	N	N	N	N	N
COG1553	19	32	17	75	42	185	N	N	N	N	Y	Y	N	Y	N	N	N	N	N	Y
COG1554	69	72	201	46	154	542	Y	Y	Y	N	N	N	Y	Y	N	N	N	N	N	N
COG1555	28	34	45	42	52	201	N	N	N	N	N	N	Y	Y	N	N	N	N	N	N
COG1556	34	110	80	61	32	317	N	N	N	N	N	N	N	N	Y	Y	Y	N	N	N
COG1558	59	109	80	51	30	329	N	N	N	Y	N	N	N	N	Y	Y	Y	N	N	N
COG1559	155	268	236	202	196	1057	N	N	N	N	N	N	Y	Y	N	N	N	N	N	N
COG1560	206	382	258	313	296	1455	N	N	N	N	Y	Y	Y	Y	N	N	N	Y	Y	N
COG1561	101	238	173	155	100	767	N	N	N	N	N	N	N	N	Y	Y	Y	N	N	Y
COG1562	138	277	227	53	122	817	Y	Y	Y	Y	N	N	N	N	Y	Y	Y	Y	Y	N
COG1563	0	1	0	0	1	2	N	N	N	N	N	N	N	N	N	N	N	N	N	N
COG1564	15	49	58	13	19	154	Y	Y	N	N	N	N	N	N	N	N	N	N	N	N
COG1565	66	173	125	23	27	414	Y	Y	N	N	N	N	N	N	Y	Y	Y	Y	Y	N
COG1566	1053	2543	1457	1756	1081	7890	N	N	N	N	Y	Y	N	N	Y	Y	Y	N	N	Y
COG1567	0	0	0	0	5	5	N	N	N	N	N	N	Y	Y	N	N	N	N	N	N
COG1568	2	2	11	4	2	21	Y	Y	N	N	N	N	N	N	N	N	N	N	N	N
COG1569	18	42	29	20	18	127	N	N	N	N	N	N	N	N	Y	N	N	N	N	N
COG1570	167	292	251	221	188	1119	N	N	N	N	N	N	N	N	N	N	N	N	N	N
COG1571	1	2	1	2	3	9	N	N	N	N	N	N	N	N	N	N	N	N	N	N
COG1573	92	234	122	28	112	588	N	N	N	N	N	N	Y	N	Y	Y	Y	Y	Y	N
COG1574	276	424	514	452	480	2146	N	Y	N	N	Y	Y	Y	Y	N	N	N	N	N	N
COG1575	43	54	112	47	131	387	Y	Y	N	N	N	N	Y	Y	N	N	N	N	N	N
COG1576	68	124	111	86	47	436	N	N	N	N	N	N	N	N	N	N	N	N	N	N
COG1577	15	11	35	11	16	88	Y	Y	N	N	N	N	N	N	N	N	N	N	N	N
COG1578	0	0	1	0	0	1	N	N	N	N	N	N	N	N	N	N	N	N	N	N
COG1579	37	33	53	28	60	211	N	N	N	N	N	N	Y	Y	N	N	N	N	N	N
COG1580	67	116	92	128	43	446	N	N	N	N	Y	Y	N	N	N	N	N	N	N	N
COG1582	0	1	4	0	0	5	Y	Y	N	N	N	N	N	N	N	N	N	N	N	N
COG1583	1	0	4	1	2	8	N	N	N	N	N	N	N	N	N	N	N	N	N	N
COG1584	8	21	47	7	18	101	Y	Y	N	N	N	N	N	N	N	N	N	N	N	N
COG1585	44	72	67	40	68	291	N	N	N	N	N	N	Y	Y	N	N	N	Y	N	N
COG1586	17	34	57	40	46	194	N	Y	N	N	N	N	Y	Y	N	N	N	N	N	N
COG1587	133	187	194	182	186	882	N	N	N	N	Y	N	Y	Y	N	N	N	N	N	N
COG1589	106	188	150	147	109	700	N	N	N	N	Y	N	N	N	N	N	N	N	N	N
COG1591	0	0	0	2	0	2	N	N	N	N	Y	Y	N	N	N	N	N	N	N	N
COG1592	3	10	13	2	8	36	N	Y	N	N	N	N	N	N	N	N	N	N	N	N
COG1593	267	515	310	338	120	1550	N	N	N	Y	Y	Y	N	N	Y	Y	Y	N	N	N
COG1594	0	1	1	0	1	3	N	N	N	N	N	N	N	N	N	N	N	N	N	N
COG1595	1229	1679	1829	1467	1095	7299	N	Y	N	Y	N	Y	N	N	N	N	N	N	N	N
COG1596	139	366	175	152	112	944	N	N	N	N	N	N	N	N	Y	Y	Y	Y	Y	N
COG1597	205	228	291	223	250	1197	N	N	Y	Y	Y	N	N	Y	N	N	N	N	N	N
COG1598	11	23	9	16	10	69	N	N	N	N	N	N	N	N	N	N	N	N	N	N
COG1599	2	0	0	0	0	2	N	N	Y	Y	N	N	N	N	N	N	N	N	N	N
COG1600	131	257	211	167	131	897	N	N	N	N	N	N	N	N	Y	N	N	N	N	N
COG1603	0	1	0	0	0	1	N	N	N	N	N	N	N	N	N	N	N	N	N	N
COG1604	2	1	2	1	0	6	N	N	N	N	N	N	N	N	N	N	N	N	N	N
COG1605	31	55	39	41	30	196	N	N	N	N	N	N	N	N	N	N	N	N	N	Y
COG1606	7	6	26	0	6	45	Y	Y	N	N	N	N	N	N	N	N	N	N	N	N
COG1607	103	201	175	198	96	773	N	N	N	N	Y	Y	N	N	N	N	N	N	N	N
COG1609	1919	4731	3653	1577	1859	13739	N	Y	N	N	N	N	N	N	Y	Y	Y	N	Y	N
COG1610	40	75	74	14	49	252	Y	Y	N	N	N	N	N	N	N	N	N	Y	Y	N
COG1611	183	338	286	287	207	1301	N	N	N	N	Y	Y	N	N	N	N	N	N	N	N
COG1612	135	223	210	169	112	849	N	N	Y	N	N	N	N	N	N	N	N	N	N	N
COG1613	182	356	296	302	229	1365	N	N	N	N	Y	Y	N	N	Y	N	N	N	N	Y
COG1614	0	0	1	0	0	1	N	N	N	N	N	N	N	N	N	N	N	N	N	N
COG1615	35	47	81	26	81	270	Y	Y	N	N	N	N	Y	Y	N	N	N	N	N	N
COG1618	0	1	7	0	1	9	Y	Y	N	N	N	N	N	N	N	N	N	N	N	N
COG1619	112	198	212	142	110	774	Y	Y	N	N	N	N	N	N	N	N	N	N	N	N
COG1620	94	224	169	267	131	885	N	N	N	N	Y	Y	N	N	N	N	N	N	N	Y
COG1621	94	337	292	90	146	959	N	Y	N	N	N	N	N	N	Y	Y	Y	Y	N	N
COG1622	225	582	411	326	212	1756	N	N	N	N	N	N	N	N	Y	Y	Y	N	N	Y
COG1623	24	24	59	17	73	197	Y	Y	N	N	N	N	Y	Y	N	N	N	N	N	N
COG1624	11	18	44	5	3	81	Y	Y	N	N	N	N	N	N	N	N	N	N	N	N
COG1625	3	2	1	2	6	14	N	N	N	N	N	N	N	Y	N	N	N	N	N	N
COG1626	37	160	100	30	110	437	N	N	N	N	N	N	Y	Y	Y	Y	Y	Y	Y	N
COG1627	1	0	0	0	0	1	N	N	N	N	N	N	N	N	N	N	N	N	N	N
COG1629	3742	3289	3496	3480	2424	16431	N	N	N	Y	Y	Y	N	N	Y	N	N	N	N	Y
COG1633	9	48	20	6	3	86	N	N	N	N	N	N	N	N	Y	Y	Y	Y	Y	N
COG1634	0	0	0	0	1	1	N	N	N	N	N	N	N	N	N	N	N	N	N	N
COG1635	1	2	2	0	1	6	N	N	N	N	N	N	N	N	N	N	N	N	N	N
COG1636	13	9	7	4	15	48	N	N	Y	Y	N	N	Y	Y	N	N	N	Y	Y	N
COG1637	22	19	32	16	49	138	N	N	N	N	N	N	Y	Y	N	N	N	Y	N	N
COG1638	276	535	349	361	134	1655	N	N	N	Y	Y	Y	N	N	Y	Y	Y	N	N	N
COG1639	187	256	150	534	107	1234	N	N	N	N	Y	Y	N	N	N	N	N	N	N	Y
COG1640	98	223	133	183	201	838	N	N	N	N	Y	Y	Y	Y	Y	N	N	Y	Y	Y
COG1641	9	8	31	1	7	56	Y	Y	N	N	N	N	N	N	N	N	N	N	N	N
COG1643	245	408	353	428	268	1702	N	N	N	N	Y	Y	N	N	Y	N	N	N	N	Y
COG1645	0	1	0	0	0	1	N	N	N	N	N	N	N	N	N	N	N	N	N	N
COG1646	10	11	30	2	4	57	Y	Y	N	N	N	N	N	N	N	N	N	N	N	N
COG1647	73	125	91	94	35	418	N	N	N	Y	Y	Y	N	N	Y	N	N	N	N	N
COG1648	16	14	34	7	6	77	Y	Y	Y	N	N	N	N	N	N	N	N	N	N	N
COG1649	44	75	126	32	77	354	Y	Y	N	N	N	N	Y	Y	N	N	N	N	N	N
COG1650	1	3	3	0	2	9	N	N	N	N	N	N	N	N	N	N	N	N	N	N
COG1651	260	449	344	482	344	1879	N	N	N	N	Y	Y	N	Y	N	N	N	N	N	N
COG1652	40	119	91	66	46	362	N	N	N	N	N	N	N	N	Y	Y	Y	N	N	N
COG1653	1605	5635	6390	1459	1190	16279	N	Y	N	N	N	N	N	N	Y	Y	Y	N	N	N
COG1654	1	0	1	0	1	3	N	N	N	N	N	N	N	N	N	N	N	N	N	N
COG1655	3	18	27	5	6	59	Y	Y	N	N	N	N	N	N	N	N	N	N	N	N
COG1656	8	25	24	13	17	87	N	N	N	N	N	N	N	N	N	N	N	N	N	N
COG1657	30	120	126	11	35	322	Y	Y	N	N	N	N	N	N	Y	Y	Y	N	N	N
COG1658	11	14	40	4	8	77	Y	Y	N	N	N	N	N	N	N	N	N	N	N	N
COG1659	12	44	40	12	63	171	N	N	N	N	N	N	Y	Y	N	N	N	Y	Y	N
COG1660	119	193	201	165	151	829	N	N	N	N	N	N	N	N	N	N	N	N	N	N
COG1661	23	23	23	4	10	83	N	N	Y	Y	N	N	N	N	N	N	N	N	N	N
COG1662	1	0	5	4	30	40	N	N	N	N	N	N	Y	Y	N	N	N	N	Y	N
COG1663	114	240	139	181	106	780	N	N	N	N	Y	Y	N	N	Y	Y	Y	N	N	N
COG1664	17	35	42	13	23	130	Y	Y	N	N	N	N	N	N	N	N	N	N	N	N
COG1666	60	99	112	90	67	428	Y	Y	N	N	N	N	N	N	N	N	N	N	N	N
COG1668	89	120	208	59	75	551	Y	Y	Y	N	N	N	N	N	N	N	N	N	N	N
COG1669	8	20	13	7	12	60	N	N	N	N	N	N	N	N	N	N	N	N	N	N
COG1670	762	1374	1284	838	809	5067	N	Y	N	Y	N	N	N	N	N	N	N	N	N	N
COG1671	50	114	61	73	34	332	N	N	N	N	N	N	N	N	Y	Y	Y	N	N	N
COG1672	3	3	1	3	1	11	N	N	N	N	N	N	N	N	N	N	N	N	N	N
COG1674	318	544	526	360	708	2456	N	N	N	N	N	N	N	Y	N	N	N	N	Y	N
COG1675	0	0	2	1	0	3	N	N	N	N	N	N	N	N	N	N	N	N	N	N
COG1677	36	54	47	62	24	223	N	N	N	N	Y	Y	N	N	N	N	N	N	N	N
COG1678	85	137	94	113	104	533	N	N	N	N	N	N	Y	Y	N	N	N	Y	N	N
COG1679	26	67	54	37	25	209	N	N	N	N	N	N	N	N	Y	N	N	N	N	N
COG1680	1078	1332	1873	1132	1276	6691	N	Y	N	Y	N	N	Y	Y	N	N	N	N	N	Y
COG1681	0	0	1	0	0	1	N	N	N	N	N	N	N	N	N	N	N	N	N	N
COG1682	113	270	219	142	142	886	N	Y	N	N	N	N	N	N	Y	N	N	Y	N	N
COG1683	22	49	43	69	42	225	N	N	N	N	Y	Y	N	N	N	N	N	N	N	Y
COG1684	112	203	138	145	70	668	N	N	N	Y	Y	N	N	N	Y	N	N	N	N	N
COG1686	333	850	589	417	449	2638	N	N	N	N	N	N	N	N	Y	Y	Y	N	Y	N
COG1687	1	4	3	2	1	11	N	N	N	N	N	N	N	N	N	N	N	N	N	N
COG1688	0	0	0	1	0	1	N	N	N	N	N	N	N	N	N	N	N	N	N	N
COG1689	0	0	0	0	1	1	N	N	N	N	N	N	N	N	N	N	N	N	N	N
COG1690	80	189	218	131	135	753	Y	Y	N	N	N	N	N	N	N	N	N	N	N	N
COG1691	7	4	22	0	6	39	Y	Y	N	N	N	N	N	N	N	N	N	N	N	N
COG1692	21	70	58	9	7	165	Y	Y	N	N	N	N	N	N	Y	Y	Y	N	N	N
COG1693	1	0	0	1	1	3	N	N	N	N	N	N	N	N	N	N	N	N	N	N
COG1694	31	36	51	26	11	155	Y	Y	Y	Y	N	N	N	N	N	N	N	N	N	N
COG1695	97	135	199	78	130	639	Y	Y	N	N	N	N	Y	Y	N	N	N	N	N	N
COG1696	93	114	110	258	55	630	N	N	N	N	Y	Y	N	N	N	N	N	N	N	N
COG1697	0	0	3	0	0	3	Y	Y	N	N	N	N	N	N	N	N	N	N	N	N
COG1698	0	1	0	0	0	1	N	N	N	N	N	N	N	N	N	N	N	N	N	N
COG1699	9	11	26	4	5	55	Y	Y	N	N	N	N	N	N	N	N	N	N	N	N
COG1700	3	13	24	8	3	51	Y	Y	N	N	N	N	N	N	N	N	N	N	N	N
COG1702	141	221	203	180	159	904	N	N	N	N	Y	N	N	N	N	N	N	N	N	N
COG1703	43	14	43	28	138	266	N	N	Y	N	N	N	Y	Y	N	N	N	Y	Y	N
COG1704	78	105	126	135	53	497	N	N	N	N	Y	Y	N	N	N	N	N	N	N	N
COG1705	42	71	76	74	45	308	N	N	N	N	Y	Y	N	N	N	N	N	N	N	N
COG1706	127	218	137	173	73	728	N	N	N	Y	Y	Y	N	N	Y	N	N	N	N	N
COG1708	12	32	15	19	11	89	N	N	N	N	N	N	N	N	N	N	N	N	N	N
COG1709	5	3	1	4	1	14	N	N	Y	Y	N	N	N	N	N	N	N	N	N	N
COG1710	0	0	0	0	3	3	N	N	N	N	N	N	Y	Y	N	N	N	N	N	N
COG1711	0	0	0	0	1	1	N	N	N	N	N	N	N	N	N	N	N	N	N	N
COG1712	25	64	61	28	43	221	N	Y	N	N	N	N	N	N	N	N	N	N	N	N
COG1713	7	18	51	4	6	86	Y	Y	N	N	N	N	N	N	N	N	N	N	N	N
COG1714	95	147	181	162	134	719	N	Y	N	N	Y	Y	N	N	N	N	N	N	N	N
COG1715	23	30	29	21	24	127	N	N	Y	N	N	N	N	N	N	N	N	N	N	N
COG1716	34	37	82	48	100	301	Y	Y	N	N	N	N	Y	Y	N	N	N	N	N	N
COG1718	54	63	46	97	30	290	N	N	Y	Y	Y	Y	N	N	N	N	N	N	N	N
COG1719	3	10	12	2	2	29	Y	Y	N	N	N	N	N	N	N	N	N	N	N	N
COG1720	29	43	22	72	25	191	N	N	N	N	Y	Y	N	N	N	N	N	N	N	Y
COG1721	250	349	459	386	319	1763	N	Y	Y	N	Y	Y	N	Y	N	N	N	N	N	N
COG1722	20	35	29	18	23	125	N	N	N	N	N	N	N	N	N	N	N	N	N	N
COG1723	0	4	4	0	0	8	N	N	N	N	N	N	N	N	N	N	N	N	N	N
COG1724	4	8	5	9	3	29	N	N	N	N	N	N	N	N	N	N	N	N	N	N
COG1725	35	52	81	18	34	220	Y	Y	N	N	N	N	N	N	N	N	N	N	N	N
COG1726	4	27	23	28	57	139	N	N	N	N	N	N	Y	Y	N	N	N	N	N	N
COG1728	6	9	31	4	2	52	Y	Y	N	N	N	N	N	N	N	N	N	N	N	N
COG1729	89	201	101	150	84	625	N	N	N	N	Y	Y	N	N	Y	Y	Y	Y	N	N
COG1730	0	2	0	1	0	3	N	N	N	N	N	N	N	N	N	N	N	N	N	N
COG1732	146	267	184	157	223	977	N	N	N	N	N	N	Y	Y	Y	N	N	Y	Y	N
COG1733	221	458	424	210	228	1541	Y	Y	N	N	N	N	N	N	N	N	N	N	N	N
COG1734	69	111	106	151	68	505	N	N	N	N	Y	Y	N	N	N	N	N	N	N	N
COG1735	41	99	70	19	102	331	N	N	N	N	N	N	Y	Y	N	N	N	Y	Y	N
COG1736	0	0	0	1	1	2	N	N	N	N	N	N	N	N	N	N	N	N	N	N
COG1737	465	1192	780	652	542	3631	N	N	N	N	Y	N	N	N	Y	Y	Y	N	Y	Y
COG1738	45	103	73	54	52	327	N	N	N	N	N	N	N	N	Y	N	N	N	N	N
COG1739	87	118	124	112	74	515	N	N	Y	Y	Y	N	N	N	N	N	N	N	N	N
COG1740	10	40	28	18	42	138	N	N	N	N	N	N	Y	Y	N	N	N	Y	Y	N
COG1741	375	736	621	552	497	2781	N	N	N	N	Y	N	N	Y	N	N	N	N	N	N
COG1742	38	48	39	27	27	179	N	N	Y	Y	N	N	N	N	N	N	N	N	N	N
COG1743	20	12	17	3	16	68	N	N	Y	Y	N	N	N	N	N	N	N	Y	Y	N
COG1744	206	499	267	128	47	1147	Y	N	Y	Y	N	N	N	N	Y	Y	Y	N	Y	N
COG1746	1	3	5	1	1	11	N	N	N	N	N	N	N	N	N	N	N	N	N	N
COG1747	0	0	1	1	0	2	N	N	N	N	N	N	N	N	N	N	N	N	N	N
COG1748	126	265	193	156	79	819	N	N	N	N	N	N	N	N	Y	Y	Y	N	N	N
COG1749	149	320	188	218	85	960	N	N	N	N	Y	Y	N	N	Y	Y	Y	N	N	N
COG1750	1	0	0	0	0	1	N	N	N	N	N	N	N	N	N	N	N	N	N	N
COG1752	406	843	644	556	519	2968	N	N	N	N	N	N	N	N	Y	N	N	N	N	N
COG1754	0	0	0	0	1	1	N	N	N	N	N	N	N	N	N	N	N	N	N	N
COG1755	9	30	15	1	40	95	N	N	N	N	N	N	Y	Y	N	N	N	Y	Y	N
COG1757	32	16	67	23	41	179	Y	Y	N	N	N	N	Y	Y	N	N	N	N	N	N
COG1758	18	35	32	18	19	122	N	N	N	N	N	N	N	N	N	N	N	N	N	N
COG1760	175	350	306	341	207	1379	N	N	N	N	Y	Y	N	N	N	N	N	N	N	Y
COG1762	65	157	88	80	113	503	N	N	N	N	N	N	N	Y	Y	N	N	Y	Y	N
COG1763	18	46	37	8	20	129	N	N	N	N	N	N	N	N	Y	Y	Y	Y	N	N
COG1764	158	395	267	216	114	1150	N	N	N	N	N	N	N	N	Y	Y	Y	N	N	N
COG1765	98	166	141	123	141	669	N	N	N	N	N	N	Y	Y	N	N	N	N	N	N
COG1766	164	286	239	208	93	990	Y	N	N	Y	Y	N	N	N	Y	N	N	N	N	N
COG1767	63	189	110	134	130	626	N	N	N	N	Y	N	N	Y	N	N	N	N	N	Y
COG1768	2	3	1	2	0	8	N	N	N	N	N	N	N	N	N	N	N	N	N	N
COG1769	1	1	1	2	0	5	N	N	N	N	N	N	N	N	N	N	N	N	N	N
COG1770	141	217	197	239	223	1017	N	N	N	N	Y	Y	Y	Y	N	N	N	N	N	N
COG1771	0	0	1	0	0	1	N	N	N	N	N	N	N	N	N	N	N	N	N	N
COG1773	13	19	12	14	26	84	N	N	N	N	N	N	N	Y	N	N	N	N	Y	N
COG1774	19	23	69	11	16	138	Y	Y	N	N	N	N	N	N	N	N	N	N	N	N
COG1775	4	23	8	8	31	74	N	N	N	N	N	N	Y	Y	N	N	N	Y	Y	N
COG1776	30	72	89	28	20	239	Y	Y	N	N	N	N	N	N	Y	N	N	N	N	N
COG1777	2	8	4	1	1	16	N	N	N	N	N	N	N	N	Y	N	N	N	N	N
COG1778	57	80	74	92	61	364	N	N	N	N	Y	Y	N	N	N	N	N	N	N	N
COG1779	0	1	0	0	0	1	N	N	N	N	N	N	N	N	N	N	N	N	N	N
COG1780	26	35	31	12	49	153	N	N	N	N	N	N	Y	Y	N	N	N	Y	Y	N
COG1781	1	6	5	1	18	31	N	N	N	N	N	N	Y	Y	N	N	N	Y	Y	N
COG1782	0	0	4	0	1	5	Y	Y	N	N	N	N	N	N	N	N	N	N	N	N
COG1783	13	25	28	12	26	104	N	N	N	N	N	N	Y	Y	N	N	N	N	N	N
COG1784	1	1	2	0	0	4	N	N	N	N	N	N	N	N	N	N	N	N	N	N
COG1785	81	164	161	55	138	599	Y	Y	N	N	N	N	Y	Y	N	N	N	Y	Y	N
COG1786	2	12	13	1	5	33	Y	Y	N	N	N	N	N	N	N	N	N	N	N	N
COG1787	11	13	21	9	18	72	N	N	N	N	N	N	Y	Y	N	N	N	N	N	N
COG1788	181	343	256	268	219	1267	N	N	N	N	N	Y	N	N	Y	N	N	Y	N	N
COG1791	28	43	59	79	42	251	N	N	N	N	Y	Y	N	N	N	N	N	N	N	N
COG1792	99	159	150	140	98	646	N	N	N	N	Y	N	N	N	N	N	N	N	N	Y
COG1793	216	462	359	233	248	1518	N	N	N	N	N	N	N	N	Y	Y	Y	N	Y	N
COG1794	102	199	124	99	61	585	N	N	Y	Y	N	N	N	N	Y	Y	Y	Y	N	N
COG1795	18	36	19	16	2	91	N	N	N	N	N	N	N	N	Y	Y	Y	N	N	N
COG1796	9	22	40	50	13	134	N	Y	N	N	Y	Y	N	N	N	N	N	N	N	N
COG1797	104	244	150	177	150	825	N	N	N	N	Y	N	N	N	Y	N	N	Y	N	Y
COG1798	0	0	0	2	0	2	N	N	N	N	Y	Y	N	N	N	N	N	N	N	N
COG1799	14	13	23	9	38	97	N	N	N	N	N	N	Y	Y	N	N	N	Y	N	N
COG1801	189	419	285	286	204	1383	N	N	N	N	N	N	N	N	Y	Y	Y	N	N	Y
COG1802	894	2182	1301	1018	683	6078	N	N	N	N	N	N	N	N	Y	Y	Y	Y	Y	Y
COG1803	20	59	50	40	23	192	N	N	N	N	N	N	N	N	N	N	N	N	N	N
COG1804	895	1555	1381	996	1572	6399	N	N	Y	N	Y	N	N	Y	N	N	N	N	Y	N
COG1805	5	26	25	29	57	142	N	N	N	N	N	N	Y	Y	N	N	N	N	N	Y
COG1806	91	189	155	148	93	676	N	N	N	N	Y	Y	N	N	Y	N	N	N	N	N
COG1807	378	790	498	721	289	2676	N	N	N	N	N	Y	N	N	Y	Y	Y	N	N	Y
COG1808	16	12	22	16	22	88	N	N	N	N	N	N	N	Y	N	N	N	N	N	N
COG1809	5	5	27	3	1	41	Y	Y	N	N	N	N	N	N	N	N	N	N	N	N
COG1811	6	23	23	3	47	102	N	N	N	N	N	N	Y	Y	N	N	N	Y	Y	N
COG1812	0	0	1	0	0	1	N	N	N	N	N	N	N	N	N	N	N	N	N	N
COG1813	21	40	28	12	13	114	N	N	N	N	N	N	N	N	Y	N	N	N	N	N
COG1814	62	93	102	83	96	436	N	N	N	N	N	N	Y	Y	N	N	N	N	N	N
COG1815	55	97	81	56	31	320	N	N	N	N	N	N	N	N	Y	N	N	N	N	N
COG1816	181	274	199	185	195	1034	N	N	N	Y	N	N	Y	Y	N	N	N	Y	Y	N
COG1817	0	0	1	0	0	1	N	N	N	N	N	N	N	N	N	N	N	N	N	N
COG1819	161	240	295	159	540	1395	Y	N	N	N	N	N	Y	Y	N	N	N	Y	Y	N
COG1820	154	272	278	157	178	1039	N	Y	N	N	N	N	N	N	N	N	N	N	N	N
COG1821	4	30	9	0	1	44	N	N	N	N	N	N	N	N	Y	Y	Y	Y	Y	N
COG1823	59	79	63	133	71	405	N	N	N	N	Y	Y	N	N	N	N	N	N	N	Y
COG1825	25	58	42	28	25	178	N	N	N	N	N	N	N	N	Y	N	N	N	N	N
COG1826	37	65	47	48	47	244	N	N	N	N	N	N	N	N	N	N	N	N	N	N
COG1827	4	2	5	0	1	12	N	N	N	N	N	N	N	N	N	N	N	N	N	N
COG1828	11	16	14	4	12	57	N	N	N	N	N	N	N	N	N	N	N	Y	N	N
COG1830	35	128	53	16	88	320	N	N	N	N	N	N	Y	Y	Y	Y	Y	Y	Y	N
COG1831	1	0	0	1	0	2	N	N	N	N	N	N	N	N	N	N	N	N	N	N
COG1832	24	51	48	13	29	165	Y	Y	N	N	N	N	N	N	N	N	N	N	N	N
COG1834	37	65	101	41	83	327	Y	Y	N	N	N	N	Y	Y	N	N	N	N	N	N
COG1835	758	1610	1157	726	878	5129	N	N	N	N	N	N	N	N	Y	Y	Y	N	Y	N
COG1836	5	14	43	4	8	74	Y	Y	N	N	N	N	N	N	N	N	N	N	N	N
COG1837	4	4	8	3	6	25	N	N	N	N	N	N	N	N	N	N	N	N	N	N
COG1838	10	6	9	3	14	42	N	N	Y	N	N	N	Y	Y	N	N	N	Y	N	N
COG1839	4	10	14	15	10	53	N	N	N	N	N	N	N	N	N	N	N	N	N	N
COG1840	451	1014	663	712	383	3223	N	N	N	N	Y	Y	N	N	Y	Y	Y	N	N	Y
COG1841	14	22	17	11	16	80	N	N	N	N	N	N	N	N	N	N	N	N	N	N
COG1842	96	218	242	130	133	819	N	Y	N	N	N	N	N	N	N	N	N	N	N	N
COG1843	80	120	94	102	50	446	N	N	N	Y	Y	Y	N	N	N	N	N	N	N	N
COG1845	192	494	307	329	157	1479	N	N	N	N	Y	Y	N	N	Y	Y	Y	N	N	N
COG1846	686	1331	1178	659	679	4533	N	Y	N	Y	N	N	N	N	N	Y	Y	N	N	N
COG1847	16	19	58	11	34	138	Y	Y	N	N	N	N	Y	Y	N	N	N	N	N	N
COG1848	18	16	16	7	83	140	N	N	N	N	N	N	Y	Y	N	N	N	Y	Y	N
COG1850	39	167	108	12	15	341	Y	Y	N	N	N	N	N	N	Y	Y	Y	Y	Y	N
COG1851	0	0	1	0	0	1	N	N	N	N	N	N	N	N	N	N	N	N	N	N
COG1852	0	1	0	0	0	1	N	N	N	N	N	N	N	N	N	N	N	N	N	N
COG1853	267	617	389	350	295	1918	N	N	N	N	N	N	N	N	Y	Y	Y	Y	Y	Y
COG1854	10	16	18	3	21	68	N	N	N	N	N	N	Y	Y	N	N	N	Y	Y	N
COG1855	1	0	0	0	0	1	N	N	N	N	N	N	N	N	N	N	N	N	N	N
COG1857	1	0	1	2	2	6	N	N	N	N	N	N	N	N	N	N	N	N	N	N
COG1858	102	311	275	142	153	983	N	Y	N	N	N	N	N	N	Y	Y	Y	N	N	N
COG1859	20	62	46	26	24	178	N	N	N	N	N	N	N	N	Y	Y	Y	N	N	N
COG1860	0	0	1	0	0	1	N	N	N	N	N	N	N	N	N	N	N	N	N	N
COG1861	15	15	14	3	1	48	N	N	Y	Y	N	N	N	N	N	N	N	N	N	N
COG1862	34	71	38	38	35	216	N	N	N	N	N	N	N	N	Y	N	N	Y	Y	N
COG1863	49	89	71	101	25	335	N	N	N	N	Y	Y	N	N	N	N	N	N	N	N
COG1864	58	95	54	95	46	348	N	N	N	N	Y	Y	N	N	N	N	N	N	N	Y
COG1865	3	6	30	3	6	48	Y	Y	N	N	N	N	N	N	N	N	N	N	N	N
COG1866	85	178	106	185	135	689	N	N	N	N	Y	Y	N	Y	N	N	N	N	N	Y
COG1868	129	233	197	167	82	808	N	N	N	N	Y	N	N	N	Y	N	N	N	N	N
COG1869	24	35	37	63	20	179	N	N	N	N	Y	Y	N	N	N	N	N	N	N	N
COG1871	44	107	73	35	20	279	Y	N	N	N	N	N	N	N	Y	Y	Y	N	N	N
COG1872	6	14	10	19	24	73	N	N	N	N	N	N	Y	Y	N	N	N	N	N	N
COG1873	6	23	15	1	4	49	N	N	N	N	N	N	N	N	Y	Y	Y	N	N	N
COG1874	195	437	573	87	123	1415	Y	Y	N	N	N	N	N	N	Y	Y	Y	Y	N	N
COG1875	115	198	220	202	137	872	Y	Y	N	N	Y	Y	N	N	N	N	N	N	N	N
COG1876	27	39	83	32	23	204	Y	Y	N	N	N	N	N	N	N	N	N	N	N	N
COG1877	58	140	102	26	98	424	N	N	N	N	N	N	Y	Y	Y	Y	Y	Y	Y	N
COG1878	109	183	183	134	118	727	N	Y	N	N	N	N	N	N	N	N	N	N	N	N
COG1879	1120	3597	1644	991	824	8176	N	N	N	N	N	N	N	N	Y	Y	Y	N	Y	Y
COG1881	91	195	119	68	99	572	N	N	N	N	N	N	N	N	Y	Y	Y	Y	Y	N
COG1882	44	126	99	33	174	476	Y	N	N	N	N	N	Y	Y	N	N	N	N	Y	N
COG1883	1	22	8	16	51	98	N	N	N	N	N	N	Y	Y	N	N	N	Y	Y	N
COG1884	141	199	165	67	265	837	N	N	Y	Y	N	N	Y	Y	Y	N	N	Y	Y	N
COG1886	48	89	57	77	39	310	N	N	N	N	Y	Y	N	N	N	N	N	N	N	Y
COG1887	74	49	108	51	21	303	Y	Y	Y	Y	N	N	N	N	N	N	N	N	N	N
COG1888	0	0	0	0	2	2	N	N	N	N	N	N	Y	Y	N	N	N	N	N	N
COG1889	0	1	0	0	0	1	N	N	N	N	N	N	N	N	N	N	N	N	N	N
COG1891	2	27	6	0	0	35	N	N	N	N	N	N	N	N	Y	Y	Y	Y	Y	N
COG1892	1	0	1	0	0	2	N	N	N	N	N	N	N	N	N	N	N	N	N	N
COG1893	265	622	481	353	329	2050	N	N	N	N	Y	N	Y	N	Y	Y	Y	N	N	N
COG1894	206	498	292	267	283	1546	N	N	N	N	N	N	Y	Y	Y	Y	Y	Y	Y	Y
COG1895	0	3	3	2	0	8	N	N	N	N	N	N	N	N	N	N	N	N	N	N
COG1896	40	105	96	46	71	358	N	Y	N	N	N	N	N	N	Y	N	N	Y	N	N
COG1897	33	103	70	16	40	262	N	N	N	N	N	N	N	N	Y	Y	Y	Y	Y	N
COG1898	71	155	115	129	103	573	N	N	N	N	Y	Y	N	N	N	N	N	N	N	N
COG1899	15	10	19	12	16	72	N	N	N	N	N	N	N	N	N	N	N	N	N	N
COG1902	850	1802	1409	1505	891	6457	N	N	N	N	N	Y	N	N	N	N	N	N	N	N
COG1903	31	136	96	81	66	410	N	N	N	N	N	N	N	N	Y	Y	Y	N	N	Y
COG1904	63	124	111	26	65	389	Y	Y	N	N	N	N	N	N	Y	N	N	Y	Y	N
COG1905	104	231	114	109	94	652	N	N	N	N	N	N	N	N	Y	Y	Y	Y	Y	N
COG1907	3	31	12	11	1	58	N	N	N	N	N	N	N	N	Y	Y	Y	N	N	N
COG1910	17	66	55	6	15	159	Y	Y	N	N	N	N	N	N	Y	Y	Y	N	N	N
COG1912	11	11	18	12	17	69	N	N	N	N	N	N	N	N	N	N	N	N	N	N
COG1913	2	3	19	7	10	41	Y	Y	N	N	N	N	N	N	N	N	N	N	N	N
COG1914	270	621	478	234	415	2018	N	N	N	N	N	N	Y	Y	Y	Y	Y	Y	Y	N
COG1915	2	0	0	0	0	2	N	N	Y	Y	N	N	N	N	N	N	N	N	N	N
COG1916	8	15	17	8	4	52	N	N	N	N	N	N	N	N	N	N	N	N	N	N
COG1917	114	343	190	127	150	924	N	N	N	N	N	N	N	N	Y	Y	Y	Y	Y	N
COG1918	8	16	14	3	20	61	N	N	N	N	N	N	Y	Y	N	N	N	Y	Y	N
COG1920	14	11	24	6	43	98	N	N	N	N	N	N	Y	Y	N	N	N	Y	Y	N
COG1921	81	219	147	100	192	739	N	N	N	N	N	N	Y	Y	Y	N	N	Y	Y	N
COG1922	63	166	100	38	57	424	N	N	N	N	N	N	N	N	Y	Y	Y	Y	Y	N
COG1923	17	52	44	20	18	151	N	Y	N	N	N	N	N	N	Y	Y	Y	N	N	N
COG1924	1	22	12	6	24	65	N	N	N	N	N	N	Y	Y	N	N	N	Y	Y	N
COG1925	34	83	53	42	40	252	N	N	N	N	N	N	N	N	Y	Y	Y	Y	N	N
COG1926	17	49	47	70	60	243	N	N	N	N	Y	Y	Y	Y	N	N	N	N	N	N
COG1928	28	11	42	21	72	174	N	N	N	N	N	N	Y	Y	N	N	N	Y	N	N
COG1929	104	206	223	191	256	980	N	N	N	N	Y	N	Y	Y	N	N	N	N	N	Y
COG1930	1	5	2	0	3	11	N	N	N	N	N	N	N	N	N	N	N	N	N	N
COG1931	0	0	1	0	0	1	N	N	N	N	N	N	N	N	N	N	N	N	N	N
COG1932	156	299	277	210	190	1132	N	Y	N	N	N	N	N	N	Y	N	N	N	N	N
COG1933	0	0	1	1	0	2	N	N	N	N	N	N	N	N	N	N	N	N	N	N
COG1934	63	110	71	93	36	373	N	N	N	N	Y	Y	N	N	Y	N	N	N	N	N
COG1936	6	37	9	1	3	56	N	N	N	N	N	N	N	N	Y	Y	Y	Y	Y	N
COG1937	19	66	68	45	75	273	N	N	N	N	N	N	Y	Y	N	N	N	N	N	N
COG1938	17	5	7	2	27	58	N	N	Y	Y	N	N	Y	Y	N	N	N	Y	Y	N
COG1939	5	11	24	3	5	48	Y	Y	N	N	N	N	N	N	N	N	N	N	N	N
COG1940	586	1284	1144	247	657	3918	Y	Y	N	N	N	N	Y	N	Y	Y	Y	Y	Y	N
COG1941	0	2	0	1	23	26	N	N	N	N	N	N	Y	Y	N	N	N	Y	Y	N
COG1942	42	44	31	34	21	172	N	N	Y	Y	N	N	N	N	N	N	N	N	N	N
COG1943	42	101	90	112	60	405	N	N	N	N	Y	Y	N	N	N	N	N	N	N	N
COG1944	104	255	128	174	124	785	N	N	N	N	Y	Y	N	N	Y	Y	Y	N	Y	N
COG1946	144	214	189	286	332	1165	N	N	N	N	Y	Y	Y	Y	N	N	N	N	N	N
COG1947	129	217	209	157	141	853	Y	N	N	N	N	N	N	N	N	N	N	N	N	N
COG1948	0	0	3	0	2	5	N	N	N	N	N	N	N	N	N	N	N	N	N	N
COG1949	60	80	88	93	83	404	N	N	N	N	Y	Y	Y	Y	N	N	N	N	N	N
COG1950	17	23	31	11	45	127	N	N	N	N	N	N	Y	Y	N	N	N	Y	Y	N
COG1951	113	250	162	152	153	830	N	N	N	N	N	N	N	N	Y	N	N	N	Y	Y
COG1952	48	86	47	71	41	293	N	N	N	N	Y	Y	N	N	N	N	N	N	N	N
COG1953	174	362	226	368	175	1305	N	N	N	N	Y	Y	N	N	Y	N	N	N	N	N
COG1954	8	23	36	8	12	87	Y	Y	N	N	N	N	N	N	N	N	N	N	N	Y
COG1956	59	88	75	93	49	364	N	N	N	N	Y	Y	N	N	N	N	N	N	N	N
COG1957	246	458	322	213	217	1456	N	N	N	Y	N	N	N	N	Y	Y	Y	Y	Y	N
COG1959	164	351	273	154	177	1119	N	N	N	N	N	N	N	N	Y	Y	Y	Y	Y	N
COG1960	3046	4820	4228	4580	6417	23091	N	N	N	N	N	Y	N	Y	N	N	N	N	Y	N
COG1961	240	383	359	230	304	1516	N	N	N	Y	N	N	Y	Y	N	N	N	Y	Y	N
COG1963	4	1	10	0	0	15	Y	Y	N	N	N	N	N	N	N	N	N	N	N	N
COG1964	7	18	34	14	44	117	Y	N	N	N	N	N	Y	Y	N	N	N	N	N	N
COG1965	14	51	34	42	23	164	N	N	N	N	Y	Y	N	N	N	N	N	N	N	N
COG1966	124	211	188	252	233	1008	N	N	N	N	Y	Y	Y	Y	N	N	N	N	N	Y
COG1967	0	0	1	0	0	1	N	N	N	N	N	N	N	N	N	N	N	N	N	N
COG1968	172	326	285	257	180	1220	N	N	N	N	Y	Y	N	N	N	N	N	N	N	N
COG1969	2	19	3	1	0	25	N	N	N	N	N	N	N	N	Y	Y	Y	Y	Y	N
COG1970	51	116	87	73	72	399	N	N	N	N	N	N	N	N	Y	N	N	N	N	N
COG1971	42	66	91	27	45	271	Y	Y	N	N	N	N	N	N	N	N	N	N	N	N
COG1972	85	151	130	37	167	570	Y	N	Y	N	N	N	N	Y	N	N	N	Y	Y	N
COG1973	0	0	0	0	2	2	N	N	N	N	N	N	Y	Y	N	N	N	N	N	N
COG1974	176	301	220	301	212	1210	N	N	N	N	Y	Y	N	N	N	N	N	N	N	Y
COG1975	220	496	308	422	232	1678	N	N	N	N	Y	Y	N	N	Y	N	N	N	N	N
COG1977	30	36	34	33	36	169	N	N	Y	N	N	N	N	N	N	N	N	N	N	N
COG1978	1	6	16	4	3	30	Y	Y	N	N	N	N	N	N	N	N	N	N	N	N
COG1979	39	77	120	40	79	355	Y	Y	N	N	N	N	Y	Y	N	N	N	N	N	N
COG1981	60	66	67	57	25	275	N	N	Y	Y	N	N	N	N	N	N	N	N	N	N
COG1982	160	401	351	263	380	1555	N	N	N	N	Y	N	Y	Y	N	N	N	N	N	Y
COG1983	12	5	12	8	12	49	N	N	N	Y	N	N	N	N	N	N	N	N	N	N
COG1984	166	352	235	283	176	1212	N	N	N	N	Y	Y	N	N	Y	N	N	N	N	N
COG1985	100	136	138	104	106	584	N	N	Y	Y	N	N	N	N	N	N	N	N	N	N
COG1986	7	11	8	5	20	51	N	N	N	N	N	N	Y	Y	N	N	N	Y	Y	N
COG1987	35	62	34	47	17	195	N	N	N	N	N	N	N	N	Y	N	N	N	N	N
COG1988	29	36	65	31	34	195	Y	Y	N	N	N	N	N	N	N	N	N	N	N	N
COG1989	92	158	124	143	110	627	N	N	N	N	Y	Y	N	N	N	N	N	N	N	N
COG1990	2	1	2	2	0	7	N	N	N	N	N	N	N	N	N	N	N	N	N	N
COG1991	0	2	0	1	0	3	N	N	N	N	N	N	N	N	N	N	N	N	N	N
COG1993	6	18	15	5	19	63	N	N	N	N	N	N	Y	Y	N	N	N	N	N	N
COG1994	50	87	111	25	92	365	Y	Y	N	N	N	N	Y	Y	N	N	N	Y	N	N
COG1995	170	421	247	259	182	1279	N	N	N	N	N	N	N	N	Y	Y	Y	Y	N	N
COG1999	148	281	228	272	93	1022	N	N	Y	N	Y	Y	N	N	Y	N	N	N	N	N
COG2001	51	81	76	68	48	324	N	N	N	N	N	N	N	N	N	N	N	N	N	N
COG2002	22	37	41	11	12	123	Y	Y	N	N	N	N	N	N	N	N	N	N	N	N
COG2003	114	205	176	174	108	777	N	N	N	N	Y	Y	N	N	Y	N	N	N	N	N
COG2005	29	63	33	52	29	206	N	N	N	N	Y	Y	N	N	Y	N	N	N	N	N
COG2006	0	1	6	0	0	7	Y	Y	N	N	N	N	N	N	N	N	N	N	N	N
COG2008	225	359	280	316	158	1338	N	N	N	Y	N	Y	N	N	Y	N	N	N	N	Y
COG2009	48	77	65	53	46	289	N	N	N	N	N	N	N	N	N	N	N	N	N	N
COG2010	239	450	331	417	194	1631	N	N	N	N	Y	Y	N	N	Y	N	N	N	N	N
COG2011	168	322	256	276	182	1204	N	N	N	N	Y	Y	N	N	N	N	N	N	N	Y
COG2013	34	45	88	38	34	239	Y	Y	N	N	N	N	N	N	N	N	N	N	N	N
COG2014	1	0	0	0	0	1	N	N	N	N	N	N	N	N	N	N	N	N	N	N
COG2015	66	106	88	96	194	550	N	N	N	N	N	N	Y	Y	N	N	N	N	Y	N
COG2017	247	612	465	221	231	1776	Y	Y	N	N	N	N	N	N	Y	Y	Y	Y	Y	N
COG2018	11	4	7	5	32	59	N	N	N	N	N	N	Y	Y	N	N	N	Y	Y	N
COG2019	0	2	3	10	1	16	N	N	N	N	Y	Y	N	N	N	N	N	N	N	N
COG2020	73	165	167	136	177	718	N	N	N	N	N	N	Y	Y	N	N	N	N	N	N
COG2021	178	248	248	219	156	1049	N	N	Y	Y	Y	N	N	N	N	N	N	N	N	N
COG2022	119	203	164	144	138	768	N	N	N	N	N	N	N	N	N	N	N	Y	N	N
COG2025	247	570	418	352	190	1777	N	N	N	N	Y	N	N	N	N	Y	Y	N	N	N
COG2026	16	20	29	12	19	96	N	Y	N	N	N	N	N	N	N	N	N	N	N	N
COG2027	161	208	188	241	212	1010	N	N	N	Y	Y	Y	Y	Y	N	N	N	N	N	N
COG2030	195	359	263	238	366	1421	N	N	N	N	Y	N	N	Y	N	N	N	Y	Y	N
COG2031	71	131	128	159	76	565	N	N	N	N	Y	Y	N	N	N	N	N	N	N	N
COG2032	48	89	76	52	135	400	N	N	N	N	N	N	Y	Y	N	N	N	Y	Y	N
COG2033	0	0	1	0	0	1	N	N	N	N	N	N	N	N	N	N	N	N	N	N
COG2035	6	4	13	17	5	45	N	N	N	N	Y	Y	N	N	N	N	N	N	N	N
COG2036	0	0	0	0	1	1	N	N	N	N	N	N	N	N	N	N	N	N	N	N
COG2037	4	29	12	0	1	46	N	N	N	N	N	N	N	N	Y	Y	Y	Y	Y	N
COG2038	118	260	186	176	160	900	N	N	N	N	N	N	N	N	Y	N	N	N	N	N
COG2039	34	34	41	37	40	186	N	N	Y	N	N	N	N	Y	N	N	N	N	N	N
COG2040	41	154	74	63	91	423	N	N	N	N	N	N	Y	Y	Y	Y	Y	Y	Y	N
COG2041	220	517	313	238	243	1531	N	N	N	N	N	N	N	N	Y	Y	Y	Y	Y	N
COG2043	2	1	0	0	1	4	N	N	N	N	N	N	N	N	N	N	N	N	N	N
COG2044	2	12	2	1	2	19	N	N	N	N	N	N	N	N	Y	Y	Y	Y	Y	N
COG2045	11	18	43	7	1	80	Y	Y	N	N	N	N	N	N	N	N	N	N	N	N
COG2046	16	24	64	8	26	138	Y	Y	N	N	N	N	N	N	N	N	N	N	N	N
COG2047	7	5	14	9	36	71	N	N	N	N	N	N	Y	Y	N	N	N	Y	N	N
COG2049	112	230	142	207	125	816	N	N	N	N	Y	Y	N	N	Y	N	N	N	N	Y
COG2050	250	318	371	388	351	1678	N	N	N	N	Y	Y	Y	Y	N	N	N	N	N	N
COG2051	0	0	1	1	0	2	N	N	N	N	N	N	N	N	N	N	N	N	N	N
COG2052	2	4	13	1	1	21	Y	Y	N	N	N	N	N	N	N	N	N	N	N	N
COG2054	1	17	3	0	0	21	N	N	N	N	N	N	N	N	Y	Y	Y	Y	Y	N
COG2055	123	422	225	190	175	1135	N	N	N	N	Y	N	N	N	Y	Y	Y	Y	Y	Y
COG2056	35	42	34	144	31	286	N	N	N	N	Y	Y	N	N	N	N	N	N	N	Y
COG2057	175	315	254	259	213	1216	N	N	N	N	N	Y	Y	N	N	N	N	Y	N	N
COG2059	145	315	248	145	116	969	N	Y	N	N	N	N	N	N	Y	Y	Y	N	N	N
COG2060	173	336	273	250	211	1243	N	N	N	N	N	N	Y	N	Y	N	N	Y	N	Y
COG2062	59	116	82	70	81	408	N	N	N	N	N	N	Y	Y	N	N	N	Y	Y	N
COG2063	97	159	99	108	48	511	N	N	N	Y	Y	N	N	N	Y	N	N	N	N	N
COG2064	84	237	135	117	61	634	N	N	N	N	N	N	N	N	Y	Y	Y	N	N	N
COG2065	60	53	78	104	60	355	N	N	N	N	Y	Y	N	N	N	N	N	N	N	N
COG2066	109	224	156	129	117	735	N	N	N	N	N	N	N	N	Y	N	N	Y	N	N
COG2067	162	269	200	414	160	1205	N	N	N	N	Y	Y	N	N	N	N	N	N	N	Y
COG2068	85	126	98	110	88	507	N	N	Y	Y	N	N	N	N	N	N	N	N	N	N
COG2069	0	0	1	0	0	1	N	N	N	N	N	N	N	N	N	N	N	N	N	N
COG2070	411	710	653	435	777	2986	N	N	N	N	N	N	Y	Y	N	N	N	Y	Y	N
COG2071	104	280	192	156	177	909	N	N	N	N	N	N	Y	Y	Y	Y	Y	Y	Y	N
COG2072	483	807	761	850	1476	4377	N	N	N	N	Y	N	N	Y	Y	N	N	N	Y	N
COG2073	35	75	46	42	37	235	N	N	N	N	N	N	N	N	Y	N	N	N	N	Y
COG2074	0	3	2	0	1	6	N	N	N	N	N	N	N	N	N	N	N	N	N	N
COG2076	91	171	126	120	152	660	N	N	N	N	N	N	Y	Y	N	N	N	Y	Y	N
COG2077	52	80	96	61	88	377	N	N	N	N	N	N	Y	Y	N	N	N	N	N	N
COG2079	259	459	460	354	245	1777	N	Y	N	N	Y	N	N	N	N	N	N	N	N	N
COG2080	217	401	261	271	172	1322	N	N	N	Y	Y	N	N	N	N	Y	Y	N	N	N
COG2081	216	432	310	365	160	1483	N	N	N	N	Y	Y	N	N	Y	N	N	N	N	Y
COG2082	49	127	76	91	78	421	N	N	N	N	N	N	N	N	Y	N	N	Y	N	Y
COG2084	490	1233	902	596	641	3862	N	N	N	N	N	N	N	N	Y	Y	Y	N	Y	N
COG2085	91	185	156	130	33	595	N	Y	N	N	Y	N	N	N	Y	N	N	N	N	N
COG2086	189	453	342	279	158	1421	N	N	N	N	Y	N	N	N	N	Y	Y	N	N	N
COG2087	54	116	87	78	79	414	N	N	N	N	N	N	N	N	N	N	N	N	N	Y
COG2088	5	4	19	2	4	34	Y	Y	N	N	N	N	N	N	N	N	N	N	N	N
COG2089	50	76	76	81	12	295	N	N	N	N	Y	Y	N	N	N	N	N	N	N	N
COG2091	53	103	93	31	53	333	Y	Y	N	N	N	N	N	N	Y	N	N	Y	N	N
COG2093	0	0	0	1	0	1	N	N	N	N	N	N	N	N	N	N	N	N	N	N
COG2094	65	106	103	111	72	457	N	N	N	N	Y	Y	N	N	N	N	N	N	N	N
COG2095	113	277	171	146	139	846	N	N	N	N	N	N	N	N	Y	Y	Y	Y	Y	N
COG2096	68	136	113	98	89	504	N	N	N	N	N	N	N	N	N	N	N	N	N	Y
COG2099	60	146	83	106	86	481	N	N	N	N	Y	N	N	N	Y	N	N	Y	N	N
COG2100	7	29	21	3	1	61	Y	Y	N	N	N	N	N	N	Y	Y	Y	N	N	N
COG2102	11	5	30	7	9	62	Y	Y	N	N	N	N	N	N	N	N	N	N	N	N
COG2103	57	78	107	16	89	347	Y	Y	Y	N	N	N	Y	Y	N	N	N	Y	Y	N
COG2104	15	29	18	22	19	103	N	N	N	N	N	N	N	N	N	N	N	N	N	N
COG2105	13	39	33	12	25	122	N	N	N	N	N	N	N	N	N	N	N	N	N	N
COG2107	5	15	44	7	7	78	Y	Y	N	N	N	N	N	N	N	N	N	N	N	N
COG2108	1	1	0	0	0	2	N	N	N	N	N	N	N	N	N	N	N	N	N	N
COG2109	73	131	69	95	104	472	N	N	N	N	N	N	Y	Y	N	N	N	Y	Y	N
COG2110	30	76	72	25	80	283	N	N	N	N	N	N	Y	Y	N	N	N	Y	Y	N
COG2111	14	42	13	7	2	78	N	N	N	N	N	N	N	N	Y	Y	Y	Y	Y	N
COG2112	1	1	2	0	0	4	N	N	N	N	N	N	N	N	N	N	N	N	N	N
COG2113	359	877	506	915	276	2933	N	N	N	N	Y	Y	N	N	Y	Y	Y	N	N	Y
COG2114	129	650	206	67	512	1564	N	N	N	N	N	N	Y	Y	N	Y	Y	Y	Y	N
COG2115	93	244	174	126	82	719	N	N	N	N	N	N	N	N	Y	Y	Y	N	N	N
COG2116	86	148	159	140	164	697	N	N	N	N	Y	N	Y	Y	N	N	N	N	N	Y
COG2119	47	73	44	80	48	292	N	N	N	N	Y	Y	N	N	N	N	N	N	N	N
COG2120	174	194	264	242	233	1107	N	N	Y	N	N	Y	Y	Y	N	N	N	N	N	N
COG2121	6	1	0	0	0	7	N	N	Y	Y	N	N	N	N	N	N	N	Y	Y	N
COG2122	13	14	0	0	0	27	N	N	Y	Y	N	N	N	N	Y	Y	Y	Y	Y	N
COG2123	1	0	1	0	0	2	N	N	N	N	N	N	N	N	N	N	N	N	N	N
COG2124	459	870	941	652	3385	6307	N	N	N	N	N	N	N	Y	N	N	N	N	Y	N
COG2127	43	75	32	40	31	221	N	N	Y	Y	N	N	N	N	Y	Y	Y	Y	Y	N
COG2128	218	442	284	212	434	1590	N	N	N	N	N	N	Y	Y	Y	N	N	Y	Y	N
COG2129	22	52	26	13	18	131	N	N	N	N	N	N	N	N	Y	Y	Y	Y	Y	N
COG2130	202	270	219	286	233	1210	N	N	N	Y	Y	Y	Y	Y	N	N	N	Y	N	N
COG2131	13	24	41	22	10	110	Y	Y	N	N	N	N	N	N	N	N	N	N	N	N
COG2132	268	565	466	598	430	2327	N	N	N	N	Y	Y	Y	Y	N	N	N	N	N	Y
COG2133	357	470	355	413	279	1874	N	N	N	Y	N	Y	Y	N	N	N	N	Y	N	N
COG2134	38	70	34	24	52	218	N	N	Y	N	N	N	Y	Y	Y	N	N	Y	Y	N
COG2135	165	397	237	250	146	1195	N	N	N	N	Y	N	N	N	Y	Y	Y	N	N	N
COG2137	61	120	116	95	74	466	N	N	N	N	N	N	N	N	N	N	N	N	N	N
COG2138	36	62	103	34	102	337	Y	Y	N	N	N	N	Y	Y	N	N	N	N	N	N
COG2140	37	68	95	23	51	274	Y	Y	N	N	N	N	N	N	N	N	N	N	N	N
COG2141	1799	3426	2736	1982	3814	13757	N	N	N	N	N	N	Y	Y	Y	N	N	N	Y	N
COG2142	37	74	56	64	42	273	N	N	N	N	Y	Y	N	N	N	N	N	N	N	N
COG2143	8	12	33	13	22	88	Y	Y	N	N	N	N	N	Y	N	N	N	N	N	N
COG2144	16	60	28	28	11	143	N	N	N	N	N	N	N	N	Y	Y	Y	N	N	N
COG2145	46	92	90	17	54	299	Y	Y	N	N	N	N	N	N	Y	N	N	Y	Y	N
COG2146	91	230	210	151	150	832	N	Y	N	N	N	N	N	N	N	N	N	N	N	N
COG2148	202	521	278	190	146	1337	N	N	N	N	N	N	N	N	Y	Y	Y	Y	Y	N
COG2149	10	12	15	9	21	67	N	N	N	N	N	N	Y	Y	N	N	N	N	N	N
COG2151	36	67	64	27	45	239	N	N	N	N	N	N	N	N	N	N	N	Y	N	N
COG2152	53	68	152	29	52	354	Y	Y	N	N	N	N	N	N	N	N	N	N	N	N
COG2153	79	180	120	149	112	640	N	N	N	N	Y	Y	N	N	Y	N	N	N	N	N
COG2154	31	40	35	52	35	193	N	N	N	N	Y	Y	N	N	N	N	N	N	N	N
COG2155	4	2	3	1	0	10	N	N	Y	Y	N	N	N	N	N	N	N	N	N	N
COG2156	79	171	146	124	107	627	N	N	N	N	N	N	N	N	N	N	N	N	N	N
COG2159	249	458	567	288	1130	2692	N	N	N	N	N	N	Y	Y	N	N	N	N	Y	N
COG2160	47	62	119	24	52	304	Y	Y	N	N	N	N	N	N	N	N	N	N	N	N
COG2161	21	30	20	24	25	120	N	N	N	N	N	N	N	N	N	N	N	N	N	N
COG2162	56	131	122	119	129	557	N	N	N	N	Y	N	Y	Y	N	N	N	N	N	Y
COG2163	1	10	16	2	4	33	Y	Y	N	N	N	N	N	N	N	N	N	N	N	N
COG2164	0	3	1	0	0	4	N	N	N	N	N	N	N	N	N	N	N	N	N	N
COG2165	118	213	142	211	93	777	N	N	N	N	Y	Y	N	N	N	N	N	N	N	N
COG2166	41	83	59	62	55	300	N	N	N	N	N	N	N	N	N	N	N	N	N	N
COG2168	15	19	10	47	26	117	N	N	N	N	Y	Y	N	N	N	N	N	N	N	Y
COG2169	68	179	181	144	102	674	Y	Y	N	N	N	N	N	N	N	N	N	N	N	N
COG2170	102	150	194	104	217	767	N	Y	N	N	N	N	Y	Y	N	N	N	Y	N	N
COG2171	130	226	176	168	129	829	N	N	N	N	N	N	N	N	N	N	N	N	N	N
COG2172	44	44	71	31	73	263	N	Y	N	N	N	N	Y	Y	N	N	N	N	N	N
COG2173	37	56	49	70	63	275	N	N	N	N	Y	Y	Y	Y	N	N	N	N	N	N
COG2175	261	522	395	462	447	2087	N	N	N	N	Y	Y	Y	Y	N	N	N	Y	N	Y
COG2176	30	58	103	39	30	260	Y	Y	N	N	N	N	N	N	N	N	N	N	N	N
COG2177	114	208	175	173	141	811	N	N	N	N	Y	N	N	N	N	N	N	N	N	N
COG2179	5	13	33	1	3	55	Y	Y	N	N	N	N	N	N	N	N	N	N	N	N
COG2180	15	54	44	52	76	241	N	N	N	N	N	N	Y	Y	N	N	N	N	N	N
COG2181	26	76	67	65	112	346	N	N	N	N	N	N	Y	Y	N	N	N	N	N	Y
COG2182	48	148	211	56	106	569	Y	Y	N	N	N	N	N	N	Y	N	N	Y	N	N
COG2183	147	298	244	218	166	1073	N	N	N	N	Y	N	N	N	Y	N	N	N	N	Y
COG2184	27	53	18	52	52	202	N	N	N	N	Y	Y	Y	Y	N	N	N	Y	Y	Y
COG2185	2	4	5	2	23	36	N	N	N	N	N	N	Y	Y	N	N	N	Y	Y	N
COG2186	655	1767	992	893	748	5055	N	N	N	N	N	N	N	N	Y	Y	Y	N	Y	N
COG2187	42	96	58	184	78	458	N	N	N	N	Y	Y	N	N	N	N	N	N	N	Y
COG2188	581	1148	741	582	603	3655	N	N	N	Y	N	N	N	N	Y	Y	Y	Y	Y	Y
COG2189	25	71	64	14	54	228	Y	Y	N	N	N	N	Y	Y	Y	N	N	Y	Y	N
COG2190	20	18	28	6	28	100	N	N	N	N	N	N	Y	Y	N	N	N	N	N	N
COG2191	0	1	2	1	4	8	N	N	N	N	N	N	N	Y	N	N	N	N	N	N
COG2192	64	214	89	181	96	644	N	N	N	N	Y	Y	N	N	Y	Y	Y	N	N	Y
COG2193	117	172	127	198	112	726	N	N	N	N	Y	Y	N	N	N	N	N	N	N	N
COG2194	140	237	151	322	260	1110	N	N	N	N	Y	Y	N	Y	N	N	N	N	N	Y
COG2195	83	213	201	62	171	730	Y	Y	N	N	N	N	N	Y	Y	N	N	Y	Y	N
COG2197	1315	2190	2151	1772	1173	8601	N	Y	N	Y	N	Y	N	N	N	N	N	N	N	N
COG2198	20	27	11	39	9	106	N	N	N	N	Y	Y	N	N	N	N	N	N	N	Y
COG2199	819	1623	1105	1340	651	5538	N	N	N	N	Y	Y	N	N	Y	Y	Y	N	N	Y
COG2200	1161	2212	1348	2079	911	7711	N	N	N	Y	N	Y	N	N	Y	N	N	Y	N	Y
COG2201	264	540	405	466	238	1913	N	N	N	N	Y	Y	N	N	Y	N	N	N	N	Y
COG2202	155	211	131	210	94	801	N	N	N	Y	Y	Y	N	N	N	N	N	N	N	N
COG2203	43	41	27	31	53	195	N	N	Y	Y	N	N	Y	Y	N	N	N	Y	Y	N
COG2204	1186	2355	1563	2238	876	8218	N	N	N	N	Y	Y	N	N	Y	N	N	N	N	N
COG2205	270	471	379	321	272	1713	N	N	N	Y	N	N	N	N	Y	N	N	Y	N	N
COG2206	145	277	360	179	147	1108	N	Y	N	N	N	N	N	N	N	N	N	N	N	Y
COG2207	1035	2325	2181	1747	1248	8536	N	Y	N	N	Y	Y	N	N	Y	N	N	N	N	N
COG2208	118	230	216	259	244	1067	N	N	N	N	Y	Y	N	Y	N	N	N	N	N	N
COG2209	4	7	13	18	41	83	N	N	N	N	N	N	Y	Y	N	N	N	N	N	N
COG2210	5	6	22	2	5	40	Y	Y	N	N	N	N	N	N	N	N	N	N	N	N
COG2211	351	534	596	202	505	2188	Y	Y	Y	Y	N	N	N	Y	N	N	N	N	Y	N
COG2212	23	36	24	36	6	125	N	N	N	N	Y	Y	N	N	N	N	N	N	N	N
COG2213	42	68	88	24	65	287	Y	Y	N	N	N	N	Y	Y	N	N	N	N	N	N
COG2214	7	22	17	2	6	54	N	N	N	N	N	N	N	N	Y	Y	Y	N	N	N
COG2215	39	149	59	71	96	414	N	N	N	N	N	N	N	Y	Y	Y	Y	Y	Y	Y
COG2216	180	341	278	254	205	1258	N	N	N	N	N	N	N	N	Y	N	N	Y	N	Y
COG2217	597	1055	954	1229	907	4742	N	N	N	N	N	Y	N	Y	N	N	N	N	N	N
COG2218	3	19	7	0	1	30	N	N	N	N	N	N	N	N	Y	Y	Y	Y	Y	N
COG2219	0	0	0	1	0	1	N	N	N	N	N	N	N	N	N	N	N	N	N	N
COG2220	229	440	463	237	432	1801	N	Y	N	N	N	N	Y	Y	N	N	N	Y	Y	N
COG2221	0	2	0	1	0	3	N	N	N	N	N	N	N	N	N	N	N	N	N	N
COG2222	154	320	207	143	136	960	N	N	N	Y	N	N	N	N	Y	Y	Y	N	Y	N
COG2223	448	1144	898	734	762	3986	N	N	N	N	N	N	N	Y	N	N	N	N	N	N
COG2224	146	308	245	212	271	1182	N	N	N	N	Y	N	Y	Y	N	N	N	Y	Y	Y
COG2225	198	363	302	249	225	1337	N	N	N	N	Y	N	Y	N	N	N	N	Y	N	Y
COG2226	510	907	792	662	716	3587	N	N	N	N	N	N	N	Y	N	N	N	N	N	N
COG2227	237	454	397	335	363	1786	N	N	N	N	N	N	N	Y	N	N	N	N	N	N
COG2229	19	9	14	5	43	90	N	N	N	Y	N	N	Y	Y	N	N	N	Y	Y	N
COG2230	291	501	381	367	692	2232	N	N	N	N	N	N	Y	Y	N	N	N	Y	Y	N
COG2231	2	1	0	0	1	4	N	N	N	N	N	N	N	N	N	N	N	N	N	N
COG2232	3	37	17	1	1	59	N	N	N	N	N	N	N	N	Y	Y	Y	Y	N	N
COG2233	346	609	545	690	442	2632	N	N	N	N	Y	Y	N	N	N	N	N	N	N	Y
COG2234	230	188	327	143	347	1235	N	Y	N	Y	N	N	Y	Y	N	N	N	Y	Y	N
COG2235	53	124	90	168	116	551	N	N	N	N	Y	Y	Y	Y	N	N	N	N	N	N
COG2236	33	49	34	8	16	140	N	N	Y	Y	N	N	N	N	Y	Y	Y	Y	Y	N
COG2237	4	1	7	0	2	14	Y	Y	N	N	N	N	N	N	N	N	N	N	N	N
COG2239	143	283	186	245	245	1102	N	N	N	N	Y	Y	Y	Y	N	N	N	N	N	N
COG2240	77	203	142	141	122	685	N	N	N	N	Y	N	N	N	Y	N	N	N	N	N
COG2241	14	64	27	18	34	157	N	N	N	N	N	N	N	N	Y	Y	Y	Y	Y	Y
COG2242	40	88	56	79	65	328	N	N	N	N	Y	Y	N	N	N	N	N	N	N	N
COG2243	108	260	108	209	99	784	N	N	N	N	Y	Y	N	N	Y	Y	Y	N	N	Y
COG2244	528	1164	997	461	471	3621	N	Y	N	N	N	N	N	N	Y	Y	Y	N	N	N
COG2245	0	0	1	0	1	2	N	N	N	N	N	N	N	N	N	N	N	N	N	N
COG2246	48	87	87	62	84	368	N	N	N	N	N	N	Y	Y	N	N	N	N	N	N
COG2247	4	1	1	0	0	6	N	N	Y	Y	N	N	N	N	N	N	N	N	N	N
COG2249	177	365	343	320	272	1477	N	N	N	N	Y	Y	N	Y	N	N	N	N	N	Y
COG2250	1	2	0	0	2	5	N	N	N	N	N	N	N	N	N	N	N	N	N	N
COG2251	31	29	51	21	71	203	N	N	N	N	N	N	Y	Y	N	N	N	Y	Y	N
COG2252	225	419	413	370	259	1686	Y	Y	N	N	Y	Y	N	N	N	N	N	N	N	Y
COG2253	10	31	16	24	22	103	N	N	N	N	N	N	N	N	N	N	N	N	N	N
COG2255	155	262	239	200	188	1044	N	N	N	N	N	N	N	N	N	N	N	N	N	N
COG2256	178	299	263	222	207	1169	N	N	N	N	N	N	N	N	N	N	N	N	N	N
COG2257	17	33	19	23	11	103	N	N	N	N	N	N	N	N	N	N	N	N	N	N
COG2258	57	135	116	89	82	479	N	N	N	N	N	N	N	N	N	N	N	N	N	N
COG2259	169	404	304	243	246	1366	N	N	N	N	N	N	Y	N	N	N	N	N	N	N
COG2261	33	97	49	29	31	239	N	N	N	N	N	N	N	N	Y	Y	Y	Y	Y	N
COG2262	173	287	270	205	201	1136	N	N	N	N	N	N	Y	N	N	N	N	N	N	N
COG2263	11	8	7	6	9	41	N	N	Y	Y	N	N	N	N	N	N	N	N	N	N
COG2264	112	239	168	161	94	774	N	N	N	N	N	N	N	N	Y	Y	Y	N	N	N
COG2265	233	394	327	374	328	1656	N	N	N	N	Y	Y	Y	Y	N	N	N	N	N	Y
COG2266	0	1	0	0	0	1	N	N	N	N	N	N	N	N	N	N	N	N	N	N
COG2267	352	631	505	592	489	2569	N	N	N	N	N	Y	N	Y	N	N	N	N	N	N
COG2268	88	157	151	70	74	540	Y	Y	N	N	N	N	N	N	N	N	N	N	N	N
COG2269	29	92	39	24	44	228	N	N	N	N	N	N	N	N	Y	Y	Y	Y	Y	N
COG2270	101	140	187	81	117	626	Y	Y	Y	N	N	N	N	N	N	N	N	N	N	N
COG2271	1312	3235	2025	1987	1642	10201	N	N	N	N	Y	N	N	N	Y	Y	Y	N	Y	Y
COG2272	180	180	243	124	272	999	N	N	Y	Y	N	N	Y	Y	N	N	N	Y	Y	N
COG2273	53	121	115	32	109	430	N	Y	N	N	N	N	Y	Y	N	N	N	Y	Y	N
COG2274	240	514	355	379	307	1795	N	N	N	N	Y	Y	N	N	Y	N	N	N	N	N
COG2301	229	374	315	139	294	1351	N	N	Y	Y	N	N	Y	Y	Y	N	N	Y	Y	N
COG2302	7	12	47	7	6	79	Y	Y	N	N	N	N	N	N	N	N	N	N	N	N
COG2303	906	1836	1301	1084	1009	6136	N	N	N	N	Y	N	N	N	Y	Y	Y	N	Y	N
COG2304	107	141	141	255	109	753	N	N	N	N	Y	Y	N	N	N	N	N	N	N	N
COG2306	5	9	35	6	23	78	Y	Y	N	N	N	N	Y	Y	N	N	N	N	N	N
COG2307	115	234	135	214	124	822	N	N	N	N	Y	Y	N	N	Y	N	N	Y	N	Y
COG2308	212	475	261	384	250	1582	N	N	N	N	Y	Y	N	N	Y	Y	Y	Y	N	N
COG2309	70	191	283	74	43	661	Y	Y	N	N	N	N	N	N	Y	N	N	N	N	N
COG2310	54	111	133	43	56	397	Y	Y	N	N	N	N	N	N	N	N	N	N	N	N
COG2311	88	54	105	29	60	336	N	Y	Y	Y	N	N	Y	N	N	N	N	Y	N	N
COG2312	32	85	118	115	52	402	N	Y	N	N	Y	Y	N	N	N	N	N	N	N	N
COG2313	31	90	33	7	14	175	N	N	N	N	N	N	N	N	Y	Y	Y	Y	Y	N
COG2314	14	24	22	20	21	101	N	N	N	N	N	N	N	N	N	N	N	N	N	Y
COG2315	30	40	45	45	26	186	N	N	N	N	Y	N	N	N	N	N	N	N	N	N
COG2316	0	0	0	2	0	2	N	N	N	N	Y	Y	N	N	N	N	N	N	N	N
COG2317	36	50	72	14	54	226	Y	Y	N	N	N	N	Y	Y	N	N	N	N	N	N
COG2318	91	173	216	103	74	657	Y	Y	N	N	N	N	N	N	Y	N	N	N	N	N
COG2319	64	120	108	87	80	459	N	N	N	N	N	N	N	N	Y	N	N	N	N	N
COG2320	24	81	87	15	20	227	Y	Y	N	N	N	N	N	N	Y	Y	Y	N	N	N
COG2321	112	204	181	174	215	886	N	N	N	N	N	N	Y	Y	N	N	N	N	N	N
COG2322	8	9	26	3	3	49	Y	Y	N	N	N	N	N	N	N	N	N	N	N	N
COG2323	61	118	211	59	93	542	Y	Y	N	N	N	N	Y	N	N	N	N	N	N	N
COG2324	1	5	15	1	3	25	Y	Y	N	N	N	N	N	N	N	N	N	N	N	N
COG2326	175	393	270	261	190	1289	N	N	N	N	Y	N	N	N	Y	Y	Y	N	N	N
COG2327	50	144	149	94	42	479	Y	Y	N	N	N	N	N	N	Y	N	N	N	N	N
COG2329	46	107	62	42	42	299	N	N	N	N	N	N	N	N	Y	Y	Y	Y	Y	N
COG2331	9	10	12	20	15	66	N	N	N	N	Y	Y	N	N	N	N	N	N	N	N
COG2332	43	90	36	58	31	258	N	N	Y	N	N	N	N	N	Y	Y	Y	Y	N	N
COG2333	129	202	213	203	111	858	N	Y	N	N	Y	Y	N	N	N	N	N	N	N	N
COG2334	302	675	626	385	265	2253	N	Y	N	N	N	N	N	N	Y	Y	Y	N	N	N
COG2335	68	59	52	33	52	264	N	N	Y	Y	N	N	N	N	N	N	N	Y	Y	N
COG2336	12	15	13	10	6	56	N	N	N	N	N	N	N	N	N	N	N	N	N	N
COG2337	26	40	39	13	26	144	N	N	Y	N	N	N	N	N	N	N	N	N	N	N
COG2339	31	32	73	14	23	173	Y	Y	Y	N	N	N	N	N	N	N	N	N	N	N
[truncated: 2,409 more rows]

## Sheet: KEGGs
gene.id	Plants	Soil	Fungi	Aquatic	Human	total	Is Soil associated? (Hypergeomatric_ Binary)	Is Soil associated? (Hypergeomatric_ Raw counts)	Is Fungi associated? (Hypergeomatric_ Binary)	Is Fungi associated? (Hypergeomatric_ Raw counts)	Is Human associated? (Hypergeomatric_Binary)	Is Human associated? (Hypergeomatric_ Raw counts)	Is Aquatic associated? (Hypergeomatric_ Binary)	Is Aquatic associated? (Hypergeomatric_ Raw counts)	Is Plant associated? (Hypergeomatric_ Binary)	Is Plant associated? (Hypergeomatric_ Raw counts)	Is Host-associated? (Hypergeomatric_Binary)	Is Host-associated? (Hypergeomatric_Raw counts)	Is Free-living? (Hypergeomatric_Binary)	Is Free-living? (Hypergeomatric_Raw counts)
KO:K00001	706	329	162	184	218	1599	N	N	N	N	N	N	N	N	Y	Y	Y	Y	N	N
KO:K00002	0	1	5	1	2	9	N	N	Y	Y	N	N	N	N	N	N	N	N	N	N
KO:K00003	336	257	172	235	152	1152	N	N	Y	N	N	N	Y	N	Y	N	N	Y	Y	N
KO:K00004	465	450	87	240	216	1458	Y	Y	N	N	N	N	N	N	Y	Y	N	Y	Y	N
KO:K00005	112	99	45	23	101	380	N	Y	N	N	Y	Y	N	N	N	N	Y	Y	N	N
KO:K00007	111	65	30	10	60	276	N	N	N	N	Y	Y	N	N	Y	Y	Y	Y	N	N
KO:K00008	207	156	57	104	82	606	N	Y	N	N	N	N	N	N	Y	Y	Y	Y	N	N
KO:K00009	72	97	33	27	61	290	Y	Y	N	N	Y	Y	N	N	N	N	N	Y	N	N
KO:K00010	962	524	356	408	352	2602	N	N	N	N	N	N	N	N	Y	Y	N	Y	N	N
KO:K00011	2	5	0	0	1	8	Y	Y	N	N	N	N	N	N	N	N	N	N	N	N
KO:K00012	476	445	218	340	300	1779	N	Y	N	N	N	N	N	N	Y	N	N	Y	N	N
KO:K00013	328	283	178	235	211	1235	N	N	N	N	N	N	N	N	N	N	N	Y	N	N
KO:K00014	852	589	355	568	456	2820	N	N	N	N	N	N	N	N	N	Y	N	Y	N	N
KO:K00015	101	34	38	6	17	196	N	N	Y	Y	N	N	N	N	Y	Y	Y	Y	N	N
KO:K00016	133	123	34	31	57	378	Y	Y	N	N	N	N	N	N	Y	Y	Y	Y	N	N
KO:K00018	103	92	63	170	34	462	N	N	N	N	N	N	Y	Y	N	N	N	N	Y	Y
KO:K00019	346	280	173	222	142	1163	N	N	Y	N	N	N	Y	N	Y	N	N	Y	N	N
KO:K00020	854	564	291	433	310	2452	N	N	N	N	N	N	N	N	Y	Y	N	Y	N	N
KO:K00021	2	8	7	2	3	22	N	N	Y	Y	N	N	N	N	N	N	N	N	N	N
KO:K00022	0	0	1	0	0	1	N	N	N	N	N	N	N	N	N	N	N	N	N	N
KO:K00023	343	221	100	76	69	809	N	Y	Y	N	N	N	N	N	Y	Y	Y	Y	N	N
KO:K00024	268	263	134	63	183	911	Y	Y	N	N	Y	Y	N	N	Y	N	Y	Y	N	N
KO:K00027	112	194	75	45	204	630	Y	Y	N	N	Y	Y	N	N	N	N	Y	Y	N	N
KO:K00029	495	303	197	220	161	1376	N	N	N	N	N	N	Y	N	Y	Y	N	Y	N	N
KO:K00030	17	28	15	38	4	102	N	N	N	N	N	N	Y	Y	N	N	N	N	Y	Y
KO:K00031	446	367	244	399	318	1774	N	N	N	N	N	Y	N	Y	N	N	N	Y	N	N
KO:K00032	50	27	34	133	29	273	N	N	N	N	N	N	Y	Y	N	N	N	N	Y	Y
KO:K00033	889	790	418	460	546	3103	N	Y	N	N	N	Y	N	N	Y	N	N	Y	N	N
KO:K00034	88	96	74	114	37	409	N	N	N	Y	N	N	Y	Y	N	N	N	N	Y	N
KO:K00035	103	19	20	15	4	161	N	N	N	N	N	N	N	N	Y	Y	Y	Y	N	N
KO:K00036	1019	911	567	785	650	3932	N	N	N	N	N	N	N	N	N	N	N	Y	N	N
KO:K00038	46	79	25	31	161	342	N	N	N	N	Y	Y	N	N	N	N	Y	Y	N	N
KO:K00039	185	39	36	5	30	295	N	N	N	N	N	N	N	N	Y	Y	Y	Y	N	N
KO:K00040	197	109	67	22	114	509	N	N	N	N	N	Y	N	N	Y	Y	Y	Y	N	N
KO:K00041	118	85	32	23	70	328	Y	N	N	N	N	Y	N	N	Y	Y	Y	Y	N	N
KO:K00042	460	272	149	210	147	1238	N	N	N	N	N	N	Y	N	Y	Y	N	Y	N	N
KO:K00043	1	2	19	0	9	31	N	N	Y	Y	N	N	N	N	N	N	Y	Y	N	N
KO:K00045	133	56	69	162	84	504	N	N	N	N	N	N	Y	Y	N	N	N	Y	N	N
KO:K00046	290	208	112	66	71	747	N	Y	N	N	N	N	N	N	Y	Y	Y	Y	N	N
KO:K00048	23	4	4	3	28	62	N	N	N	N	Y	Y	N	N	N	N	Y	Y	N	N
KO:K00050	169	68	72	162	58	529	N	N	N	N	N	N	Y	Y	Y	Y	N	Y	Y	N
KO:K00052	369	315	195	235	217	1331	N	N	N	N	N	N	N	N	N	N	N	Y	N	N
KO:K00053	326	292	182	231	224	1255	N	N	N	N	N	N	N	N	Y	N	Y	Y	N	N
KO:K00054	50	61	30	24	31	196	Y	Y	N	N	N	N	N	N	N	N	N	Y	N	N
KO:K00055	164	38	24	29	58	313	N	N	N	N	Y	N	N	N	Y	Y	Y	Y	N	N
KO:K00057	324	298	184	248	282	1336	N	N	N	N	N	Y	N	N	N	N	N	Y	N	N
KO:K00058	730	585	420	373	467	2575	N	N	N	Y	N	Y	N	N	N	N	N	Y	N	N
KO:K00059	2891	2474	1383	1946	1441	10135	N	Y	N	N	N	N	N	N	N	Y	N	Y	N	N
KO:K00060	192	127	73	29	78	499	N	Y	N	N	N	N	N	N	Y	Y	Y	Y	N	N
KO:K00064	313	204	153	115	57	842	N	N	Y	Y	N	N	N	N	Y	Y	N	Y	N	N
KO:K00065	228	165	95	87	89	664	N	Y	N	N	N	N	N	N	Y	Y	Y	Y	N	N
KO:K00066	74	36	41	175	31	357	N	N	N	N	N	N	Y	Y	N	N	N	N	Y	Y
KO:K00067	458	388	222	425	247	1740	N	N	N	N	N	N	Y	Y	N	N	N	Y	N	N
KO:K00068	38	16	5	9	72	140	N	N	N	N	Y	Y	N	N	N	N	Y	Y	N	N
KO:K00073	18	17	7	4	22	68	N	N	N	N	Y	Y	N	N	N	N	Y	Y	N	N
KO:K00074	525	476	244	350	416	2011	N	Y	N	N	Y	Y	N	N	N	N	N	Y	N	N
KO:K00075	323	300	174	244	214	1255	N	N	N	N	N	N	N	N	N	N	N	Y	N	N
KO:K00076	9	23	10	16	73	131	N	N	N	N	Y	Y	N	N	N	N	Y	Y	N	N
KO:K00077	756	613	316	439	417	2541	N	Y	N	N	Y	N	Y	N	N	Y	N	Y	N	N
KO:K00078	0	0	4	0	0	4	N	N	Y	Y	N	N	N	N	N	N	N	N	N	N
KO:K00082	13	15	11	3	9	51	N	N	N	N	N	N	N	N	N	N	N	Y	N	N
KO:K00086	16	10	2	2	17	47	N	N	N	N	Y	Y	N	N	N	N	Y	Y	N	N
KO:K00087	2	6	5	1	0	14	N	N	Y	Y	N	N	N	N	N	N	N	N	N	N
KO:K00088	396	430	238	289	369	1722	N	Y	N	N	N	Y	N	N	N	N	N	Y	N	N
KO:K00090	212	178	243	173	113	919	N	N	N	Y	N	N	Y	N	N	N	N	Y	Y	N
KO:K00091	132	138	71	41	145	527	Y	Y	N	N	Y	Y	N	N	N	N	Y	Y	N	N
KO:K00094	4	2	1	1	15	23	N	N	N	N	Y	Y	N	N	N	N	Y	Y	N	N
KO:K00096	26	44	3	6	8	87	Y	Y	N	N	N	N	N	N	N	N	N	N	Y	N
KO:K00097	490	292	180	307	219	1488	N	N	N	N	N	N	Y	N	Y	Y	N	Y	N	N
KO:K00098	211	99	55	30	27	422	N	N	N	N	N	N	N	N	Y	Y	Y	Y	N	N
KO:K00099	307	259	167	224	191	1148	N	N	N	N	N	N	N	N	Y	N	N	Y	N	N
KO:K00100	397	291	126	129	164	1107	Y	Y	N	N	N	N	N	N	Y	Y	N	Y	N	N
KO:K00101	384	246	180	237	274	1321	N	N	N	N	Y	Y	N	N	N	N	Y	Y	N	N
KO:K00102	234	118	70	19	43	484	N	N	Y	N	N	N	N	N	Y	Y	Y	Y	N	N
KO:K00103	25	32	2	0	29	88	Y	Y	N	N	Y	Y	N	N	N	N	N	Y	N	N
KO:K00104	300	254	120	157	222	1053	N	N	N	N	N	Y	N	N	Y	N	N	Y	N	N
KO:K00106	2	18	0	0	0	20	Y	Y	N	N	N	N	N	N	N	N	N	N	Y	Y
KO:K00107	0	0	1	0	0	1	N	N	N	N	N	N	N	N	N	N	N	N	N	N
KO:K00108	648	466	351	497	346	2308	N	N	N	Y	N	N	Y	Y	Y	N	Y	Y	N	N
KO:K00109	0	0	1	0	0	1	N	N	N	N	N	N	N	N	N	N	N	N	N	N
KO:K00111	481	380	240	312	377	1790	N	N	N	N	N	Y	N	N	Y	N	Y	Y	N	N
KO:K00112	25	11	4	5	47	92	N	N	N	N	Y	Y	N	N	N	N	Y	Y	N	N
KO:K00113	25	11	6	6	47	95	N	N	N	N	Y	Y	N	N	N	N	Y	Y	N	N
KO:K00114	101	79	30	190	51	451	N	N	N	N	N	N	Y	Y	N	N	N	N	Y	Y
KO:K00116	275	260	154	401	267	1357	N	N	N	N	Y	Y	Y	Y	N	N	N	N	Y	N
KO:K00117	238	97	92	189	86	702	N	N	N	N	N	N	Y	Y	Y	Y	N	Y	N	N
KO:K00118	1	0	7	0	0	8	N	N	Y	Y	N	N	N	N	N	N	Y	Y	N	N
KO:K00121	742	576	376	570	748	3012	N	N	N	N	Y	Y	Y	N	Y	N	Y	Y	N	N
KO:K00122	35	43	32	15	66	191	N	N	Y	N	Y	Y	N	N	N	N	Y	Y	N	N
KO:K00123	549	388	204	321	450	1912	N	N	N	N	Y	Y	N	N	Y	N	Y	Y	N	N
KO:K00124	324	219	116	206	188	1053	N	N	N	N	Y	N	N	N	Y	Y	Y	Y	N	N
KO:K00126	191	110	52	93	44	490	N	N	N	N	N	N	N	N	Y	Y	N	Y	N	N
KO:K00127	321	210	105	201	149	986	N	N	N	N	N	N	N	N	Y	Y	Y	Y	N	N
KO:K00128	1391	971	544	732	698	4336	N	N	Y	N	N	N	N	N	N	Y	N	Y	N	N
KO:K00129	5	2	1	0	2	10	N	N	N	N	N	N	N	N	N	N	N	N	N	N
KO:K00130	690	457	233	391	310	2081	N	N	N	N	N	N	Y	N	Y	Y	N	Y	N	N
KO:K00131	66	32	45	148	24	315	N	N	N	N	N	N	Y	Y	N	N	N	N	Y	Y
KO:K00132	0	4	1	0	0	5	Y	Y	N	N	N	N	N	N	N	N	N	N	N	N
KO:K00133	348	309	200	244	241	1342	N	N	N	N	N	N	N	N	N	N	N	Y	N	N
KO:K00134	427	424	266	486	327	1930	N	N	N	N	N	N	N	Y	N	N	N	Y	N	N
KO:K00135	3426	2046	1521	1809	1512	10314	N	N	N	Y	Y	N	Y	N	N	Y	Y	Y	N	N
KO:K00137	169	87	77	267	100	700	N	N	N	N	N	N	Y	Y	Y	N	N	N	N	N
KO:K00138	299	222	144	327	224	1216	N	N	N	N	Y	Y	Y	Y	N	N	Y	Y	N	N
KO:K00140	1268	954	598	1060	682	4562	N	N	N	N	N	N	Y	Y	Y	N	Y	Y	N	N
KO:K00141	135	93	40	57	52	377	N	N	N	N	N	N	N	N	Y	Y	N	Y	N	N
KO:K00145	396	338	195	283	240	1452	N	N	N	N	N	N	N	N	N	N	Y	Y	N	N
KO:K00146	214	181	79	235	168	877	N	N	N	N	Y	Y	Y	Y	N	N	N	N	Y	N
KO:K00147	318	256	177	271	192	1214	N	N	N	N	N	N	N	Y	Y	N	Y	Y	N	N
KO:K00148	213	125	80	184	62	664	N	N	N	N	N	N	Y	Y	Y	Y	N	Y	Y	N
KO:K00150	0	4	1	4	4	13	N	N	N	N	N	N	N	N	N	N	N	N	N	N
KO:K00151	136	117	57	103	93	506	N	N	N	N	N	N	N	N	N	N	N	Y	N	N
KO:K00152	1	2	0	1	0	4	N	N	N	N	N	N	N	N	N	N	N	N	N	N
KO:K00153	3	15	19	12	79	128	N	N	N	N	Y	Y	N	N	N	N	Y	Y	N	N
KO:K00154	220	161	86	205	98	770	N	N	N	N	N	N	Y	Y	Y	N	N	N	Y	N
KO:K00156	306	281	149	151	242	1129	N	Y	N	N	Y	Y	N	N	Y	N	Y	Y	N	N
KO:K00158	2	10	8	1	1	22	Y	Y	Y	Y	N	N	N	N	N	N	N	N	N	N
KO:K00161	326	363	137	239	290	1355	Y	Y	N	N	N	Y	N	N	N	N	N	Y	Y	N
KO:K00162	325	362	138	238	263	1326	Y	Y	N	N	N	Y	N	N	N	N	N	Y	Y	N
KO:K00163	345	262	210	373	239	1429	N	N	N	N	Y	N	Y	Y	N	N	N	Y	N	N
KO:K00164	351	261	165	224	138	1139	N	N	Y	N	N	N	Y	N	Y	Y	N	Y	Y	N
KO:K00166	154	137	88	151	46	576	N	N	N	N	N	N	Y	Y	N	N	N	N	Y	N
KO:K00167	156	138	91	151	47	583	N	N	N	N	N	N	Y	Y	N	N	N	N	Y	N
KO:K00169	16	48	4	8	9	85	Y	Y	N	N	N	N	N	N	N	N	N	N	Y	Y
KO:K00170	0	1	2	0	0	3	N	N	Y	N	N	N	N	N	N	N	N	N	N	N
KO:K00172	16	48	4	8	9	85	Y	Y	N	N	N	N	N	N	N	N	N	N	Y	Y
KO:K00174	21	78	45	31	129	304	N	N	N	N	Y	Y	N	N	N	N	Y	Y	N	N
KO:K00175	21	76	45	31	132	305	N	N	N	N	Y	Y	N	N	N	N	Y	Y	N	N
KO:K00179	26	11	14	1	0	52	N	N	N	Y	N	N	N	N	Y	Y	Y	Y	N	N
KO:K00180	26	11	12	1	0	50	N	N	N	Y	N	N	N	N	Y	Y	Y	Y	N	N
KO:K00183	0	1	0	0	0	1	N	N	N	N	N	N	N	N	N	N	N	N	N	N
KO:K00184	15	33	6	14	20	88	Y	Y	N	N	N	N	N	N	N	N	N	N	Y	N
KO:K00185	15	33	6	14	20	88	Y	Y	N	N	N	N	N	N	N	N	N	N	Y	N
KO:K00187	0	1	0	0	0	1	N	N	N	N	N	N	N	N	N	N	N	N	N	N
KO:K00194	0	2	2	1	0	5	N	N	N	N	N	N	N	N	N	N	N	N	N	N
KO:K00198	4	0	0	2	0	6	N	N	N	N	N	N	N	N	N	N	N	N	N	N
KO:K00200	34	16	5	0	1	56	N	N	N	N	N	N	N	N	Y	Y	Y	Y	N	N
KO:K00201	31	16	5	0	1	53	N	N	N	N	N	N	N	N	Y	Y	Y	Y	N	N
KO:K00202	31	16	5	0	1	53	N	N	N	N	N	N	N	N	Y	Y	Y	Y	N	N
KO:K00206	0	0	26	0	0	26	N	N	Y	Y	N	N	N	N	N	N	Y	Y	N	N
KO:K00208	660	440	276	288	218	1882	N	N	N	N	N	N	N	N	Y	Y	N	Y	N	N
KO:K00209	256	268	108	234	152	1018	N	Y	N	N	N	N	Y	Y	N	N	N	N	Y	N
KO:K00210	1	3	5	0	0	9	N	N	Y	Y	N	N	N	N	N	N	N	N	N	N
KO:K00215	374	350	189	272	460	1645	N	N	N	N	N	Y	N	N	N	N	N	Y	N	N
KO:K00216	56	56	15	32	65	224	N	N	N	N	Y	Y	N	N	N	N	N	Y	N	N
KO:K00217	94	35	38	7	13	187	N	N	N	Y	N	N	N	N	Y	Y	Y	Y	N	N
KO:K00218	22	12	0	2	4	40	N	N	N	N	N	N	N	N	Y	Y	N	Y	N	N
KO:K00219	212	180	117	211	206	926	N	N	N	N	Y	Y	Y	Y	N	N	N	Y	N	N
KO:K00220	154	36	52	8	0	250	N	N	Y	Y	N	N	N	N	Y	Y	Y	Y	N	N
KO:K00221	6	13	2	66	8	95	N	N	N	N	N	N	Y	Y	N	N	N	N	Y	Y
KO:K00226	3	2	4	3	12	24	N	N	N	N	Y	Y	N	N	N	N	Y	Y	N	N
KO:K00227	2	3	8	10	1	24	N	N	Y	Y	N	N	Y	Y	N	N	N	N	N	N
KO:K00228	262	149	127	191	107	836	N	N	N	N	N	N	Y	Y	Y	Y	Y	Y	N	N
KO:K00230	36	28	18	14	53	149	N	N	N	N	Y	Y	N	N	N	N	Y	Y	N	N
KO:K00231	69	149	57	49	100	424	Y	Y	N	N	Y	Y	N	N	N	N	N	N	N	N
KO:K00232	36	53	41	43	69	242	N	N	Y	N	Y	Y	N	N	N	N	N	Y	N	N
KO:K00239	675	702	392	520	618	2907	N	Y	N	N	N	Y	N	N	N	N	N	Y	N	N
KO:K00240	683	690	402	524	656	2955	N	N	N	N	N	Y	N	N	N	N	N	Y	Y	N
KO:K00241	328	320	189	225	232	1294	Y	Y	N	N	N	N	N	N	N	N	Y	Y	N	N
KO:K00242	284	205	156	217	184	1046	N	N	N	N	N	N	Y	N	Y	N	Y	Y	N	N
KO:K00243	87	124	58	181	58	508	N	N	N	N	N	N	Y	Y	N	N	N	N	Y	Y
KO:K00244	78	79	42	21	116	336	N	N	N	N	Y	Y	N	N	N	N	Y	Y	N	N
KO:K00245	28	18	14	8	58	126	N	N	N	N	Y	Y	N	N	N	N	Y	Y	N	N
KO:K00246	28	18	12	8	58	124	N	N	N	N	Y	Y	N	N	N	N	Y	Y	N	N
KO:K00247	28	17	12	8	58	123	N	N	N	N	Y	Y	N	N	N	N	Y	Y	N	N
KO:K00248	118	88	71	187	74	538	N	N	N	N	N	N	Y	Y	N	N	N	N	Y	N
KO:K00249	818	666	530	755	845	3614	N	N	Y	N	N	Y	Y	N	Y	N	Y	Y	N	N
KO:K00252	319	266	183	241	188	1197	N	N	N	N	N	N	Y	N	N	N	N	Y	N	N
KO:K00253	232	137	113	182	60	724	N	N	N	N	N	N	Y	Y	Y	Y	N	Y	N	N
KO:K00254	313	287	169	239	209	1217	N	N	N	N	N	N	N	N	N	N	N	Y	N	N
KO:K00255	12	32	19	15	38	116	N	N	N	N	Y	Y	N	N	N	N	N	Y	N	N
KO:K00256	32	19	3	5	9	68	N	N	N	N	N	N	N	N	Y	Y	N	Y	N	N
KO:K00257	877	720	327	933	1318	4175	N	N	N	N	N	Y	Y	Y	Y	N	N	Y	N	N
KO:K00259	181	244	100	71	124	720	Y	Y	N	N	N	N	N	N	N	N	N	Y	N	N
KO:K00260	9	40	10	4	1	64	Y	Y	N	N	N	N	N	N	N	N	N	N	Y	Y
KO:K00261	144	78	54	18	85	379	N	N	N	N	Y	Y	N	N	Y	Y	Y	Y	N	N
KO:K00262	103	163	91	157	121	635	Y	Y	N	N	N	Y	Y	Y	N	N	N	N	Y	N
KO:K00263	91	122	91	195	38	537	N	N	Y	Y	N	N	Y	Y	N	N	N	N	Y	Y
KO:K00265	518	400	260	446	362	1986	N	N	Y	N	N	Y	Y	Y	N	N	Y	Y	N	N
KO:K00266	992	742	357	754	506	3351	N	N	N	N	N	N	N	Y	Y	Y	Y	Y	N	N
KO:K00270	0	1	1	0	0	2	N	N	N	N	N	N	N	N	N	N	N	N	N	N
KO:K00271	1	1	7	0	11	20	N	N	N	Y	Y	Y	N	N	N	N	Y	Y	N	N
KO:K00273	6	8	5	3	57	79	N	N	N	N	Y	Y	N	N	N	N	Y	Y	N	N
KO:K00274	219	152	102	163	179	815	N	N	N	N	N	Y	Y	N	N	N	N	Y	N	N
KO:K00275	334	223	169	332	226	1284	N	N	N	N	Y	N	Y	Y	Y	N	Y	Y	N	N
KO:K00276	95	68	46	37	75	321	N	N	N	N	N	Y	N	N	Y	N	Y	Y	N	N
KO:K00278	304	258	161	225	205	1153	N	N	N	N	Y	N	N	N	N	N	N	Y	N	N
KO:K00281	295	245	155	314	229	1238	N	N	N	N	Y	Y	Y	Y	N	N	N	Y	N	N
KO:K00282	24	85	31	13	7	160	Y	Y	Y	Y	N	N	N	N	N	N	N	N	Y	Y
KO:K00283	26	86	31	13	6	162	Y	Y	Y	Y	N	N	N	N	N	N	N	N	Y	Y
KO:K00284	54	82	12	5	27	180	Y	Y	N	N	N	N	N	N	N	N	N	N	N	N
KO:K00285	1075	610	360	497	329	2871	N	N	N	N	N	N	Y	N	Y	Y	Y	Y	N	N
KO:K00286	432	339	211	295	235	1512	N	N	N	N	N	N	N	N	N	N	N	Y	N	N
KO:K00287	323	303	171	233	226	1256	N	Y	N	N	Y	N	N	N	N	N	N	Y	N	N
KO:K00290	94	54	19	7	27	201	N	N	N	N	N	N	N	N	Y	Y	Y	Y	N	N
KO:K00292	0	0	1	0	0	1	N	N	N	N	N	N	N	N	N	N	N	N	N	N
KO:K00294	41	95	33	31	94	294	Y	Y	N	N	Y	Y	N	N	N	N	N	Y	N	N
KO:K00297	319	228	185	240	150	1122	N	N	Y	Y	N	N	Y	N	Y	N	N	Y	N	N
KO:K00299	510	326	199	292	178	1505	N	N	N	N	N	N	N	N	Y	Y	N	Y	N	N
KO:K00301	215	104	85	38	32	474	N	N	Y	Y	N	N	N	N	Y	Y	Y	Y	N	N
KO:K00302	335	155	105	199	64	858	N	N	N	N	N	N	Y	Y	Y	Y	N	Y	Y	N
KO:K00303	560	251	209	344	97	1461	N	N	N	N	N	N	Y	Y	Y	Y	N	Y	N	N
KO:K00304	325	129	96	198	60	808	N	N	N	N	N	N	Y	Y	Y	Y	N	Y	N	N
KO:K00305	322	127	98	199	61	807	N	N	N	N	N	N	Y	Y	Y	Y	N	Y	N	N
KO:K00306	0	2	2	4	0	8	N	N	N	N	N	N	N	N	N	N	N	N	N	N
KO:K00309	0	0	1	0	0	1	N	N	N	N	N	N	N	N	N	N	N	N	N	N
KO:K00311	302	179	121	187	72	861	N	N	Y	N	N	N	Y	N	Y	Y	N	Y	Y	N
KO:K00313	67	22	8	3	1	101	N	N	N	N	N	N	N	N	Y	Y	Y	Y	N	N
KO:K00314	27	1	4	3	0	35	N	N	N	N	N	N	N	N	Y	Y	Y	Y	N	N
KO:K00315	45	18	14	4	0	81	N	N	N	N	N	N	N	N	Y	Y	Y	Y	N	N
KO:K00316	10	14	25	40	31	120	N	N	N	Y	Y	Y	Y	Y	N	N	N	N	N	N
KO:K00317	24	18	28	20	16	106	N	N	Y	Y	N	N	N	N	N	N	N	Y	N	N
KO:K00318	36	107	45	51	96	335	Y	Y	N	N	Y	Y	N	N	N	N	N	N	N	N
KO:K00320	9	17	5	5	26	62	N	N	N	N	Y	Y	N	N	N	N	Y	Y	N	N
KO:K00322	161	72	62	186	141	622	N	N	N	N	Y	Y	Y	Y	N	N	N	Y	N	N
KO:K00324	581	363	408	431	303	2086	N	N	N	Y	Y	N	Y	N	Y	N	Y	Y	N	N
KO:K00325	371	219	234	228	187	1239	N	N	N	Y	Y	N	Y	N	Y	Y	Y	Y	N	N
KO:K00330	323	221	159	214	224	1141	N	N	N	N	Y	Y	Y	N	N	N	Y	Y	N	N
KO:K00331	335	227	158	212	205	1137	N	N	N	N	Y	N	Y	N	N	N	Y	Y	N	N
KO:K00332	243	170	104	48	120	685	Y	Y	Y	N	N	N	N	N	Y	Y	Y	Y	N	N
KO:K00333	241	172	110	49	121	693	Y	Y	Y	N	N	N	N	N	Y	Y	Y	Y	N	N
KO:K00334	384	196	162	211	198	1151	N	N	N	N	Y	N	Y	N	Y	Y	Y	Y	N	N
KO:K00335	324	189	152	207	197	1069	N	N	N	N	Y	Y	Y	N	Y	Y	Y	Y	N	N
KO:K00336	312	183	145	209	193	1042	N	N	N	N	Y	Y	Y	N	Y	N	Y	Y	N	N
KO:K00337	320	214	158	210	215	1117	N	N	N	N	Y	Y	Y	N	N	N	Y	Y	N	N
KO:K00338	320	215	155	211	198	1099	N	N	N	N	Y	N	Y	N	N	N	Y	Y	N	N
KO:K00339	322	215	155	210	196	1098	N	N	N	N	Y	N	Y	N	Y	N	Y	Y	N	N
KO:K00340	321	215	154	210	198	1098	N	N	N	N	Y	N	Y	N	Y	N	Y	Y	N	N
KO:K00341	275	216	153	211	212	1067	N	N	N	N	Y	Y	Y	N	N	N	Y	Y	N	N
KO:K00342	392	259	173	213	233	1270	N	N	N	N	Y	Y	Y	N	N	Y	Y	Y	N	N
KO:K00343	322	214	152	210	215	1113	N	N	N	N	Y	Y	Y	N	N	N	Y	Y	N	N
KO:K00344	1037	662	658	512	535	3404	N	N	Y	Y	N	N	Y	N	Y	Y	Y	Y	N	N
KO:K00346	28	23	6	30	61	148	N	N	N	N	Y	Y	N	N	N	N	Y	Y	N	N
KO:K00347	28	24	7	30	61	150	N	N	N	N	Y	Y	N	N	N	N	Y	Y	N	N
KO:K00348	29	25	6	30	65	155	N	N	N	N	Y	Y	N	N	N	N	Y	Y	N	N
KO:K00349	28	24	6	30	61	149	N	N	N	N	Y	Y	N	N	N	N	Y	Y	N	N
KO:K00350	30	26	7	30	74	167	N	N	N	N	Y	Y	N	N	N	N	N	Y	N	N
KO:K00351	28	25	6	30	61	150	N	N	N	N	Y	Y	N	N	N	N	N	Y	N	N
KO:K00354	36	45	17	14	17	129	Y	Y	N	N	N	N	N	N	N	N	N	N	N	N
KO:K00355	260	234	161	244	200	1099	N	N	N	N	N	Y	Y	Y	N	N	N	Y	N	N
KO:K00356	183	97	39	12	27	358	Y	Y	N	N	N	N	N	N	Y	Y	Y	Y	N	N
KO:K00359	0	0	1	0	0	1	N	N	N	N	N	N	N	N	N	N	N	N	N	N
KO:K00360	7	4	10	5	0	26	N	N	Y	Y	N	N	N	N	N	N	N	N	N	N
KO:K00362	399	335	164	286	244	1428	N	N	N	N	N	N	N	N	Y	N	Y	Y	N	N
KO:K00363	316	271	148	248	204	1187	N	N	N	N	N	N	N	N	Y	N	Y	Y	N	N
KO:K00364	37	42	35	22	70	206	N	N	N	N	Y	Y	N	N	N	N	Y	Y	N	N
KO:K00365	13	21	21	11	10	76	N	N	Y	Y	N	N	N	N	N	N	N	N	N	N
KO:K00366	12	22	7	5	2	48	Y	Y	N	N	N	N	N	N	N	N	N	N	Y	N
KO:K00367	0	0	4	0	0	4	N	N	Y	Y	N	N	N	N	N	N	N	N	N	N
KO:K00368	32	60	24	33	37	186	Y	Y	N	N	N	N	N	N	N	N	N	N	N	N
KO:K00370	126	127	64	121	202	640	N	N	N	N	Y	Y	Y	N	N	N	N	Y	N	N
KO:K00371	125	127	66	122	193	633	N	N	N	N	Y	Y	Y	N	N	N	N	Y	N	N
KO:K00372	194	110	85	153	73	615	N	N	N	N	N	N	Y	Y	Y	Y	N	Y	N	N
KO:K00373	128	127	50	122	190	617	N	N	N	N	Y	Y	Y	N	N	N	N	Y	N	N
KO:K00374	128	128	66	122	195	639	N	N	N	N	Y	Y	Y	N	N	N	N	Y	N	N
KO:K00375	935	832	443	650	588	3448	N	Y	N	N	N	N	Y	N	Y	N	N	Y	N	N
KO:K00376	19	28	10	77	25	159	N	N	N	N	N	N	Y	Y	N	N	N	N	Y	Y
KO:K00380	248	236	154	317	163	1118	N	N	N	N	N	N	Y	Y	N	N	N	N	Y	N
KO:K00381	344	251	145	303	148	1191	N	N	N	N	N	N	Y	Y	Y	N	N	Y	N	N
KO:K00382	823	796	436	589	568	3212	N	Y	N	N	N	Y	N	N	N	N	N	Y	N	N
KO:K00383	241	145	106	202	110	804	N	N	N	N	N	N	Y	Y	Y	N	N	Y	N	N
KO:K00384	777	877	395	430	498	2977	N	Y	N	N	N	N	N	N	Y	N	N	Y	Y	N
KO:K00385	0	0	0	1	0	1	N	N	N	N	N	N	N	N	N	N	N	N	N	N
KO:K00387	0	2	5	2	20	29	N	N	N	N	Y	Y	N	N	N	N	Y	Y	N	N
KO:K00389	55	88	39	47	101	330	N	Y	N	N	Y	Y	N	N	N	N	Y	Y	N	N
KO:K00390	290	254	227	220	221	1212	N	N	N	Y	N	Y	N	N	N	N	N	Y	N	N
KO:K00392	9	26	26	17	103	181	N	N	N	N	Y	Y	N	N	N	N	Y	Y	N	N
KO:K00404	217	138	120	465	71	1011	N	N	N	N	N	N	Y	Y	N	N	N	N	Y	Y
KO:K00405	188	114	111	325	58	796	N	N	N	N	N	N	Y	Y	N	N	N	N	Y	Y
KO:K00406	235	162	130	344	94	965	N	N	N	N	N	N	Y	Y	N	N	N	N	Y	N
KO:K00407	183	97	118	303	45	746	N	N	Y	N	N	N	Y	Y	N	N	N	N	Y	Y
KO:K00410	2	0	2	0	0	4	N	N	N	N	N	N	N	N	N	N	N	N	N	N
KO:K00411	234	146	117	180	60	737	N	N	Y	N	N	N	Y	Y	Y	Y	N	Y	N	N
KO:K00412	223	133	110	179	59	704	N	N	Y	N	N	N	Y	Y	Y	Y	N	Y	N	N
KO:K00413	224	132	108	179	55	698	N	N	N	N	N	N	Y	Y	Y	Y	N	Y	N	N
KO:K00423	10	7	4	1	2	24	N	N	N	N	N	N	N	N	N	N	N	N	N	N
KO:K00424	0	0	39	0	0	39	N	N	Y	Y	N	N	N	N	N	N	Y	Y	N	N
KO:K00425	579	503	234	358	375	2049	N	Y	N	N	N	Y	Y	N	N	N	N	Y	N	N
KO:K00426	574	501	243	360	377	2055	N	Y	N	N	Y	Y	Y	N	N	N	N	Y	N	N
KO:K00427	28	15	8	14	37	102	N	N	N	N	Y	Y	N	N	N	N	Y	Y	N	N
KO:K00428	319	277	109	182	152	1039	N	Y	N	N	N	N	Y	N	Y	Y	N	Y	Y	N
KO:K00432	514	487	286	612	300	2199	N	N	N	N	N	N	Y	Y	Y	N	N	N	Y	N
KO:K00433	543	316	194	182	154	1389	N	N	N	N	N	N	N	N	Y	Y	Y	Y	N	N
KO:K00435	8	11	12	7	50	88	N	N	N	N	Y	Y	N	N	N	N	Y	Y	N	N
KO:K00436	2	1	0	0	1	4	N	N	N	N	N	N	N	N	N	N	N	N	N	N
KO:K00441	3	7	6	3	0	19	N	N	Y	Y	N	N	N	N	N	N	N	N	N	N
KO:K00446	126	84	30	19	11	270	Y	Y	N	N	N	N	N	N	Y	Y	N	Y	N	N
KO:K00448	256	133	93	216	139	837	N	N	N	N	N	N	Y	Y	Y	Y	Y	Y	N	N
KO:K00449	255	134	102	223	144	858	N	N	N	N	N	N	Y	Y	Y	N	Y	Y	N	N
KO:K00450	108	95	41	33	51	328	N	Y	N	N	N	N	N	N	Y	Y	Y	Y	N	N
KO:K00451	251	195	111	191	146	894	N	N	N	N	N	N	Y	N	Y	N	N	Y	N	N
KO:K00452	26	41	35	12	10	124	Y	Y	Y	Y	N	N	N	N	N	N	N	N	N	N
KO:K00453	142	137	119	109	65	572	N	N	Y	Y	N	N	N	N	N	N	N	Y	N	N
KO:K00455	104	78	27	84	78	371	N	N	N	N	Y	Y	Y	N	N	N	N	Y	N	N
KO:K00456	2	11	3	0	1	17	Y	Y	N	N	N	N	N	N	N	N	N	N	N	N
KO:K00457	557	336	212	364	191	1660	N	N	N	N	N	N	Y	Y	Y	Y	N	Y	N	N
KO:K00459	680	547	336	417	460	2440	N	N	N	N	N	Y	N	N	Y	N	Y	Y	N	N
KO:K00462	5	4	1	0	2	12	N	N	N	N	N	N	N	N	N	N	N	N	N	N
KO:K00463	0	0	2	0	0	2	N	N	Y	Y	N	N	N	N	N	N	N	N	N	N
KO:K00464	3	1	9	5	21	39	N	N	N	N	Y	Y	N	N	N	N	Y	Y	N	N
KO:K00466	88	40	28	180	29	365	N	N	N	N	N	N	Y	Y	N	N	N	N	Y	Y
KO:K00467	4	30	15	8	61	118	N	N	N	N	Y	Y	N	N	N	N	Y	Y	N	N
KO:K00468	0	0	21	0	0	21	N	N	Y	Y	N	N	N	N	N	N	Y	Y	N	N
KO:K00469	0	0	1	0	0	1	N	N	N	N	N	N	N	N	N	N	N	N	N	N
KO:K00471	61	51	34	122	21	289	N	N	N	N	N	N	Y	Y	N	N	N	N	Y	Y
KO:K00472	43	53	51	7	4	158	Y	Y	Y	Y	N	N	N	N	N	N	N	Y	N	N
KO:K00476	39	57	6	7	34	143	Y	Y	N	N	Y	Y	N	N	N	N	N	N	N	N
KO:K00477	96	86	35	6	26	249	Y	Y	N	N	N	N	N	N	Y	Y	Y	Y	N	N
KO:K00479	315	148	86	183	65	797	N	N	N	N	N	N	Y	Y	Y	Y	N	Y	N	N
KO:K00480	209	127	67	74	67	544	N	N	N	N	N	N	N	N	Y	Y	Y	Y	N	N
KO:K00481	269	136	91	169	98	763	N	N	N	N	N	N	Y	N	Y	Y	N	Y	N	N
KO:K00483	94	119	33	32	84	362	N	Y	N	N	Y	Y	N	N	N	N	Y	Y	N	N
KO:K00484	125	91	20	42	83	361	N	N	N	N	Y	Y	N	N	Y	Y	Y	Y	N	N
KO:K00485	0	0	2	0	0	2	N	N	Y	Y	N	N	N	N	N	N	N	N	N	N
KO:K00486	13	23	13	10	4	63	Y	Y	Y	N	N	N	N	N	N	N	N	N	N	N
KO:K00491	18	52	11	6	4	91	Y	Y	N	N	N	N	N	N	N	N	N	N	Y	Y
KO:K00493	79	42	9	6	23	159	N	N	N	N	N	N	N	N	Y	Y	Y	Y	N	N
KO:K00494	0	1	0	0	0	1	N	N	N	N	N	N	N	N	N	N	N	N	N	N
KO:K00496	67	71	41	88	140	407	N	N	N	N	Y	Y	Y	N	N	N	N	Y	N	N
KO:K00499	94	99	57	55	32	337	N	Y	N	N	N	N	N	N	N	N	N	N	N	N
KO:K00500	189	109	88	178	63	627	N	N	N	N	N	N	Y	Y	Y	N	N	Y	Y	N
KO:K00504	0	1	1	0	0	2	N	N	N	N	N	N	N	N	N	N	N	N	N	N
KO:K00505	73	36	23	76	15	223	N	N	N	N	N	N	Y	Y	N	N	N	N	Y	N
KO:K00507	187	154	95	53	58	547	N	Y	Y	Y	N	N	N	N	Y	Y	Y	Y	N	N
KO:K00508	42	84	32	82	198	438	N	N	N	N	Y	Y	N	N	N	N	N	Y	N	N
KO:K00510	18	33	16	19	23	109	N	Y	N	N	N	N	N	N	N	N	N	N	N	N
KO:K00517	174	205	57	137	557	1130	N	N	N	N	Y	Y	N	N	N	N	N	Y	N	N
KO:K00518	2	8	3	2	6	21	N	N	N	N	N	N	N	N	N	N	N	N	N	N
KO:K00520	18	30	11	107	72	238	N	N	N	N	Y	Y	Y	Y	N	N	N	N	Y	Y
KO:K00523	191	132	96	178	65	662	N	N	N	N	N	N	Y	Y	N	N	N	N	Y	N
KO:K00525	504	483	242	288	329	1846	N	Y	N	N	N	Y	N	N	N	N	N	Y	N	N
KO:K00526	352	338	198	237	351	1476	Y	N	N	N	Y	Y	N	N	N	N	N	Y	N	N
KO:K00527	65	85	21	125	78	374	N	N	N	N	Y	Y	Y	Y	N	N	N	N	Y	Y
KO:K00528	372	316	320	403	334	1745	N	N	N	Y	N	Y	Y	Y	Y	N	Y	Y	N	N
KO:K00529	477	314	137	97	178	1203	N	Y	N	N	Y	N	N	N	Y	Y	Y	Y	N	N
KO:K00531	2	1	0	1	0	4	N	N	N	N	N	N	N	N	N	N	N	N	N	N
KO:K00534	6	2	1	5	0	14	N	N	N	N	N	N	N	N	N	N	N	N	N	N
KO:K00537	468	328	254	333	312	1695	N	N	N	N	Y	Y	Y	N	Y	N	N	Y	N	N
KO:K00540	936	552	196	457	585	2726	N	N	N	N	N	Y	N	N	Y	Y	N	Y	N	N
KO:K00542	0	0	0	7	0	7	N	N	N	N	N	N	Y	Y	N	N	N	N	Y	Y
KO:K00543	0	7	0	4	17	28	N	N	N	N	Y	Y	N	N	N	N	N	N	N	N
KO:K00544	0	0	1	0	0	1	N	N	N	N	N	N	N	N	N	N	N	N	N	N
KO:K00545	3	10	2	13	72	100	N	N	N	N	Y	Y	N	N	N	N	Y	Y	N	N
KO:K00547	120	117	37	19	111	404	N	Y	N	N	Y	Y	N	N	N	N	Y	Y	N	N
KO:K00548	430	369	232	262	249	1542	N	Y	N	N	Y	N	Y	N	N	N	N	Y	N	N
KO:K00549	306	313	197	256	298	1370	Y	N	N	N	Y	Y	Y	N	N	N	N	Y	Y	N
KO:K00554	313	283	175	236	211	1218	N	N	N	N	N	N	N	N	N	N	N	Y	N	N
KO:K00556	35	40	18	21	68	182	N	N	N	N	Y	Y	N	N	N	N	Y	Y	N	N
KO:K00557	79	45	50	169	77	420	N	N	N	N	N	N	Y	Y	N	N	N	N	Y	N
KO:K00558	285	231	159	266	211	1152	N	N	N	N	N	Y	Y	Y	N	N	N	Y	N	N
KO:K00560	339	303	173	255	224	1294	N	N	N	N	N	N	N	N	N	N	N	Y	N	N
KO:K00561	4	28	6	7	17	62	Y	Y	N	N	Y	Y	N	N	N	N	N	N	Y	N
KO:K00563	95	69	62	174	80	480	N	N	N	N	N	N	Y	Y	N	N	N	N	Y	N
KO:K00564	266	220	124	371	137	1118	N	N	N	N	N	N	Y	Y	N	N	N	N	Y	Y
KO:K00566	310	283	173	237	213	1216	N	N	N	N	N	N	N	N	N	N	N	Y	N	N
KO:K00567	405	337	242	242	257	1483	N	N	Y	Y	N	N	N	N	N	N	Y	Y	N	N
KO:K00568	900	400	312	472	254	2338	N	N	N	N	N	N	Y	N	Y	Y	Y	Y	N	N
KO:K00569	67	41	40	163	31	342	N	N	N	N	N	N	Y	Y	N	N	N	N	Y	Y
KO:K00570	270	56	78	10	0	414	N	N	N	Y	N	N	N	N	Y	Y	Y	Y	N	N
KO:K00571	155	146	71	99	113	584	N	N	N	N	N	Y	N	N	N	N	N	Y	N	N
KO:K00573	576	303	233	229	161	1502	N	N	N	Y	N	N	Y	N	Y	Y	N	Y	N	N
KO:K00574	595	431	332	431	840	2629	N	N	N	N	Y	Y	Y	N	Y	N	Y	Y	N	N
KO:K00575	529	416	286	466	182	1879	N	N	N	N	N	N	Y	Y	Y	N	N	Y	Y	N
KO:K00587	0	3	2	0	0	5	N	N	N	N	N	N	N	N	N	N	N	N	N	N
KO:K00588	11	8	8	0	2	29	N	N	N	Y	N	N	N	N	N	N	N	Y	N	N
KO:K00589	0	0	0	1	0	1	N	N	N	N	N	N	N	N	N	N	N	N	N	N
KO:K00590	17	12	4	16	21	70	N	N	N	N	Y	Y	N	N	N	N	N	N	N	N
KO:K00594	26	45	23	11	2	107	Y	Y	Y	Y	N	N	N	N	N	N	N	N	Y	N
KO:K00595	218	133	166	181	120	818	N	N	N	Y	N	N	Y	N	Y	N	N	Y	N	N
KO:K00596	54	54	17	5	8	138	Y	Y	N	N	N	N	N	N	Y	Y	N	N	N	N
KO:K00598	202	105	101	201	151	760	N	N	N	N	Y	Y	Y	Y	N	N	Y	Y	N	N
KO:K00599	3	0	0	0	0	3	N	N	N	N	N	N	N	N	N	Y	N	N	N	N
KO:K00600	537	443	278	513	304	2075	N	N	N	N	N	N	N	Y	N	N	N	Y	N	N
KO:K00602	628	574	360	474	420	2456	N	N	N	N	N	N	N	N	N	N	N	Y	N	N
KO:K00604	427	372	209	285	274	1567	N	N	N	N	N	N	N	N	N	N	N	Y	N	N
KO:K00605	462	353	248	439	246	1748	N	N	Y	N	N	N	Y	Y	N	N	N	Y	N	N
KO:K00606	407	309	201	296	226	1439	N	N	N	N	N	N	N	N	N	N	N	Y	N	N
KO:K00609	393	339	197	242	234	1405	N	Y	N	N	N	N	N	N	N	N	N	Y	N	N
KO:K00610	26	12	10	7	48	103	N	N	N	N	Y	Y	N	N	N	N	Y	Y	N	N
KO:K00611	346	274	189	369	199	1377	N	N	N	N	N	N	Y	Y	N	N	N	Y	N	N
KO:K00612	203	90	65	199	100	657	N	N	N	N	N	N	Y	Y	Y	Y	N	Y	N	N
KO:K00613	14	4	2	15	6	41	N	N	N	N	N	N	Y	Y	N	N	N	N	N	N
KO:K00614	1	1	1	0	0	3	N	N	N	N	N	N	N	N	N	N	N	N	N	N
KO:K00615	1109	671	448	528	608	3364	N	N	N	N	N	Y	N	N	N	Y	N	Y	N	N
KO:K00616	387	351	234	292	292	1556	N	N	N	N	N	Y	N	N	Y	N	N	Y	N	N
KO:K00619	89	132	38	39	81	379	Y	Y	N	N	Y	Y	N	N	N	N	N	Y	N	N
KO:K00620	532	442	286	414	278	1952	N	N	Y	N	N	N	Y	N	Y	N	N	Y	N	N
KO:K00621	0	0	1	1	9	11	N	N	N	N	Y	Y	N	N	N	N	Y	Y	N	N
KO:K00622	0	9	0	3	68	80	N	N	N	N	Y	Y	N	N	N	N	Y	Y	N	N
KO:K00624	0	1	2	0	0	3	N	N	Y	N	N	N	N	N	N	N	N	N	N	N
KO:K00625	118	79	41	52	33	323	N	N	N	N	N	N	N	N	Y	Y	N	Y	N	N
KO:K00626	1480	1275	856	1254	1422	6287	N	N	N	N	N	Y	N	N	N	N	Y	Y	N	N
KO:K00627	532	492	254	430	331	2039	N	Y	N	N	N	N	N	N	N	N	N	Y	N	N
KO:K00631	95	80	63	184	196	618	N	N	N	N	Y	Y	Y	Y	N	N	N	Y	Y	N
KO:K00632	438	399	277	402	404	1920	N	N	N	N	Y	Y	Y	N	N	N	N	Y	N	N
KO:K00633	85	35	10	7	25	162	N	N	N	N	N	N	N	N	Y	Y	Y	Y	N	N
KO:K00634	11	4	8	35	2	60	N	N	N	N	N	N	Y	Y	N	N	N	N	Y	Y
KO:K00635	8	29	38	1	59	135	N	N	N	Y	Y	Y	N	N	N	N	Y	Y	N	N
KO:K00638	15	33	21	10	44	123	N	N	N	N	Y	Y	N	N	N	N	N	Y	N	N
KO:K00639	230	220	113	83	149	795	Y	Y	N	N	N	Y	N	N	Y	N	Y	Y	N	N
KO:K00640	643	462	310	475	328	2218	N	N	N	N	N	N	N	Y	Y	N	Y	Y	N	N
KO:K00641	283	287	279	258	173	1280	N	N	Y	Y	N	N	Y	N	N	N	N	Y	Y	N
KO:K00643	94	27	36	16	12	185	N	N	Y	Y	N	N	N	N	Y	Y	Y	Y	N	N
KO:K00645	423	406	198	277	335	1639	N	Y	N	N	N	Y	N	N	N	N	N	Y	N	N
KO:K00646	11	13	4	5	9	42	N	N	N	N	N	N	N	N	N	N	N	N	N	N
KO:K00647	458	315	187	401	187	1548	N	N	N	N	N	N	Y	Y	Y	N	N	Y	N	N
KO:K00648	560	641	290	390	419	2300	N	Y	N	N	N	Y	N	N	Y	N	N	Y	N	N
KO:K00651	133	93	46	20	62	354	Y	Y	N	N	N	N	N	N	Y	Y	Y	Y	N	N
KO:K00652	238	214	162	235	213	1062	N	N	N	N	Y	Y	Y	Y	N	N	N	Y	N	N
KO:K00655	615	520	353	605	312	2405	N	N	N	N	N	N	N	Y	N	N	N	Y	N	N
KO:K00656	126	97	27	31	175	456	Y	N	N	N	Y	Y	N	N	N	N	N	Y	N	N
KO:K00657	153	238	64	60	102	617	Y	Y	N	N	N	N	N	N	N	N	N	N	N	N
KO:K00658	325	288	179	249	233	1274	N	N	N	N	N	Y	Y	N	Y	N	N	Y	N	N
KO:K00661	175	158	66	57	102	558	N	Y	N	N	N	N	N	N	Y	Y	Y	Y	N	N
KO:K00662	52	83	12	12	17	176	Y	Y	N	N	N	N	N	N	Y	N	N	N	N	N
KO:K00663	43	39	19	3	13	117	Y	Y	N	N	N	N	N	N	Y	Y	N	Y	N	N
KO:K00666	778	803	501	785	1351	4218	N	N	Y	N	N	Y	Y	N	N	N	N	Y	N	N
KO:K00672	34	16	5	0	1	56	N	N	N	N	N	N	N	N	Y	Y	Y	Y	N	N
KO:K00673	333	192	148	480	174	1327	N	N	N	N	N	N	Y	Y	N	N	N	N	N	N
KO:K00674	302	230	172	230	204	1138	N	N	N	N	Y	N	Y	N	N	N	Y	Y	N	N
KO:K00675	163	133	84	165	109	654	N	N	N	N	N	N	Y	Y	N	N	N	Y	Y	N
KO:K00677	277	179	138	204	130	928	N	N	N	N	N	N	Y	N	Y	N	N	Y	N	N
KO:K00680	269	162	57	35	82	605	N	Y	N	N	N	N	N	N	Y	Y	Y	Y	N	N
KO:K00681	1647	1124	686	940	784	5181	N	N	N	N	N	N	Y	N	Y	Y	Y	Y	N	N
KO:K00682	0	0	1	0	0	1	N	N	N	N	N	N	N	N	N	N	N	N	N	N
KO:K00683	4	12	1	0	0	17	Y	Y	N	N	N	N	N	N	N	N	N	N	Y	N
KO:K00684	269	171	138	203	126	907	N	N	N	N	N	N	Y	Y	Y	N	N	Y	N	N
KO:K00685	234	131	64	183	59	671	N	N	N	N	N	N	Y	Y	Y	Y	N	N	Y	N
KO:K00686	23	58	9	5	8	103	Y	Y	N	N	N	N	N	N	N	N	N	N	Y	Y
KO:K00688	311	222	140	269	286	1228	N	N	N	N	Y	Y	Y	Y	N	N	N	Y	N	N
KO:K00689	1	1	0	0	0	2	N	N	N	N	N	N	N	N	N	N	N	N	N	N
KO:K00690	11	28	6	15	10	70	Y	Y	N	N	N	N	N	N	N	N	N	N	Y	Y
KO:K00691	17	33	7	6	11	74	Y	Y	N	N	N	N	N	N	N	N	N	N	N	N
KO:K00692	93	60	14	61	17	245	N	N	N	N	N	N	Y	Y	Y	Y	N	N	Y	N
KO:K00693	0	0	2	0	0	2	N	N	Y	Y	N	N	N	N	N	N	N	N	N	N
KO:K00694	398	173	84	104	140	899	N	N	N	N	N	N	N	N	Y	Y	Y	Y	N	N
KO:K00696	2	0	0	0	0	2	N	N	N	N	N	N	N	N	N	N	N	N	N	N
KO:K00697	377	255	188	58	190	1068	N	N	N	Y	Y	N	N	N	Y	Y	Y	Y	N	N
KO:K00698	0	0	1	0	0	1	N	N	N	N	N	N	N	N	N	N	N	N	N	N
KO:K00700	410	264	140	225	215	1254	N	N	N	N	Y	N	Y	N	Y	Y	N	Y	N	N
KO:K00701	0	0	5	0	1	6	N	N	Y	Y	N	N	N	N	N	N	Y	Y	N	N
KO:K00702	9	22	4	4	10	49	Y	Y	N	N	N	N	N	N	N	N	N	N	N	N
KO:K00703	293	226	128	226	134	1007	N	N	N	N	N	N	Y	Y	Y	N	N	Y	N	N
KO:K00705	230	140	99	190	197	856	N	N	N	N	Y	Y	Y	N	Y	N	Y	Y	N	N
KO:K00712	6	13	13	3	2	37	Y	Y	Y	Y	N	N	N	N	N	N	N	N	N	N
KO:K00720	142	114	34	16	32	338	Y	Y	N	N	N	N	N	N	Y	Y	N	Y	N	N
KO:K00721	212	233	122	110	84	761	Y	Y	Y	N	N	N	N	N	Y	N	N	Y	N	N
KO:K00728	0	0	6	0	0	6	N	N	Y	Y	N	N	N	N	N	N	N	Y	N	N
KO:K00729	0	0	0	2	0	2	N	N	N	N	N	N	Y	Y	N	N	N	N	N	N
KO:K00737	5	6	1	0	3	15	N	N	N	N	N	N	N	N	N	N	N	N	N	N
KO:K00748	269	170	123	203	125	890	N	N	N	N	N	N	Y	Y	Y	N	N	Y	N	N
KO:K00752	4	5	4	5	3	21	N	N	N	N	N	N	N	N	N	N	N	N	N	N
KO:K00754	34	68	56	34	125	317	N	N	Y	Y	Y	Y	N	N	N	N	Y	Y	N	N
KO:K00756	24	70	11	11	9	125	Y	Y	N	N	N	N	N	N	N	N	N	N	Y	Y
KO:K00757	48	69	27	23	87	254	Y	Y	N	N	Y	Y	N	N	N	N	N	Y	N	N
KO:K00758	158	126	92	46	139	561	N	N	N	N	Y	Y	N	N	Y	N	Y	Y	N	N
KO:K00759	336	283	153	247	208	1227	N	N	N	N	Y	N	Y	N	N	N	N	Y	Y	N
KO:K00760	292	264	153	235	207	1151	N	N	N	N	Y	N	Y	N	N	N	N	Y	Y	N
KO:K00761	318	290	166	238	222	1234	N	N	N	N	N	N	Y	N	Y	N	N	Y	Y	N
KO:K00762	316	282	184	226	191	1199	N	N	Y	N	N	N	N	N	Y	N	Y	Y	N	N
KO:K00763	353	320	179	313	251	1416	N	N	N	N	N	N	N	Y	Y	N	N	Y	N	N
KO:K00764	366	306	175	244	215	1306	N	N	N	N	N	N	N	N	N	N	N	Y	N	N
KO:K00765	314	282	175	235	210	1216	N	N	N	N	N	N	N	N	N	N	N	Y	N	N
KO:K00766	310	325	178	238	180	1231	Y	Y	Y	N	N	N	Y	N	N	N	N	Y	Y	N
KO:K00767	314	294	175	253	211	1247	N	N	N	N	N	N	N	N	N	N	N	Y	N	N
KO:K00768	291	217	131	200	190	1029	N	N	N	N	N	Y	N	N	Y	N	N	Y	N	N
KO:K00769	102	28	26	11	48	215	N	N	N	N	Y	Y	N	N	Y	Y	Y	Y	N	N
KO:K00772	45	52	22	40	74	233	N	N	N	N	Y	Y	N	N	N	N	Y	Y	N	N
KO:K00773	295	242	155	221	152	1065	N	N	N	N	N	N	Y	N	Y	N	N	Y	N	N
KO:K00777	0	0	1	0	0	1	N	N	N	N	N	N	N	N	N	N	N	N	N	N
KO:K00782	203	167	60	112	60	602	Y	Y	N	N	N	N	Y	N	N	Y	N	Y	Y	N
KO:K00783	290	232	141	211	137	1011	N	N	N	N	N	N	Y	N	Y	N	N	Y	Y	N
KO:K00784	108	151	46	46	173	524	Y	Y	N	N	Y	Y	N	N	N	N	Y	Y	N	N
KO:K00786	36	35	11	18	15	115	N	Y	N	N	N	N	N	N	N	N	N	N	N	N
KO:K00788	481	354	217	239	251	1542	N	N	N	N	N	N	N	N	Y	Y	Y	Y	N	N
KO:K00789	323	283	177	237	210	1230	N	N	N	N	N	N	N	N	N	N	N	Y	N	N
KO:K00790	437	482	227	272	255	1673	N	Y	N	N	N	N	N	N	N	N	N	Y	N	N
KO:K00791	312	283	176	236	211	1218	N	N	N	N	N	N	N	N	N	N	N	Y	N	N
KO:K00793	335	303	173	238	226	1275	N	N	N	N	N	N	N	N	N	N	N	Y	N	N
KO:K00794	446	329	239	373	229	1616	N	N	N	N	N	N	N	Y	N	N	N	Y	N	N
KO:K00795	438	242	174	54	170	1078	N	N	Y	Y	N	N	N	N	Y	Y	Y	Y	N	N
KO:K00796	316	306	198	248	284	1352	N	N	N	N	N	Y	N	N	N	N	N	Y	N	N
KO:K00797	259	297	121	124	201	1002	Y	Y	N	N	Y	Y	N	N	N	N	N	Y	N	N
KO:K00798	270	234	142	217	158	1021	N	N	N	N	N	N	Y	N	N	N	N	Y	Y	N
KO:K00799	2878	1479	1196	1460	790	7803	N	N	N	Y	N	N	Y	N	Y	Y	Y	Y	N	N
KO:K00800	360	310	187	299	225	1381	N	N	N	N	N	N	N	N	N	N	N	Y	N	N
KO:K00801	80	75	21	6	25	207	Y	Y	N	N	N	N	N	N	Y	Y	N	Y	N	N
KO:K00803	29	67	40	57	117	310	N	N	N	N	Y	Y	N	N	N	N	N	Y	N	N
KO:K00805	79	224	50	54	121	528	Y	Y	N	N	Y	Y	N	N	N	N	N	N	N	N
KO:K00806	318	277	171	227	150	1143	Y	Y	Y	N	N	N	Y	N	Y	N	N	Y	Y	N
KO:K00808	92	19	18	19	7	155	N	N	N	N	N	N	N	N	Y	Y	Y	Y	N	N
KO:K00809	9	27	16	13	20	85	Y	Y	N	N	N	N	N	N	N	N	N	N	N	N
KO:K00812	366	218	200	174	101	1059	N	N	Y	Y	N	N	N	N	Y	Y	Y	Y	N	N
KO:K00813	26	12	30	8	48	124	N	N	Y	Y	Y	Y	N	N	N	N	Y	Y	N	N
KO:K00817	746	572	408	545	508	2779	N	N	N	N	N	Y	N	N	N	N	N	Y	N	N
KO:K00818	101	155	69	201	113	639	N	N	N	N	N	N	Y	Y	N	N	N	N	Y	Y
KO:K00819	115	120	64	56	71	426	Y	Y	N	N	N	N	N	N	N	N	N	Y	N	N
KO:K00820	687	540	301	400	316	2244	N	Y	N	N	N	N	N	N	N	Y	N	Y	N	N
KO:K00821	748	446	316	656	306	2472	N	N	N	N	N	N	Y	Y	Y	Y	Y	Y	N	N
KO:K00822	321	157	123	196	98	895	N	N	N	N	N	N	Y	N	Y	Y	N	Y	N	N
KO:K00823	208	139	58	80	91	576	N	N	N	N	N	N	N	N	Y	Y	Y	Y	N	N
KO:K00824	177	85	49	11	25	347	N	N	N	N	N	N	N	N	Y	Y	Y	Y	N	N
KO:K00826	454	400	254	287	277	1672	N	Y	N	N	N	N	N	N	N	N	N	Y	N	N
KO:K00830	225	138	159	15	9	546	N	Y	Y	Y	N	N	N	N	Y	Y	Y	Y	N	N
KO:K00831	330	313	176	253	223	1295	N	Y	N	N	N	N	N	N	N	N	N	Y	N	N
KO:K00832	414	235	141	373	196	1359	N	N	N	N	N	N	Y	Y	Y	Y	N	Y	N	N
KO:K00833	211	194	133	208	193	939	N	N	N	N	Y	Y	Y	Y	N	N	N	Y	N	N
KO:K00835	27	13	14	7	48	109	N	N	N	N	Y	Y	N	N	N	N	Y	Y	N	N
KO:K00836	168	112	82	198	122	682	N	N	N	N	N	N	Y	Y	N	N	N	Y	N	N
KO:K00837	138	96	31	28	39	332	N	Y	N	N	N	N	N	N	Y	Y	Y	Y	N	N
KO:K00839	47	52	20	19	52	190	N	N	N	N	Y	Y	N	N	N	N	Y	Y	N	N
KO:K00840	44	15	46	7	66	178	N	N	Y	Y	Y	Y	N	N	N	N	Y	Y	N	N
KO:K00841	12	25	7	0	2	46	Y	Y	N	N	N	N	N	N	N	N	N	N	N	N
KO:K00842	0	2	0	0	0	2	N	Y	N	N	N	N	N	N	N	N	N	N	N	N
KO:K00845	504	661	309	305	289	2068	Y	Y	N	N	N	N	N	N	Y	N	N	Y	N	N
KO:K00847	463	389	226	257	340	1675	N	N	N	N	N	Y	N	N	Y	N	N	Y	N	N
KO:K00848	71	130	39	28	55	323	Y	Y	N	N	N	N	N	N	N	N	N	N	N	N
KO:K00849	88	159	64	38	133	482	Y	Y	N	N	Y	Y	N	N	N	N	N	Y	N	N
KO:K00850	121	189	83	74	201	668	Y	Y	N	N	Y	Y	N	N	N	N	N	Y	N	N
KO:K00851	378	276	166	216	187	1223	N	N	N	N	N	N	N	N	Y	Y	N	Y	N	N
KO:K00852	624	451	213	265	287	1840	N	Y	N	N	Y	N	N	N	Y	Y	Y	Y	N	N
KO:K00853	82	76	30	12	52	252	Y	Y	N	N	N	Y	N	N	Y	N	Y	Y	N	N
KO:K00854	573	507	248	331	340	1999	N	Y	N	N	N	N	N	N	Y	N	N	Y	N	N
KO:K00855	65	36	16	8	59	184	N	N	N	N	Y	Y	N	N	Y	Y	Y	Y	N	N
KO:K00856	106	94	51	28	100	379	N	N	N	N	Y	Y	N	N	N	N	Y	Y	N	N
KO:K00857	162	179	96	54	85	576	Y	Y	Y	Y	N	N	N	N	Y	N	Y	Y	N	N
KO:K00858	314	285	184	237	210	1230	N	N	N	N	N	N	N	N	N	N	N	Y	N	N
KO:K00859	315	288	178	236	211	1228	N	N	N	N	N	N	N	N	N	N	N	Y	N	N
KO:K00860	179	163	81	190	118	731	N	N	N	N	N	N	Y	Y	N	N	N	N	Y	N
KO:K00861	0	0	1	0	0	1	N	N	N	N	N	N	N	N	N	N	N	N	N	N
KO:K00862	31	7	8	1	1	48	N	N	N	N	N	N	N	N	Y	Y	Y	Y	N	N
KO:K00863	190	137	87	31	75	520	Y	Y	N	Y	N	N	N	N	Y	Y	Y	Y	N	N
KO:K00864	499	345	225	282	287	1638	N	N	N	N	N	N	N	N	N	Y	Y	Y	N	N
KO:K00865	238	241	112	209	275	1075	N	N	N	N	Y	Y	Y	N	N	N	N	Y	Y	N
KO:K00867	134	98	62	47	123	464	N	N	N	N	Y	Y	N	N	Y	N	Y	Y	N	N
KO:K00868	299	212	116	204	171	1002	N	N	N	N	N	N	Y	N	Y	N	N	Y	N	N
KO:K00869	10	30	12	14	21	87	Y	Y	N	N	N	Y	N	N	N	N	N	N	N	N
KO:K00872	90	169	71	57	152	539	Y	Y	N	N	Y	Y	N	N	N	N	N	Y	N	N
KO:K00873	439	408	241	407	323	1818	N	N	N	N	N	Y	N	Y	N	N	N	Y	N	N
KO:K00874	442	360	169	203	209	1383	Y	Y	N	N	N	N	N	N	Y	Y	N	Y	N	N
KO:K00875	28	16	18	3	3	68	N	N	Y	Y	N	N	N	N	Y	Y	Y	Y	N	N
KO:K00876	71	125	68	34	88	386	Y	Y	Y	Y	Y	Y	N	N	N	N	N	Y	N	N
KO:K00878	150	141	56	50	74	471	Y	Y	N	N	N	N	N	N	Y	Y	N	Y	N	N
KO:K00879	20	5	9	1	27	62	N	N	N	N	Y	Y	N	N	N	N	Y	Y	N	N
KO:K00880	92	28	21	12	63	216	N	N	N	N	Y	Y	N	N	Y	Y	Y	Y	N	N
KO:K00881	5	8	5	3	26	47	N	N	N	N	Y	Y	N	N	N	N	Y	Y	N	N
KO:K00882	134	120	89	192	109	644	N	N	N	N	N	N	Y	Y	N	N	N	N	Y	N
KO:K00883	271	125	110	135	97	738	N	N	N	N	N	N	N	N	Y	Y	Y	Y	N	N
KO:K00884	120	38	26	24	71	279	N	N	N	N	Y	Y	N	N	Y	Y	Y	Y	N	N
KO:K00885	4	2	6	0	21	33	N	N	N	N	Y	Y	N	N	N	N	Y	Y	N	N
KO:K00886	72	78	50	25	76	301	N	N	Y	N	Y	Y	N	N	N	N	Y	Y	N	N
KO:K00887	13	29	6	5	6	59	Y	Y	N	N	N	N	N	N	N	N	N	N	Y	N
KO:K00891	364	300	179	243	273	1359	N	N	N	N	Y	Y	Y	N	N	N	N	Y	N	N
KO:K00892	26	11	11	5	48	101	N	N	N	N	Y	Y	N	N	N	N	Y	Y	N	N
KO:K00895	75	16	13	4	0	108	N	N	N	N	N	N	N	N	Y	Y	Y	Y	N	N
KO:K00897	16	46	14	15	47	138	Y	Y	N	N	Y	Y	N	N	N	N	N	N	N	N
KO:K00899	66	86	26	12	51	241	Y	Y	N	N	Y	Y	N	N	N	N	N	Y	N	N
KO:K00901	277	203	115	224	148	967	N	N	N	N	N	N	Y	Y	Y	N	N	Y	Y	N
KO:K00903	1	2	13	0	3	19	N	N	Y	Y	N	N	N	N	N	N	Y	Y	N	N
KO:K00906	290	210	146	358	202	1206	N	N	N	N	N	N	Y	Y	N	N	N	Y	Y	N
KO:K00912	267	170	123	201	127	888	N	N	N	N	N	N	Y	Y	Y	N	N	Y	N	N
KO:K00917	11	42	10	1	2	66	Y	Y	N	N	N	N	N	N	N	N	N	N	Y	Y
KO:K00918	20	16	6	8	2	52	N	N	N	N	N	N	N	N	N	N	N	N	N	N
KO:K00919	303	253	167	220	188	1131	N	N	N	N	N	N	N	N	Y	N	Y	Y	N	N
KO:K00924	149	74	49	30	16	318	N	N	N	N	N	N	N	N	Y	Y	Y	Y	N	N
KO:K00925	307	239	104	127	187	964	Y	Y	N	N	Y	Y	N	N	Y	Y	Y	Y	N	N
KO:K00926	124	103	57	169	87	540	N	N	N	N	N	N	Y	Y	N	N	N	N	Y	N
KO:K00927	313	283	176	236	209	1217	N	N	N	N	N	N	N	N	N	N	N	Y	N	N
KO:K00928	344	338	186	247	223	1338	N	Y	N	N	Y	N	N	N	N	N	Y	Y	N	N
KO:K00929	0	0	3	0	0	3	N	N	Y	Y	N	N	N	N	N	N	N	N	N	N
KO:K00930	325	286	171	234	216	1232	N	N	N	N	N	N	N	N	N	N	N	Y	N	N
KO:K00931	306	255	170	223	190	1144	N	N	N	N	N	N	N	N	Y	N	Y	Y	N	N
KO:K00932	19	5	5	1	18	48	N	N	N	N	Y	Y	N	N	Y	N	Y	Y	N	N
KO:K00936	1083	430	190	564	192	2459	N	N	N	N	N	N	N	Y	Y	Y	N	Y	N	N
KO:K00937	320	303	171	233	207	1234	N	Y	N	N	N	N	N	N	Y	N	N	Y	N	N
KO:K00938	1	10	5	1	1	18	Y	Y	N	N	N	N	N	N	N	N	N	N	N	N
KO:K00939	324	294	186	257	210	1271	N	N	N	N	N	N	N	N	N	N	N	Y	N	N
KO:K00940	316	301	171	238	211	1237	N	Y	N	N	N	N	N	N	N	N	N	Y	N	N
KO:K00941	774	628	396	484	470	2752	N	N	N	N	Y	N	N	N	Y	N	Y	Y	N	N
KO:K00942	325	323	174	240	211	1273	N	Y	N	N	N	N	N	N	N	N	N	Y	N	N
KO:K00943	309	259	170	219	186	1143	N	N	N	N	N	N	N	N	Y	N	N	Y	N	N
KO:K00945	310	280	163	231	210	1194	N	N	N	N	Y	N	N	N	N	N	N	Y	N	N
KO:K00946	216	221	157	224	202	1020	N	N	Y	N	Y	Y	Y	N	N	N	N	Y	Y	N
KO:K00947	2	0	0	0	0	2	N	N	N	N	N	N	N	N	N	N	N	N	N	N
KO:K00948	375	352	197	297	242	1463	N	Y	N	N	Y	N	N	N	N	N	N	Y	N	N
KO:K00949	107	102	31	26	33	299	Y	Y	N	N	N	N	N	N	Y	Y	N	Y	N	N
KO:K00950	372	313	216	397	238	1536	N	N	N	N	Y	N	N	Y	Y	N	Y	Y	N	N
KO:K00951	340	318	159	280	253	1350	Y	N	N	N	Y	Y	Y	N	N	N	N	Y	Y	N
KO:K00952	0	1	0	0	0	1	N	N	N	N	N	N	N	N	N	N	N	N	N	N
KO:K00954	316	289	178	237	210	1230	N	N	N	N	N	N	N	N	N	N	N	Y	N	N
KO:K00955	230	198	160	386	268	1242	N	N	N	N	Y	Y	Y	Y	N	N	N	Y	Y	N
KO:K00956	205	132	91	38	95	561	N	N	Y	N	N	N	N	N	Y	Y	Y	Y	N	N
KO:K00957	309	227	174	234	232	1176	N	N	N	N	Y	Y	Y	N	N	N	Y	Y	N	N
KO:K00958	25	79	17	12	25	158	Y	Y	N	N	N	N	N	N	N	N	N	N	Y	Y
KO:K00960	0	0	2	0	1	3	N	N	Y	N	N	N	N	N	N	N	N	N	N	N
KO:K00962	313	283	173	237	209	1215	N	N	N	N	N	N	N	N	N	N	N	Y	N	N
KO:K00963	549	504	224	313	304	1894	N	Y	N	N	N	N	N	N	Y	N	Y	Y	N	N
KO:K00965	74	141	51	35	128	429	Y	Y	N	N	Y	Y	N	N	N	N	N	Y	N	N
KO:K00966	28	21	21	15	75	160	N	N	N	N	Y	Y	N	N	N	N	Y	Y	N	N
KO:K00968	1	2	0	0	0	3	N	N	N	N	N	N	N	N	N	N	N	N	N	N
KO:K00969	320	288	174	254	214	1250	N	N	N	N	N	N	N	N	N	N	N	Y	N	N
KO:K00970	280	194	158	214	181	1027	N	N	Y	N	N	N	Y	N	Y	N	Y	Y	N	N
KO:K00971	284	301	107	268	124	1084	Y	Y	N	N	N	N	Y	Y	Y	N	N	N	Y	N
KO:K00972	4	6	0	0	0	10	N	Y	N	N	N	N	N	N	N	N	N	N	N	N
KO:K00973	405	407	193	290	267	1562	N	Y	N	N	Y	N	N	N	N	N	N	Y	N	N
KO:K00974	615	570	327	588	345	2445	N	N	N	N	N	N	Y	Y	N	N	N	Y	Y	N
KO:K00975	239	286	98	68	168	859	Y	Y	N	N	Y	Y	N	N	Y	N	Y	Y	N	N
KO:K00978	84	78	51	92	63	368	N	N	N	N	N	N	Y	Y	N	N	N	N	N	N
KO:K00979	284	187	128	205	133	937	N	N	N	N	N	N	Y	N	Y	Y	N	Y	N	N
KO:K00980	23	59	24	21	28	155	Y	Y	N	N	N	N	N	N	N	N	N	N	Y	N
KO:K00981	482	385	234	384	270	1755	N	N	N	N	N	N	N	Y	N	N	N	Y	N	N
KO:K00982	279	193	213	214	181	1080	N	N	N	Y	N	N	Y	N	Y	N	Y	Y	N	N
KO:K00983	35	45	20	65	11	176	N	N	N	N	N	N	Y	Y	N	N	N	N	Y	Y
KO:K00984	19	42	3	15	39	118	Y	Y	N	N	Y	Y	N	N	N	N	N	N	N	N
KO:K00986	103	136	101	130	52	522	N	Y	Y	Y	N	N	Y	Y	N	N	N	N	N	N
KO:K00988	34	29	3	0	1	67	Y	Y	N	N	N	N	N	N	Y	Y	N	N	N	N
KO:K00989	302	254	160	220	190	1126	N	N	N	N	N	N	N	N	Y	N	N	Y	N	N
KO:K00990	262	152	132	201	174	921	N	N	N	N	Y	Y	Y	N	Y	N	Y	Y	N	N
KO:K00991	214	211	122	211	191	949	N	N	N	N	Y	Y	Y	Y	N	N	N	Y	Y	N
KO:K00992	152	99	101	154	45	551	N	N	Y	Y	N	N	Y	Y	N	N	N	Y	Y	N
KO:K00995	336	326	185	350	321	1518	N	N	N	N	N	Y	Y	Y	N	N	N	Y	Y	N
KO:K00996	12	10	3	5	30	60	N	N	N	N	Y	Y	N	N	N	N	Y	Y	N	N
KO:K00997	246	204	121	58	172	801	Y	Y	N	N	Y	Y	N	N	Y	Y	Y	Y	N	N
KO:K00998	75	37	44	133	60	349	N	N	N	N	N	N	Y	Y	N	N	N	N	Y	N
KO:K00999	0	0	2	2	6	10	N	N	N	N	Y	Y	N	N	N	N	N	N	N	N
KO:K01000	322	294	177	237	211	1241	N	N	N	N	N	N	N	N	N	N	N	Y	N	N
KO:K01002	42	25	18	14	53	152	N	N	N	N	Y	Y	N	N	N	N	Y	Y	N	N
KO:K01003	57	30	32	137	28	284	N	N	N	N	N	N	Y	Y	N	N	N	N	Y	Y
KO:K01004	118	34	43	143	15	353	N	N	N	N	N	N	Y	Y	Y	Y	N	N	Y	N
KO:K01005	0	0	7	0	0	7	N	N	Y	Y	N	N	N	N	N	N	N	Y	N	N
KO:K01006	98	56	44	13	60	271	N	N	N	N	Y	Y	N	N	Y	Y	Y	Y	N	N
KO:K01007	243	249	154	272	175	1093	N	N	N	N	N	N	Y	Y	N	N	N	N	Y	N
KO:K01008	183	147	86	180	149	745	N	N	N	N	Y	Y	Y	Y	N	N	N	Y	N	N
KO:K01009	0	0	1	0	0	1	N	N	N	N	N	N	N	N	N	N	N	N	N	N
KO:K01011	858	834	604	898	836	4030	N	N	N	Y	N	Y	N	Y	N	N	N	Y	N	N
KO:K01012	240	235	155	214	206	1050	N	N	N	N	Y	Y	Y	N	N	N	N	Y	N	N
KO:K01014	1	0	0	1	8	10	N	N	N	N	Y	Y	N	N	N	N	Y	Y	N	N
KO:K01021	0	0	1	0	0	1	N	N	N	N	N	N	N	N	N	N	N	N	N	N
KO:K01023	0	0	0	7	1	8	N	N	N	N	N	N	Y	Y	N	N	N	N	Y	Y
KO:K01025	0	0	1	0	27	28	N	N	N	N	Y	Y	N	N	N	N	Y	Y	N	N
KO:K01026	65	54	32	20	22	193	N	Y	N	N	N	N	N	N	N	Y	N	Y	N	N
KO:K01027	1	15	9	1	19	45	N	N	N	N	Y	Y	N	N	N	N	N	Y	N	N
KO:K01028	240	203	151	207	162	963	N	N	N	N	N	N	Y	N	N	N	N	Y	N	N
KO:K01029	248	208	151	207	164	978	N	N	N	N	N	N	Y	N	N	N	N	Y	N	N
KO:K01031	207	113	63	47	76	506	N	N	N	N	N	N	N	N	Y	Y	Y	Y	N	N
KO:K01032	205	113	63	48	76	505	N	N	N	N	N	N	N	N	Y	Y	Y	Y	N	N
KO:K01034	44	42	28	4	8	126	Y	Y	Y	Y	N	N	N	N	N	Y	N	Y	N	N
KO:K01035	38	42	26	4	6	116	Y	Y	Y	Y	N	N	N	N	N	N	N	Y	N	N
KO:K01039	82	82	66	178	31	439	N	N	N	N	N	N	Y	Y	N	N	N	N	Y	Y
KO:K01040	83	71	62	178	29	423	N	N	N	N	N	N	Y	Y	N	N	N	N	Y	Y
KO:K01042	232	162	74	114	191	773	N	N	N	N	Y	Y	N	N	Y	N	Y	Y	N	N
KO:K01045	2	0	0	4	0	6	N	N	N	N	N	N	N	Y	N	N	N	N	N	N
KO:K01046	158	165	92	300	193	908	N	N	N	N	Y	Y	Y	Y	N	N	N	N	Y	N
KO:K01048	126	38	49	11	49	273	N	N	Y	Y	N	N	N	N	Y	Y	Y	Y	N	N
KO:K01051	54	88	47	31	63	283	Y	Y	N	N	Y	Y	N	N	N	N	N	Y	N	N
KO:K01053	399	171	155	96	93	914	N	N	Y	Y	N	N	N	N	Y	Y	Y	Y	N	N
KO:K01054	10	5	15	1	3	34	N	N	Y	Y	N	N	N	N	N	N	Y	Y	N	N
KO:K01055	363	205	177	207	136	1088	N	N	N	Y	N	N	Y	N	Y	Y	N	Y	N	N
KO:K01056	313	285	177	236	212	1223	N	N	N	N	N	N	N	N	N	N	N	Y	N	N
KO:K01057	241	199	136	211	147	934	N	N	N	N	N	N	Y	Y	N	N	N	Y	N	N
KO:K01058	82	72	82	38	102	376	N	N	Y	Y	Y	Y	N	N	N	N	Y	Y	N	N
KO:K01060	108	142	38	23	18	329	Y	Y	N	N	N	N	N	N	Y	Y	N	N	N	N
KO:K01061	540	363	301	258	408	1870	N	N	Y	Y	Y	Y	N	N	Y	N	Y	Y	N	N
KO:K01066	456	338	283	252	244	1573	N	N	N	Y	N	N	N	N	Y	N	Y	Y	N	N
KO:K01067	39	33	8	9	19	108	Y	Y	N	N	N	N	N	N	Y	Y	N	Y	N	N
KO:K01069	308	172	206	197	124	1007	N	N	Y	Y	N	N	Y	N	Y	Y	Y	Y	N	N
KO:K01070	271	142	125	191	116	845	N	N	N	N	N	N	Y	Y	Y	Y	Y	Y	N	N
KO:K01071	24	12	10	5	5	56	N	N	N	N	N	N	N	N	Y	Y	N	Y	N	N
KO:K01073	10	5	6	1	9	31	N	N	N	N	N	N	N	N	N	N	Y	Y	N	N
KO:K01075	137	78	72	170	35	492	N	N	N	N	N	N	Y	Y	N	N	N	N	Y	N
KO:K01076	2	0	0	0	0	2	N	N	N	N	N	N	N	N	N	N	N	N	N	N
KO:K01077	183	175	83	60	147	648	N	Y	N	N	Y	Y	N	N	Y	N	Y	Y	N	N
KO:K01078	49	42	20	42	69	222	N	N	N	N	Y	Y	N	N	N	N	Y	Y	N	N
KO:K01079	272	171	146	219	179	987	N	N	N	N	Y	N	Y	Y	Y	N	Y	Y	N	N
KO:K01081	249	196	153	254	67	919	N	N	N	Y	N	N	Y	Y	Y	N	N	N	Y	N
KO:K01082	190	108	99	198	215	810	N	N	N	N	Y	Y	Y	Y	N	N	Y	Y	N	N
KO:K01083	41	52	42	79	18	232	N	N	N	Y	N	N	Y	Y	N	N	N	N	Y	Y
KO:K01085	32	15	11	8	51	117	N	N	N	N	Y	Y	N	N	N	N	Y	Y	N	N
KO:K01086	4	6	8	2	20	40	N	N	N	N	Y	Y	N	N	N	N	Y	Y	N	N
KO:K01087	213	147	89	50	140	639	N	N	N	N	Y	Y	N	N	Y	Y	Y	Y	N	N
KO:K01089	96	116	60	54	140	466	N	N	N	N	Y	Y	N	N	N	N	Y	Y	N	N
KO:K01090	160	243	115	89	122	729	Y	Y	Y	N	N	N	N	N	N	N	N	Y	N	N
KO:K01091	934	656	389	807	311	3097	N	N	Y	N	N	N	Y	Y	Y	Y	N	Y	Y	N
KO:K01092	759	418	279	307	366	2129	N	N	N	N	N	N	N	N	Y	Y	N	Y	N	N
KO:K01093	70	40	40	62	66	278	N	N	N	N	Y	Y	N	N	N	N	Y	Y	N	N
KO:K01095	150	115	57	125	103	550	N	N	N	N	N	N	Y	N	N	N	N	Y	N	N
KO:K01096	104	48	36	28	192	408	N	N	N	N	Y	Y	N	N	N	N	Y	Y	N	N
KO:K01101	19	57	9	5	7	97	Y	Y	N	N	N	N	N	N	N	N	N	N	Y	Y
KO:K01104	578	707	340	415	367	2407	N	Y	N	N	N	N	Y	N	N	N	N	Y	Y	N
KO:K01113	222	92	158	275	48	795	N	N	Y	Y	N	N	Y	Y	Y	N	N	Y	N	N
KO:K01114	563	445	152	84	283	1527	Y	Y	N	N	N	Y	N	N	Y	Y	Y	Y	N	N
KO:K01115	46	16	7	1	12	82	N	N	N	N	N	N	N	N	Y	Y	Y	Y	N	N
KO:K01117	0	4	0	1	3	8	N	N	N	N	N	N	N	N	N	N	N	N	N	N
KO:K01118	635	518	337	603	291	2384	N	N	N	N	N	N	Y	Y	Y	N	N	Y	Y	N
KO:K01119	372	354	134	64	196	1120	Y	Y	N	N	N	N	N	N	Y	Y	Y	Y	N	N
KO:K01120	21	12	10	6	21	70	N	N	N	N	Y	Y	N	N	N	N	Y	Y	N	N
KO:K01126	692	674	380	510	440	2696	N	Y	N	N	N	N	Y	N	N	N	N	Y	N	N
KO:K01129	323	279	170	242	227	1241	N	N	N	N	Y	Y	N	N	N	N	Y	Y	N	N
KO:K01130	289	238	128	211	327	1193	N	N	N	N	Y	Y	N	N	N	N	N	Y	N	N
KO:K01133	206	115	64	162	52	599	N	N	N	N	N	N	Y	Y	Y	Y	N	Y	Y	N
KO:K01134	0	0	2	0	0	2	N	N	Y	Y	N	N	N	N	N	N	N	N	N	N
KO:K01137	0	0	1	0	0	1	N	N	N	N	N	N	N	N	N	N	N	N	N	N
KO:K01138	23	25	14	6	13	81	N	Y	N	N	N	N	N	N	N	N	N	Y	N	N
KO:K01139	173	97	184	129	75	658	N	N	N	Y	N	N	Y	N	Y	N	N	Y	N	N
KO:K01141	110	74	75	182	85	526	N	N	N	N	N	N	Y	Y	N	N	N	N	Y	N
KO:K01142	700	529	377	529	334	2469	N	N	N	Y	N	N	N	Y	N	N	N	Y	N	N
KO:K01143	1	0	0	1	0	2	N	N	N	N	N	N	N	N	N	N	N	N	N	N
KO:K01144	85	26	23	9	9	152	N	N	N	N	N	N	N	N	Y	Y	Y	Y	N	N
KO:K01146	26	12	13	6	48	105	N	N	N	N	Y	Y	N	N	N	N	Y	Y	N	N
KO:K01147	115	72	48	15	74	324	N	N	N	N	Y	Y	N	N	Y	Y	Y	Y	N	N
KO:K01150	90	53	49	184	84	460	N	N	N	N	N	N	Y	Y	N	N	N	N	Y	N
KO:K01151	86	154	36	29	137	442	N	Y	N	N	Y	Y	N	N	N	N	Y	Y	N	N
KO:K01153	155	143	84	160	155	697	N	N	N	N	N	Y	Y	Y	N	N	N	Y	N	N
KO:K01154	152	142	93	170	175	732	N	N	N	N	N	Y	Y	Y	N	N	N	Y	N	N
KO:K01155	12	12	17	7	7	55	N	N	Y	Y	N	N	N	N	N	N	N	Y	N	N
KO:K01156	63	63	14	15	47	202	Y	Y	N	N	Y	Y	N	N	Y	N	N	Y	N	N
KO:K01158	0	5	0	3	7	15	N	N	N	N	Y	Y	N	N	N	N	N	N	N	N
KO:K01159	323	305	201	238	215	1282	N	N	N	Y	N	N	N	N	N	N	N	Y	N	N
KO:K01160	11	10	34	7	18	80	N	N	N	Y	Y	N	N	N	N	N	Y	Y	N	N
KO:K01163	0	0	1	0	0	1	N	N	N	N	N	N	N	N	N	N	N	N	N	N
KO:K01166	126	62	57	97	26	368	N	N	N	N	N	N	Y	Y	Y	Y	N	Y	N	N
KO:K01167	107	81	51	8	27	274	N	Y	Y	Y	N	N	N	N	Y	Y	Y	Y	N	N
KO:K01169	26	7	2	1	33	69	N	N	N	N	Y	Y	N	N	Y	Y	Y	Y	N	N
KO:K01173	151	81	97	159	66	554	N	N	N	Y	N	N	Y	Y	N	N	N	Y	N	N
KO:K01174	13	42	20	10	13	98	Y	Y	N	N	N	N	N	N	N	N	N	N	Y	N
KO:K01175	28	13	25	7	51	124	N	N	N	Y	Y	Y	N	N	N	N	Y	Y	N	N
KO:K01176	99	156	52	67	144	518	Y	Y	N	N	Y	Y	N	N	N	N	N	Y	N	N
KO:K01178	58	32	11	4	8	113	N	N	N	N	N	N	N	N	Y	Y	Y	Y	N	N
KO:K01179	389	242	162	167	205	1165	N	N	N	N	Y	N	N	N	Y	Y	Y	Y	N	N
KO:K01181	136	179	73	32	29	449	Y	Y	N	N	N	N	N	N	Y	N	N	N	N	N
KO:K01182	63	86	22	16	11	198	Y	Y	N	N	N	N	N	N	Y	N	N	N	N	N
KO:K01183	149	198	103	129	140	719	N	Y	N	N	N	Y	N	N	N	N	N	Y	N	N
KO:K01184	28	4	5	3	1	41	N	N	N	N	N	N	N	N	Y	Y	Y	Y	N	N
KO:K01185	182	91	91	35	120	519	N	N	N	Y	Y	Y	N	N	Y	Y	Y	Y	N	N
KO:K01186	4	11	13	3	0	31	N	N	Y	Y	N	N	N	N	N	N	N	N	N	N
KO:K01187	379	317	222	112	216	1246	Y	Y	N	Y	Y	N	N	N	Y	Y	Y	Y	N	N
KO:K01190	175	254	143	38	82	692	N	Y	Y	Y	N	N	N	N	Y	N	Y	Y	N	N
KO:K01191	153	243	43	51	33	523	Y	Y	N	N	N	N	N	N	Y	N	N	N	N	Y
KO:K01192	323	233	73	48	60	737	Y	Y	N	N	N	N	N	N	Y	Y	N	Y	N	N
KO:K01193	218	129	56	65	125	593	N	N	N	N	N	Y	N	N	Y	Y	Y	Y	N	N
KO:K01194	154	102	29	32	132	449	N	N	N	N	Y	Y	N	N	Y	Y	Y	Y	N	N
KO:K01195	19	45	22	8	7	101	Y	Y	Y	Y	N	N	N	N	N	N	N	N	N	N
KO:K01197	12	20	8	3	1	44	Y	Y	N	N	N	N	N	N	N	N	N	N	N	N
KO:K01198	150	110	95	24	79	458	N	N	N	Y	N	N	N	N	Y	Y	Y	Y	N	N
KO:K01200	16	25	12	2	5	60	Y	Y	N	N	N	N	N	N	N	N	N	N	N	N
KO:K01201	61	160	42	32	45	340	Y	Y	N	N	N	N	N	N	N	N	N	N	Y	Y
KO:K01202	0	3	1	0	0	4	Y	Y	N	N	N	N	N	N	N	N	N	N	N	N
KO:K01205	1	12	5	1	0	19	Y	Y	N	N	N	N	N	N	N	N	N	N	Y	N
KO:K01206	176	259	92	33	58	618	Y	Y	N	N	N	N	N	N	Y	N	N	N	N	N
KO:K01207	403	363	211	277	235	1489	N	Y	N	N	N	N	N	N	Y	N	N	Y	N	N
KO:K01208	3	0	2	0	2	7	N	N	N	N	N	N	N	N	N	N	Y	Y	N	N
KO:K01209	197	299	113	62	55	726	Y	Y	N	N	N	N	N	N	Y	N	N	N	N	N
KO:K01210	4	14	4	11	1	34	Y	Y	N	N	N	N	N	N	N	N	N	N	Y	Y
KO:K01212	7	13	6	1	2	29	Y	Y	N	N	N	N	N	N	N	N	N	N	N	N
KO:K01214	0	0	76	0	0	76	N	N	Y	Y	N	N	N	N	N	N	Y	Y	N	N
KO:K01215	16	20	2	4	2	44	Y	Y	N	N	N	N	N	N	N	N	N	N	N	N
KO:K01216	2	8	3	0	2	15	N	Y	N	N	N	N	N	N	N	N	N	N	N	N
KO:K01217	31	0	1	0	0	32	N	N	N	N	N	N	N	N	Y	Y	Y	Y	N	N
KO:K01218	70	134	44	24	32	304	Y	Y	Y	N	N	N	N	N	N	N	N	N	N	N
KO:K01219	0	1	7	0	0	8	N	N	N	Y	N	N	N	N	N	N	N	Y	N	N
KO:K01220	0	0	1	0	0	1	N	N	N	N	N	N	N	N	N	N	N	N	N	N
KO:K01222	100	108	44	28	134	414	Y	Y	N	N	Y	Y	N	N	N	N	N	Y	N	N
KO:K01223	309	268	97	55	358	1087	N	Y	N	N	Y	Y	N	N	N	N	Y	Y	N	N
KO:K01224	87	72	20	13	38	230	N	Y	N	N	N	N	N	N	Y	Y	Y	Y	N	N
KO:K01225	1	0	0	0	0	1	N	N	N	N	N	N	N	N	N	N	N	N	N	N
KO:K01226	65	56	48	117	54	340	N	N	N	N	N	N	Y	Y	N	N	N	N	Y	N
KO:K01227	0	11	4	2	0	17	Y	Y	N	N	N	N	N	N	N	N	N	N	Y	Y
KO:K01230	0	0	2	0	0	2	N	N	Y	Y	N	N	N	N	N	N	N	N	N	N
KO:K01232	48	12	6	4	63	133	N	N	N	N	Y	Y	N	N	Y	Y	Y	Y	N	N
KO:K01233	14	20	31	0	1	66	Y	N	Y	Y	N	N	N	N	N	N	N	Y	N	N
KO:K01235	30	70	26	15	20	161	Y	Y	Y	N	N	N	N	N	N	N	N	N	Y	N
KO:K01236	236	128	85	177	124	750	N	N	N	N	N	N	Y	Y	Y	Y	N	Y	N	N
KO:K01238	1	0	0	0	0	1	N	N	N	N	N	N	N	N	N	N	N	N	N	N
KO:K01239	362	269	201	195	142	1169	N	N	N	Y	N	N	Y	N	N	Y	N	Y	N	N
KO:K01241	257	139	119	188	107	810	N	N	N	N	N	N	Y	Y	Y	Y	Y	Y	N	N
KO:K01243	271	248	107	57	154	837	Y	Y	N	N	N	N	N	N	Y	Y	Y	Y	N	N
KO:K01246	343	280	202	284	218	1327	N	N	N	N	Y	N	Y	N	N	N	Y	Y	N	N
KO:K01247	340	251	154	199	125	1069	N	N	N	N	N	N	N	N	Y	Y	N	Y	N	N
KO:K01250	32	33	16	12	50	143	N	N	N	N	Y	Y	N	N	N	N	Y	Y	N	N
KO:K01251	349	282	173	232	208	1244	N	N	N	N	N	N	Y	N	N	N	N	Y	N	N
KO:K01252	55	56	18	32	63	224	N	N	N	N	Y	Y	N	N	N	N	N	Y	N	N
KO:K01253	48	31	2	3	17	101	N	Y	N	N	N	N	N	N	Y	Y	Y	Y	N	N
KO:K01254	0	0	9	0	0	9	N	N	Y	Y	N	N	N	N	N	N	Y	Y	N	N
KO:K01255	403	316	230	247	223	1419	N	N	N	Y	N	N	Y	N	N	N	Y	Y	N	N
KO:K01256	355	315	192	234	235	1331	N	N	N	N	Y	N	Y	N	N	N	Y	Y	N	N
KO:K01258	163	143	67	42	114	529	Y	Y	N	N	N	Y	N	N	Y	N	Y	Y	N	N
KO:K01259	450	308	213	299	190	1460	N	N	N	N	N	N	Y	N	N	Y	N	Y	N	N
KO:K01261	0	0	1	0	0	1	N	N	N	N	N	N	N	N	N	N	N	N	N	N
KO:K01262	495	433	255	376	209	1768	Y	Y	Y	N	N	N	Y	N	Y	N	N	Y	Y	N
KO:K01263	6	16	5	0	0	27	Y	Y	N	N	N	N	N	N	N	N	N	N	N	N
KO:K01264	0	10	2	4	20	36	N	N	N	N	Y	Y	N	N	N	N	N	N	N	N
KO:K01265	668	663	363	424	444	2562	N	Y	N	N	N	N	N	N	N	N	N	Y	N	N
KO:K01266	176	141	78	151	101	647	N	N	N	N	N	N	Y	Y	N	N	N	Y	Y	N
KO:K01267	67	77	62	181	73	460	N	N	N	N	N	N	Y	Y	N	N	N	N	Y	Y
KO:K01269	23	30	4	2	2	61	Y	Y	N	N	N	N	N	N	Y	N	N	N	N	N
KO:K01270	48	41	21	21	69	200	N	N	N	N	Y	Y	N	N	N	N	Y	Y	N	N
KO:K01271	232	175	110	43	98	658	Y	Y	Y	Y	N	N	N	N	Y	Y	Y	Y	N	N
KO:K01273	323	255	192	210	129	1109	N	N	N	Y	N	N	Y	N	Y	N	N	Y	N	N
KO:K01274	0	1	2	1	20	24	N	N	N	N	Y	Y	N	N	N	N	Y	Y	N	N
KO:K01277	1	0	1	1	1	4	N	N	N	N	N	N	N	N	N	N	N	N	N	N
KO:K01278	32	77	52	36	54	251	N	Y	Y	Y	N	Y	N	N	N	N	N	N	N	N
KO:K01281	37	34	1	4	23	99	Y	Y	N	N	N	Y	N	N	Y	Y	N	Y	N	N
KO:K01283	8	11	15	10	5	49	N	N	Y	Y	N	N	N	N	N	N	N	N	N	N
KO:K01284	166	163	102	66	106	603	Y	Y	Y	Y	N	N	N	N	Y	N	Y	Y	N	N
KO:K01286	232	276	134	65	50	757	Y	Y	N	Y	N	N	N	N	Y	Y	N	Y	Y	N
KO:K01295	105	76	101	143	26	451	N	N	Y	Y	N	N	Y	Y	N	N	N	N	Y	N
KO:K01297	216	184	126	178	110	814	N	N	N	N	N	N	Y	N	N	N	N	Y	Y	N
KO:K01299	55	80	33	15	55	238	Y	Y	N	N	Y	Y	N	N	N	N	N	Y	N	N
KO:K01301	2	7	4	0	0	13	Y	Y	N	N	N	N	N	N	N	N	N	N	N	N
KO:K01302	0	0	20	0	0	20	N	N	Y	Y	N	N	N	N	N	N	Y	Y	N	N
KO:K01303	0	2	3	0	0	5	N	N	Y	Y	N	N	N	N	N	N	N	N	N	N
KO:K01304	60	67	65	69	84	345	N	N	Y	Y	Y	Y	N	N	N	N	N	Y	N	N
KO:K01305	0	5	6	2	0	13	N	N	Y	Y	N	N	N	N	N	N	N	N	N	N
KO:K01308	28	78	11	12	9	138	Y	Y	N	N	N	N	N	N	N	N	N	N	Y	Y
KO:K01312	4	3	0	1	1	9	N	N	N	N	N	N	N	N	N	N	N	N	N	N
KO:K01318	0	0	2	0	0	2	N	N	Y	Y	N	N	N	N	N	N	N	N	N	N
KO:K01322	186	183	116	71	160	716	N	Y	N	Y	Y	Y	N	N	Y	N	Y	Y	N	N
KO:K01337	0	0	2	0	0	2	N	N	Y	Y	N	N	N	N	N	N	N	N	N	N
KO:K01338	418	344	210	389	244	1605	N	N	N	N	N	N	N	Y	Y	N	N	Y	N	N
KO:K01342	10	18	9	0	0	37	Y	Y	N	N	N	N	N	N	N	N	N	N	N	N
KO:K01354	204	160	128	225	198	915	N	N	N	N	Y	Y	Y	Y	N	N	N	Y	N	N
KO:K01355	3	1	4	1	1	10	N	N	N	Y	N	N	N	N	N	N	N	N	N	N
KO:K01356	376	290	209	366	223	1464	N	N	N	N	N	N	N	Y	Y	N	Y	Y	N	N
KO:K01358	600	598	322	303	346	2169	N	Y	N	N	N	N	N	N	N	N	N	Y	N	N
KO:K01361	1	5	1	0	1	8	Y	Y	N	N	N	N	N	N	N	N	N	N	N	N
KO:K01362	1	0	0	0	0	1	N	N	N	N	N	N	N	N	N	N	N	N	N	N
KO:K01365	0	0	1	2	0	3	N	N	N	N	N	N	N	N	N	N	N	N	N	N
KO:K01372	8	27	9	10	16	70	Y	Y	N	N	N	N	N	N	N	N	N	N	N	N
KO:K01381	0	0	2	0	0	2	N	N	Y	Y	N	N	N	N	N	N	N	N	N	N
KO:K01387	9	21	1	3	15	49	Y	Y	N	N	N	Y	N	N	N	N	N	N	N	N
KO:K01389	0	0	1	0	1	2	N	N	N	N	N	N	N	N	N	N	N	N	N	N
KO:K01392	9	12	13	5	1	40	N	N	Y	Y	N	N	N	N	N	N	N	N	N	N
KO:K01399	7	8	1	4	10	30	N	N	N	N	Y	Y	N	N	N	N	N	N	N	N
KO:K01400	7	3	3	0	5	18	N	N	N	N	N	N	N	N	N	N	Y	Y	N	N
KO:K01401	0	0	1	0	0	1	N	N	N	N	N	N	N	N	N	N	N	N	N	N
KO:K01406	131	29	75	179	49	463	N	N	N	N	N	N	Y	Y	N	N	N	Y	Y	N
KO:K01407	26	12	11	7	47	103	N	N	N	N	Y	Y	N	N	N	N	Y	Y	N	N
KO:K01409	373	289	178	237	210	1287	N	N	N	N	N	N	N	N	N	N	N	Y	N	N
KO:K01414	202	134	100	227	123	786	N	N	N	N	N	N	Y	Y	N	N	N	Y	Y	N
KO:K01415	0	1	11	0	1	13	N	N	Y	Y	N	N	N	N	N	N	Y	Y	N	N
KO:K01416	0	0	1	0	0	1	N	N	N	N	N	N	N	N	N	N	N	N	N	N
KO:K01417	1	2	8	0	0	11	N	N	Y	Y	N	N	N	N	N	N	N	Y	N	N
KO:K01419	283	206	138	199	115	941	N	N	N	N	N	N	Y	N	Y	N	N	Y	N	N
KO:K01420	639	589	214	384	246	2072	N	Y	N	N	N	N	Y	N	Y	Y	N	Y	Y	N
KO:K01421	76	204	66	56	62	464	Y	Y	N	N	N	N	N	N	N	N	N	N	Y	Y
KO:K01423	2	0	52	0	0	54	N	N	Y	Y	N	N	N	N	N	N	Y	Y	N	N
KO:K01424	329	308	183	282	295	1397	N	N	N	N	Y	Y	Y	N	N	N	N	Y	N	N
KO:K01425	262	203	123	174	144	906	N	N	N	N	N	N	N	N	Y	N	N	Y	N	N
KO:K01426	785	658	405	658	572	3078	N	N	N	N	N	Y	Y	Y	Y	N	N	Y	N	N
KO:K01428	273	188	112	210	151	934	N	N	N	N	N	N	Y	Y	Y	N	N	Y	N	N
KO:K01429	261	169	103	191	144	868	N	N	N	N	N	N	Y	N	Y	N	N	Y	N	N
KO:K01430	259	174	106	194	144	877	N	N	N	N	N	N	Y	N	Y	N	N	Y	N	N
KO:K01431	0	0	5	0	0	5	N	N	Y	Y	N	N	N	N	N	N	N	Y	N	N
KO:K01432	53	31	51	11	41	187	N	N	Y	Y	N	Y	N	N	N	N	Y	Y	N	N
KO:K01433	546	378	267	444	223	1858	N	N	N	N	N	N	Y	Y	Y	N	N	Y	N	N
KO:K01434	130	136	115	186	70	637	N	N	Y	Y	N	N	Y	Y	N	N	N	N	Y	N
KO:K01436	35	77	52	56	88	308	N	N	N	N	Y	Y	N	N	N	N	N	Y	N	N
KO:K01438	503	290	220	424	231	1668	N	N	N	N	N	N	Y	Y	Y	Y	N	Y	N	N
KO:K01439	353	260	200	232	215	1260	N	N	N	Y	N	N	Y	N	Y	N	Y	Y	N	N
KO:K01442	43	76	17	31	40	207	Y	Y	N	N	N	N	N	N	N	N	N	N	Y	N
KO:K01443	319	308	163	193	187	1170	N	Y	N	N	N	N	N	N	Y	N	Y	Y	N	N
KO:K01444	21	47	30	19	18	135	Y	Y	Y	Y	N	N	N	N	N	N	N	N	N	N
KO:K01447	118	80	88	94	30	410	N	N	Y	Y	N	N	Y	N	Y	N	N	Y	N	N
KO:K01448	511	589	251	433	432	2216	N	Y	N	N	Y	Y	N	N	N	N	Y	Y	N	N
KO:K01449	83	207	44	23	29	386	Y	Y	N	N	N	N	N	N	N	N	N	N	Y	Y
KO:K01451	905	505	217	193	321	2141	N	N	N	N	N	N	N	N	Y	Y	Y	Y	N	N
KO:K01452	24	16	2	11	4	57	N	N	N	N	N	N	N	N	Y	Y	N	N	N	N
KO:K01453	131	72	43	97	68	411	N	N	N	N	N	N	N	Y	Y	Y	Y	Y	N	N
KO:K01455	108	47	64	72	40	331	N	N	Y	Y	N	N	N	N	Y	Y	Y	Y	N	N
KO:K01457	335	112	84	146	74	751	N	N	N	N	N	N	Y	N	Y	Y	Y	Y	N	N
KO:K01458	179	116	95	19	37	446	N	Y	Y	Y	N	N	N	N	Y	Y	Y	Y	N	N
KO:K01459	24	1	3	0	0	28	N	N	N	N	N	N	N	N	Y	Y	Y	Y	N	N
KO:K01460	42	12	4	2	64	124	N	N	N	N	Y	Y	N	N	N	N	Y	Y	N	N
KO:K01461	13	4	3	9	0	29	N	N	N	N	N	N	N	N	Y	Y	N	N	N	N
KO:K01462	580	508	319	422	303	2132	N	Y	N	N	N	N	N	N	N	N	N	Y	N	N
KO:K01463	1	0	7	0	0	8	N	N	Y	Y	N	N	N	N	N	N	Y	Y	N	N
KO:K01464	287	184	128	175	72	846	N	N	N	N	N	N	Y	N	Y	Y	N	Y	N	N
KO:K01465	693	491	358	546	349	2437	N	N	N	N	N	N	N	Y	N	N	N	Y	N	N
KO:K01466	123	91	42	22	31	309	Y	Y	N	N	N	N	N	N	Y	Y	Y	Y	N	N
KO:K01467	216	141	81	173	83	694	N	N	N	N	N	N	Y	Y	Y	Y	N	Y	Y	N
KO:K01468	270	227	149	205	141	992	N	N	N	N	N	N	Y	N	Y	N	N	Y	N	N
KO:K01469	102	56	43	5	23	229	N	N	Y	Y	N	N	N	N	Y	Y	Y	Y	N	N
KO:K01470	244	157	115	43	105	664	N	N	N	Y	N	N	N	N	Y	Y	Y	Y	N	N
KO:K01471	7	11	0	3	5	26	Y	Y	N	N	N	N	N	N	N	N	N	N	N	N
KO:K01473	183	139	106	43	33	504	N	Y	Y	Y	N	N	N	N	Y	Y	Y	Y	N	N
KO:K01474	183	129	102	42	29	485	N	Y	Y	Y	N	N	N	N	Y	Y	Y	Y	N	N
KO:K01475	0	0	2	0	0	2	N	N	Y	Y	N	N	N	N	N	N	N	N	N	N
KO:K01476	185	205	84	50	54	578	Y	Y	N	N	N	N	N	N	Y	Y	N	Y	N	N
KO:K01477	193	150	66	154	72	635	N	N	N	N	N	N	Y	Y	N	N	N	N	Y	N
KO:K01478	130	97	56	173	123	579	N	N	N	N	Y	Y	Y	Y	N	N	N	N	Y	N
KO:K01479	183	145	80	200	114	722	N	N	N	N	N	N	Y	Y	N	N	N	N	Y	N
KO:K01480	379	264	132	132	176	1083	Y	Y	N	N	N	N	N	N	Y	Y	N	Y	N	N
KO:K01481	0	0	0	1	0	1	N	N	N	N	N	N	N	N	N	N	N	N	N	N
KO:K01482	46	44	17	11	43	161	N	N	N	N	Y	Y	N	N	N	N	Y	Y	N	N
KO:K01483	319	203	90	187	93	892	N	N	N	N	N	N	Y	N	Y	Y	N	Y	N	N
KO:K01484	169	97	77	166	110	619	N	N	N	N	N	N	Y	Y	N	N	N	Y	N	N
KO:K01485	520	271	279	281	204	1555	N	N	N	Y	N	N	Y	N	Y	Y	N	Y	N	N
KO:K01486	256	133	66	22	52	529	N	N	N	N	N	N	N	N	Y	Y	Y	Y	N	N
KO:K01487	290	183	152	198	134	957	N	N	N	Y	N	N	Y	N	Y	Y	N	Y	N	N
KO:K01488	320	235	136	217	201	1109	N	N	N	N	Y	N	Y	N	Y	N	N	Y	N	N
KO:K01489	217	256	125	67	170	835	Y	Y	Y	N	Y	Y	N	N	N	N	Y	Y	N	N
KO:K01491	820	706	450	596	446	3018	N	Y	N	N	N	N	N	N	N	N	N	Y	N	N
KO:K01493	35	90	23	27	29	204	Y	Y	N	N	N	N	N	N	N	N	N	N	Y	Y
KO:K01494	307	205	162	217	182	1073	N	N	Y	N	N	N	Y	N	Y	N	Y	Y	N	N
KO:K01495	393	358	236	454	254	1695	N	N	N	N	N	N	N	Y	N	N	N	Y	Y	N
KO:K01496	253	166	156	253	133	961	N	N	Y	Y	N	N	Y	Y	Y	N	N	Y	N	N
KO:K01497	223	216	115	231	146	931	N	N	N	N	N	N	Y	Y	N	N	N	N	Y	N
KO:K01499	32	14	5	0	1	52	N	N	N	N	N	N	N	N	Y	Y	Y	Y	N	N
KO:K01500	0	0	1	0	0	1	N	N	N	N	N	N	N	N	N	N	N	N	N	N
KO:K01501	194	110	92	190	59	645	N	N	N	N	N	N	Y	Y	N	N	N	Y	Y	N
KO:K01502	172	97	22	76	27	394	N	N	N	N	N	N	N	N	Y	Y	Y	Y	N	N
KO:K01505	201	114	74	195	67	651	N	N	N	N	N	N	Y	Y	Y	Y	N	N	Y	N
KO:K01506	0	0	37	0	0	37	N	N	Y	Y	N	N	N	N	N	N	Y	Y	N	N
KO:K01507	342	241	179	286	239	1287	N	N	N	N	Y	Y	Y	Y	N	N	Y	Y	N	N
KO:K01512	185	150	79	31	152	597	N	Y	N	N	Y	Y	N	N	Y	Y	Y	Y	N	N
KO:K01515	300	256	148	248	222	1174	N	N	N	N	Y	Y	Y	N	N	N	N	Y	N	N
KO:K01517	0	0	3	0	0	3	N	N	N	Y	N	N	N	N	N	N	N	N	N	N
KO:K01520	308	264	163	226	187	1148	N	N	N	N	N	N	N	N	Y	N	N	Y	N	N
KO:K01521	114	56	60	35	93	358	N	N	Y	N	Y	Y	N	N	Y	N	Y	Y	N	N
KO:K01523	243	159	136	198	130	866	N	N	Y	N	N	N	Y	Y	Y	N	N	Y	N	N
KO:K01524	864	654	480	614	660	3272	N	N	N	N	N	Y	N	N	N	N	N	Y	N	N
KO:K01525	183	127	97	185	107	699	N	N	N	N	N	N	Y	Y	N	N	N	Y	Y	N
KO:K01529	2	0	8	0	0	10	N	N	Y	Y	N	N	N	N	N	N	Y	Y	N	N
KO:K01531	168	141	92	232	167	800	N	N	N	N	Y	Y	Y	Y	N	N	N	Y	Y	N
KO:K01533	186	166	114	245	119	830	N	N	N	N	N	N	Y	Y	N	N	N	N	Y	N
KO:K01534	596	568	368	568	386	2486	N	N	N	N	N	N	Y	Y	Y	N	N	Y	N	N
KO:K01535	7	17	8	2	19	53	N	N	N	N	Y	Y	N	N	N	N	N	Y	N	N
KO:K01537	60	105	36	37	46	284	Y	Y	N	N	N	N	N	N	N	N	N	N	Y	N
KO:K01545	26	12	43	129	16	226	N	N	N	Y	N	N	Y	Y	N	N	N	N	Y	Y
KO:K01546	339	278	167	262	210	1256	N	N	N	N	N	N	N	N	Y	N	Y	Y	N	N
KO:K01547	333	272	166	253	203	1227	N	N	N	N	N	N	N	N	Y	N	Y	Y	N	N
KO:K01548	334	272	173	255	201	1235	N	N	N	N	N	N	N	N	Y	N	Y	Y	N	N
KO:K01551	36	53	23	49	91	252	N	N	N	N	Y	Y	N	N	N	N	N	Y	N	N
KO:K01552	1	0	13	0	0	14	N	N	Y	Y	N	N	N	N	N	N	Y	Y	N	N
KO:K01554	2	0	11	0	0	13	N	N	Y	Y	N	N	N	N	N	N	Y	Y	N	N
KO:K01555	180	145	97	166	79	667	N	N	N	N	N	N	Y	Y	N	N	N	Y	Y	N
KO:K01556	142	141	115	106	44	548	N	Y	Y	Y	N	N	N	N	N	N	N	Y	N	N
KO:K01560	653	386	228	201	217	1685	N	N	N	N	N	N	N	N	Y	Y	Y	Y	N	N
KO:K01561	187	126	111	101	51	576	N	N	Y	Y	N	N	N	N	Y	Y	Y	Y	N	N
KO:K01563	81	92	31	31	154	389	N	N	N	N	Y	Y	N	N	N	N	Y	Y	N	N
KO:K01565	1	1	1	0	0	3	N	N	N	N	N	N	N	N	N	N	N	N	N	N
KO:K01567	23	67	11	5	8	114	Y	Y	N	N	N	N	N	N	N	N	N	N	Y	Y
KO:K01568	0	0	0	0	1	1	N	N	N	N	N	N	N	N	N	N	N	N	N	N
KO:K01569	85	130	41	34	81	371	Y	Y	N	N	Y	Y	N	N	N	N	N	Y	N	N
KO:K01571	13	10	5	21	48	97	N	N	N	N	Y	Y	N	N	N	N	N	Y	N	N
KO:K01572	15	8	1	19	49	92	N	N	N	N	Y	Y	N	N	N	N	N	Y	N	N
KO:K01573	31	8	1	18	50	108	N	N	N	N	Y	Y	N	N	N	N	Y	Y	N	N
KO:K01574	129	117	31	8	61	346	Y	Y	N	N	N	N	N	N	Y	Y	Y	Y	N	N
KO:K01575	47	31	18	13	69	178	N	N	N	N	Y	Y	N	N	N	N	Y	Y	N	N
KO:K01576	81	82	36	24	77	300	Y	Y	N	N	Y	Y	N	N	N	N	Y	Y	N	N
KO:K01577	29	30	15	2	63	139	N	N	N	N	Y	Y	N	N	N	N	Y	Y	N	N
KO:K01578	54	7	13	5	1	80	N	N	N	N	N	N	N	N	Y	Y	Y	Y	N	N
KO:K01579	201	246	113	142	195	897	Y	Y	N	N	Y	Y	N	N	N	N	N	Y	N	N
KO:K01580	14	52	43	35	78	222	N	N	Y	Y	Y	Y	N	N	N	N	N	Y	N	N
KO:K01581	239	98	98	202	104	741	N	N	N	N	N	N	Y	Y	Y	Y	N	Y	N	N
KO:K01582	73	46	26	25	113	283	N	N	N	N	Y	Y	N	N	N	N	Y	Y	N	N
KO:K01584	206	137	86	200	132	761	N	N	N	N	N	N	Y	Y	N	N	N	Y	Y	N
KO:K01585	114	142	70	197	112	635	N	N	N	N	N	N	Y	Y	N	N	N	N	Y	Y
KO:K01586	431	392	239	313	358	1733	N	N	N	N	N	Y	N	N	N	N	Y	Y	N	N
KO:K01588	314	283	174	236	208	1215	N	N	N	N	N	N	N	N	N	N	N	Y	N	N
KO:K01589	310	282	174	236	212	1214	N	N	N	N	N	N	N	N	N	N	N	Y	N	N
KO:K01590	3	9	4	23	7	46	N	N	N	N	N	N	Y	Y	N	N	N	N	Y	Y
KO:K01591	306	260	172	224	190	1152	N	N	Y	N	N	N	N	N	Y	N	N	Y	N	N
KO:K01592	0	0	0	1	0	1	N	N	N	N	N	N	N	N	N	N	N	N	N	N
KO:K01593	33	17	33	22	8	113	N	N	Y	Y	N	N	N	N	N	N	N	Y	N	N
KO:K01595	264	267	148	245	198	1122	N	N	N	N	Y	N	Y	N	N	N	N	Y	Y	N
KO:K01596	116	124	85	33	101	459	Y	Y	Y	Y	Y	Y	N	N	N	N	Y	Y	N	N
KO:K01597	10	37	13	14	21	95	Y	Y	N	N	N	N	N	N	N	N	N	N	Y	N
KO:K01599	318	294	175	242	215	1244	N	N	N	N	N	N	N	N	N	N	N	Y	N	N
KO:K01601	164	61	26	6	13	270	N	N	N	N	N	N	N	N	Y	Y	Y	Y	N	N
KO:K01602	34	16	5	1	12	68	N	N	N	N	N	N	N	N	Y	Y	Y	Y	N	N
KO:K01604	0	0	1	0	0	1	N	N	N	N	N	N	N	N	N	N	N	N	N	N
KO:K01607	976	562	323	557	631	3049	N	N	N	N	N	Y	N	N	Y	Y	Y	Y	N	N
KO:K01608	151	111	77	166	84	589	N	N	N	N	N	N	Y	Y	N	N	N	N	Y	N
KO:K01609	293	276	169	232	169	1139	Y	Y	Y	N	N	N	Y	N	N	N	N	Y	Y	N
KO:K01610	193	115	88	193	139	728	N	N	N	N	N	Y	Y	Y	N	N	N	Y	Y	N
KO:K01611	133	177	61	104	104	579	Y	Y	N	N	N	N	N	N	N	N	N	N	Y	N
KO:K01612	0	0	0	1	0	1	N	N	N	N	N	N	N	N	N	N	N	N	N	N
KO:K01613	348	277	161	240	237	1263	N	N	N	N	Y	Y	Y	N	Y	N	N	Y	N	N
KO:K01616	3	11	28	11	71	124	N	N	N	Y	Y	Y	N	N	N	N	Y	Y	N	N
KO:K01617	43	56	46	29	24	198	N	Y	Y	Y	N	N	N	N	N	N	N	Y	N	N
KO:K01619	262	260	124	138	214	998	Y	Y	N	N	Y	Y	N	N	N	N	Y	Y	N	N
KO:K01620	401	296	236	363	173	1469	N	N	Y	Y	N	N	N	Y	Y	N	N	Y	N	N
KO:K01621	312	146	124	188	146	916	N	N	N	N	N	N	N	N	Y	Y	Y	Y	N	N
KO:K01623	145	93	51	22	64	375	N	N	N	N	N	N	N	N	Y	Y	Y	Y	N	N
KO:K01624	373	344	188	245	301	1451	N	N	N	N	Y	Y	Y	N	N	N	N	Y	Y	N
KO:K01625	706	744	360	500	370	2680	Y	Y	N	N	N	N	Y	N	Y	N	N	Y	Y	N
KO:K01626	613	417	312	591	411	2344	N	N	Y	N	N	N	Y	Y	Y	N	Y	Y	N	N
KO:K01627	285	193	128	211	134	951	N	N	N	N	N	N	Y	Y	Y	N	N	Y	N	N
KO:K01628	137	158	72	150	178	695	N	N	N	N	Y	Y	Y	N	N	N	N	Y	N	N
KO:K01629	53	59	14	15	39	180	Y	Y	N	N	N	Y	N	N	N	N	N	Y	N	N
KO:K01630	132	95	33	10	59	329	N	Y	N	N	Y	N	N	N	Y	Y	Y	Y	N	N
KO:K01631	288	133	113	175	95	804	N	N	N	N	N	N	N	N	Y	Y	Y	Y	N	N
KO:K01633	397	349	336	240	240	1562	N	N	N	Y	N	N	N	N	N	N	N	Y	N	N
KO:K01634	0	0	2	0	0	2	N	N	Y	Y	N	N	N	N	N	N	N	N	N	N
KO:K01635	18	15	2	4	1	40	Y	Y	N	N	N	N	N	N	Y	Y	N	N	N	N
KO:K01637	335	260	162	227	280	1264	N	N	N	N	Y	Y	Y	N	N	N	Y	Y	N	N
KO:K01638	365	311	190	248	232	1346	N	N	N	N	Y	N	Y	N	N	N	Y	Y	N	N
KO:K01639	20	27	7	2	38	94	N	N	N	N	Y	Y	N	N	N	N	N	Y	N	N
KO:K01640	421	339	242	341	190	1533	N	N	Y	Y	N	N	Y	Y	N	N	N	Y	Y	N
KO:K01641	12	35	14	20	20	101	Y	Y	N	N	N	N	N	N	N	N	N	N	Y	N
KO:K01643	37	14	5	8	51	115	N	N	N	N	Y	Y	N	N	N	N	Y	Y	N	N
KO:K01644	438	335	229	112	338	1452	N	N	Y	Y	Y	Y	N	N	Y	Y	Y	Y	N	N
KO:K01646	30	14	5	8	51	108	N	N	N	N	Y	Y	N	N	N	N	Y	Y	N	N
KO:K01647	680	518	363	289	398	2248	N	N	N	Y	N	Y	N	N	N	Y	N	Y	N	N
KO:K01649	577	542	267	310	328	2024	N	Y	N	N	N	N	N	N	N	N	N	Y	N	N
KO:K01652	1135	908	520	639	921	4123	N	N	N	N	N	Y	N	N	N	N	Y	Y	N	N
KO:K01653	329	286	174	224	252	1265	N	N	N	N	N	Y	N	N	N	N	Y	Y	N	N
KO:K01654	78	75	33	96	15	297	N	N	N	N	N	N	Y	Y	N	N	N	N	Y	Y
KO:K01657	256	299	172	244	224	1195	Y	Y	N	N	Y	Y	Y	N	N	N	N	Y	Y	N
KO:K01658	181	161	122	207	110	781	N	N	Y	N	N	N	Y	Y	N	N	N	N	Y	N
KO:K01659	173	148	101	182	76	680	N	N	N	N	N	N	Y	Y	N	N	N	N	Y	N
KO:K01661	61	94	62	47	149	413	N	N	N	N	Y	Y	N	N	N	N	Y	Y	N	N
KO:K01662	321	273	173	229	201	1197	N	N	N	N	N	N	N	N	Y	N	N	Y	N	N
KO:K01664	68	120	50	37	129	404	Y	Y	N	N	Y	Y	N	N	N	N	Y	Y	N	N
KO:K01665	191	164	95	206	173	829	N	N	N	N	Y	Y	Y	Y	N	N	N	Y	Y	N
KO:K01666	140	166	65	75	182	628	Y	Y	N	N	Y	Y	N	N	N	N	Y	Y	N	N
KO:K01667	15	18	4	11	29	77	N	N	N	N	Y	Y	N	N	N	N	N	Y	N	N
KO:K01668	2	1	2	2	1	8	N	N	N	N	N	N	N	N	N	N	N	N	N	N
KO:K01669	270	217	176	230	207	1100	N	N	Y	Y	Y	Y	Y	N	N	N	N	Y	N	N
KO:K01671	0	7	6	1	2	16	N	Y	Y	Y	N	N	N	N	N	N	N	N	N	N
KO:K01673	765	589	365	600	545	2864	N	N	N	N	N	Y	N	N	N	N	N	Y	N	N
KO:K01674	48	49	33	18	16	164	Y	Y	Y	Y	N	N	N	N	N	N	N	Y	N	N
KO:K01675	0	0	1	0	0	1	N	N	N	N	N	N	N	N	N	N	N	N	N	N
KO:K01676	293	203	128	211	170	1005	N	N	N	N	N	N	Y	N	Y	N	N	Y	N	N
KO:K01677	7	10	5	0	1	23	N	Y	N	N	N	N	N	N	N	N	N	N	N	N
KO:K01678	5	6	4	0	1	16	N	N	N	N	N	N	N	N	N	N	N	N	N	N
KO:K01679	370	300	216	354	231	1471	N	N	N	N	N	N	N	Y	Y	N	Y	Y	N	N
KO:K01681	504	426	249	431	311	1921	N	N	N	N	N	N	N	Y	N	N	N	Y	N	N
KO:K01682	316	246	166	380	240	1348	N	N	N	N	N	N	Y	Y	N	N	N	Y	Y	N
KO:K01683	6	5	0	0	0	11	N	N	N	N	N	N	N	N	N	N	N	N	N	N
KO:K01684	363	192	150	128	71	904	N	N	N	Y	N	N	N	N	Y	Y	Y	Y	N	N
KO:K01685	271	177	105	61	108	722	N	N	N	N	N	N	N	N	Y	Y	Y	Y	N	N
KO:K01686	252	160	62	31	105	610	Y	Y	N	N	N	N	N	N	Y	Y	Y	Y	N	N
KO:K01687	923	594	331	469	284	2601	N	N	N	N	N	N	N	N	Y	Y	Y	Y	N	N
KO:K01689	362	306	186	254	241	1349	N	N	N	N	N	N	N	N	N	N	N	Y	N	N
KO:K01690	257	144	118	195	110	824	N	N	N	N	N	N	Y	Y	Y	Y	Y	Y	N	N
KO:K01692	812	783	514	803	1766	4678	N	N	N	N	Y	Y	Y	N	Y	N	Y	Y	N	N
KO:K01693	265	226	145	207	139	982	N	N	N	N	N	N	Y	N	Y	N	N	Y	N	N
KO:K01695	323	292	183	240	216	1254	N	N	N	N	N	N	N	N	N	N	N	Y	N	N
KO:K01696	335	303	179	244	214	1275	N	N	N	N	N	N	N	N	N	N	N	Y	N	N
KO:K01697	129	160	108	193	186	776	N	N	N	N	Y	Y	Y	Y	N	N	N	Y	Y	N
KO:K01698	344	294	205	355	223	1421	N	N	N	N	N	N	N	Y	N	N	N	Y	N	N
KO:K01699	20	14	0	3	51	88	N	N	N	N	Y	Y	N	N	N	N	Y	Y	N	N
KO:K01702	0	0	2	0	0	2	N	N	N	Y	N	N	N	N	N	N	N	N	N	N
KO:K01703	832	726	594	612	502	3266	N	N	N	Y	N	N	N	N	N	N	N	Y	N	N
KO:K01704	786	696	560	610	492	3144	N	N	N	Y	N	N	N	N	N	N	N	Y	N	N
KO:K01706	241	155	104	184	101	785	N	N	N	N	N	N	Y	Y	Y	Y	N	Y	N	N
KO:K01707	260	137	98	163	42	700	N	N	N	N	N	N	Y	Y	Y	Y	N	Y	N	N
KO:K01708	172	98	74	161	66	571	N	N	N	N	N	N	Y	Y	Y	N	N	Y	N	N
KO:K01709	84	68	45	83	49	329	N	N	N	N	N	N	Y	Y	N	N	N	N	N	N
KO:K01710	407	387	197	285	291	1567	N	Y	N	N	Y	Y	Y	N	N	N	N	Y	N	N
KO:K01711	357	218	121	135	117	948	N	N	N	N	N	N	N	N	Y	Y	Y	Y	N	N
KO:K01712	344	246	166	210	145	1111	N	N	N	N	N	N	Y	N	Y	Y	N	Y	Y	N
KO:K01713	334	176	116	270	184	1080	N	N	N	N	N	N	Y	Y	Y	Y	N	Y	N	N
KO:K01714	1756	1059	531	693	717	4756	N	N	N	N	N	N	N	N	N	Y	N	Y	N	N
KO:K01715	70	127	76	37	50	360	Y	Y	Y	Y	N	N	N	N	N	N	N	N	N	N
KO:K01716	331	148	146	370	166	1161	N	N	N	N	N	N	Y	Y	Y	N	N	Y	N	N
KO:K01719	262	288	170	255	212	1187	N	Y	N	N	Y	N	Y	N	N	N	N	Y	Y	N
KO:K01720	160	207	91	171	171	800	N	Y	N	N	Y	Y	Y	N	N	N	N	N	Y	N
KO:K01721	292	133	39	92	76	632	N	N	N	N	N	N	N	N	Y	Y	Y	Y	N	N
KO:K01724	287	229	163	204	159	1042	N	N	Y	N	N	N	Y	N	Y	N	N	Y	N	N
KO:K01725	129	89	59	147	141	565	N	N	N	N	Y	Y	Y	Y	N	N	N	Y	N	N
KO:K01726	0	0	5	0	0	5	N	N	Y	Y	N	N	N	N	N	N	N	Y	N	N
KO:K01727	6	40	6	3	1	56	Y	Y	N	N	N	N	N	N	N	N	N	N	Y	Y
KO:K01728	40	61	37	13	24	175	Y	Y	Y	Y	N	N	N	N	N	N	N	Y	N	N
KO:K01729	86	47	43	182	34	392	N	N	N	N	N	N	Y	Y	N	N	N	N	Y	Y
KO:K01730	31	27	21	4	45	128	N	N	N	N	Y	Y	N	N	N	N	Y	Y	N	N
KO:K01731	0	0	0	1	0	1	N	N	N	N	N	N	N	N	N	N	N	N	N	N
KO:K01732	36	18	5	25	3	87	N	N	N	N	N	N	Y	Y	N	Y	N	N	Y	N
KO:K01733	358	349	212	250	231	1400	N	Y	N	N	N	N	N	N	N	N	Y	Y	N	N
KO:K01734	211	159	83	100	79	632	N	Y	N	N	N	N	N	N	Y	Y	N	Y	N	N
KO:K01735	329	296	186	269	223	1303	N	N	N	N	N	N	N	N	N	N	N	Y	N	N
KO:K01736	320	304	177	236	210	1247	N	Y	N	N	N	N	N	N	N	N	N	Y	N	N
KO:K01737	620	480	282	410	378	2170	N	N	N	N	N	N	Y	N	Y	N	N	Y	N	N
KO:K01738	532	519	313	506	419	2289	N	N	N	N	N	Y	Y	Y	N	N	N	Y	Y	N
KO:K01739	149	170	100	118	146	683	N	Y	N	N	Y	Y	N	N	N	N	N	Y	N	N
KO:K01740	315	310	162	163	157	1107	Y	Y	N	N	N	N	N	N	Y	N	N	Y	N	N
KO:K01744	264	243	117	205	129	958	Y	Y	N	N	N	N	Y	N	N	N	N	Y	Y	N
KO:K01745	754	441	342	551	229	2317	N	N	N	N	N	N	Y	Y	Y	Y	N	Y	N	N
KO:K01749	312	287	173	234	209	1215	N	N	N	N	N	N	N	N	N	N	N	Y	N	N
KO:K01750	659	335	177	266	130	1567	N	N	N	N	N	N	Y	N	Y	Y	N	Y	N	N
KO:K01751	117	57	29	9	41	253	N	N	N	N	N	N	N	N	Y	Y	Y	Y	N	N
KO:K01752	488	455	255	496	294	1988	N	N	N	N	N	N	Y	Y	Y	N	N	Y	Y	N
KO:K01753	208	117	79	62	114	580	N	N	N	N	N	Y	N	N	Y	Y	Y	Y	N	N
KO:K01754	901	615	373	555	428	2872	N	N	N	N	N	N	N	N	N	Y	N	Y	N	N
KO:K01755	410	377	275	371	249	1682	N	N	N	Y	N	N	N	Y	N	N	N	Y	N	N
KO:K01756	327	301	178	255	239	1300	N	N	N	N	N	Y	N	N	N	N	N	Y	N	N
KO:K01757	0	0	1	0	0	1	N	N	N	N	N	N	N	N	N	N	N	N	N	N
KO:K01758	82	71	49	163	112	477	N	N	N	N	Y	Y	Y	Y	N	N	N	N	Y	N
KO:K01759	510	415	276	260	295	1756	N	N	N	Y	N	N	N	N	Y	N	N	Y	N	N
KO:K01760	328	211	154	87	113	893	N	N	Y	Y	N	N	N	N	Y	Y	Y	Y	N	N
KO:K01761	176	115	83	101	55	530	N	N	N	N	N	N	N	N	Y	Y	N	Y	N	N
KO:K01766	79	44	46	167	73	409	N	N	N	N	N	N	Y	Y	N	N	N	N	Y	N
KO:K01768	1174	254	219	66	399	2112	N	N	Y	N	N	Y	N	N	Y	Y	Y	Y	N	N
KO:K01769	0	0	0	2	1	3	N	N	N	N	N	N	N	N	N	N	N	N	N	N
KO:K01770	208	195	118	206	184	911	N	N	N	N	Y	Y	Y	Y	N	N	N	Y	N	N
KO:K01771	52	44	16	106	24	242	N	N	N	N	N	N	Y	Y	N	N	N	N	Y	Y
KO:K01772	319	307	254	241	227	1348	N	N	N	Y	N	N	N	N	N	N	N	Y	N	N
KO:K01774	0	0	3	0	0	3	N	N	Y	Y	N	N	N	N	N	N	N	N	N	N
KO:K01775	536	486	240	307	324	1893	N	Y	N	N	N	N	N	N	N	N	N	Y	N	N
KO:K01776	325	305	170	232	220	1252	N	Y	N	N	N	N	N	N	N	N	N	Y	N	N
KO:K01777	115	40	46	5	6	212	N	N	Y	Y	N	N	N	N	Y	Y	Y	Y	N	N
KO:K01778	382	302	214	322	228	1448	N	N	N	N	N	N	N	Y	N	N	N	Y	N	N
KO:K01779	300	216	180	170	56	922	N	N	Y	Y	N	N	N	N	Y	Y	N	Y	N	N
KO:K01781	7	10	4	2	5	28	N	N	N	N	N	N	N	N	N	N	N	N	N	N
KO:K01782	456	303	285	543	453	2040	N	N	N	N	Y	Y	Y	Y	N	N	N	Y	N	N
KO:K01783	384	309	192	244	227	1356	N	N	N	N	N	N	N	N	N	N	N	Y	N	N
KO:K01784	906	651	352	509	404	2822	Y	N	N	N	Y	N	N	N	N	Y	Y	Y	N	N
KO:K01785	583	473	277	267	183	1783	Y	Y	N	Y	N	N	N	N	Y	Y	N	Y	N	N
KO:K01786	77	111	29	25	81	323	Y	Y	N	N	Y	Y	N	N	N	N	N	Y	N	N
KO:K01787	3	8	4	0	0	15	Y	Y	N	N	N	N	N	N	N	N	N	N	N	N
KO:K01788	50	83	21	11	61	226	Y	Y	N	N	Y	Y	N	N	N	N	N	Y	N	N
KO:K01790	416	344	205	321	266	1552	N	N	N	N	N	N	Y	N	N	N	N	Y	Y	N
KO:K01791	242	262	127	207	122	960	N	Y	N	N	N	N	N	N	N	N	N	N	Y	N
KO:K01792	109	63	76	184	95	527	N	N	N	N	N	N	Y	Y	N	N	N	N	Y	N
KO:K01795	64	33	34	172	28	331	N	N	N	N	N	N	Y	Y	N	N	N	N	Y	Y
KO:K01796	72	91	94	36	178	471	N	N	Y	Y	Y	Y	N	N	N	N	Y	Y	N	N
KO:K01798	0	0	10	0	0	10	N	N	Y	Y	N	N	N	N	N	N	N	Y	N	N
KO:K01799	213	157	82	69	62	583	N	Y	N	N	N	N	N	N	Y	Y	Y	Y	N	N
KO:K01800	161	98	68	174	45	546	N	N	N	N	N	N	Y	Y	Y	N	N	N	Y	N
KO:K01801	179	94	52	13	56	394	N	N	N	N	N	N	N	N	Y	Y	Y	Y	N	N
KO:K01802	200	232	207	371	113	1123	N	N	Y	Y	N	N	Y	Y	N	N	N	N	Y	Y
KO:K01803	420	317	196	248	230	1411	N	N	N	N	N	N	N	N	N	N	N	Y	N	N
KO:K01804	70	121	41	26	59	317	Y	Y	N	N	N	N	N	N	N	N	N	N	N	N
KO:K01805	303	209	112	138	88	850	Y	Y	N	N	N	N	N	N	Y	Y	N	Y	N	N
KO:K01807	288	204	137	198	117	944	N	N	N	N	N	N	Y	N	Y	Y	N	Y	N	N
KO:K01808	193	190	118	120	155	776	N	N	N	N	Y	Y	N	N	N	N	N	Y	N	N
KO:K01809	231	250	108	205	184	978	N	Y	N	N	Y	Y	Y	N	N	N	N	Y	Y	N
KO:K01810	349	316	186	256	218	1325	N	N	N	N	N	N	N	N	N	N	N	Y	N	N
KO:K01811	45	110	65	19	50	289	Y	Y	Y	Y	N	N	N	N	N	N	N	Y	N	N
KO:K01812	133	122	63	28	68	414	Y	Y	N	N	N	N	N	N	Y	Y	Y	Y	N	N
KO:K01813	40	42	13	9	39	143	N	Y	N	N	Y	Y	N	N	N	N	Y	Y	N	N
KO:K01814	339	257	164	228	136	1124	N	N	N	N	N	N	Y	N	Y	Y	N	Y	Y	N
KO:K01815	143	114	66	27	24	374	Y	Y	Y	Y	N	N	N	N	Y	Y	Y	Y	N	N
KO:K01816	578	313	163	303	199	1556	N	N	N	N	N	N	Y	N	Y	Y	N	Y	N	N
KO:K01817	283	262	168	226	172	1111	N	N	N	N	N	N	Y	N	N	N	N	Y	Y	N
KO:K01818	33	38	3	8	34	116	Y	Y	N	N	Y	Y	N	N	N	N	N	Y	N	N
KO:K01819	2	0	2	0	0	4	N	N	N	N	N	N	N	N	N	N	N	N	N	N
KO:K01820	210	176	108	46	24	564	Y	Y	Y	Y	N	N	N	N	Y	Y	N	Y	N	N
KO:K01821	411	306	252	228	141	1338	N	N	Y	Y	N	N	N	N	Y	Y	N	Y	N	N
KO:K01822	18	45	18	25	147	253	N	N	N	N	Y	Y	N	N	N	N	Y	Y	N	N
KO:K01823	129	169	59	88	135	580	Y	Y	N	N	Y	Y	N	N	N	N	N	Y	N	N
KO:K01825	320	188	196	676	312	1692	N	N	N	N	N	Y	Y	Y	N	N	N	N	Y	N
KO:K01826	211	128	93	244	125	801	N	N	N	N	N	N	Y	Y	Y	N	N	Y	N	N
KO:K01829	9	9	11	10	8	47	N	N	N	N	N	N	N	N	N	N	N	N	N	N
KO:K01834	390	319	151	87	184	1131	Y	Y	N	N	Y	N	N	N	Y	Y	Y	Y	N	N
KO:K01835	236	207	130	202	176	951	N	N	N	N	N	Y	Y	N	N	N	N	Y	N	N
KO:K01838	22	64	25	13	20	144	Y	Y	Y	N	N	N	N	N	N	N	N	N	N	N
KO:K01839	135	115	54	22	60	386	N	Y	N	N	N	N	N	N	Y	Y	Y	Y	N	N
KO:K01840	122	112	103	108	214	659	N	N	N	N	Y	Y	N	N	N	N	Y	Y	N	N
KO:K01841	96	83	21	13	28	241	Y	Y	N	N	N	N	N	N	Y	Y	Y	Y	N	N
KO:K01843	88	35	34	23	4	184	N	N	Y	N	N	N	N	N	Y	Y	Y	Y	N	N
KO:K01844	0	1	2	0	0	3	N	N	Y	N	N	N	N	N	N	N	N	N	N	N
KO:K01845	404	483	214	325	292	1718	Y	Y	N	N	Y	N	Y	N	N	N	N	Y	Y	N
KO:K01846	4	4	2	7	13	30	N	N	N	N	Y	Y	N	N	N	N	N	N	N	N
KO:K01847	151	113	93	56	193	606	N	N	N	N	Y	Y	N	N	Y	N	Y	Y	N	N
KO:K01848	7	10	7	3	60	87	N	N	N	N	Y	Y	N	N	N	N	Y	Y	N	N
KO:K01849	6	10	7	3	61	87	N	N	N	N	Y	Y	N	N	N	N	Y	Y	N	N
KO:K01851	20	13	12	27	23	95	N	N	N	N	N	Y	Y	Y	N	N	N	N	N	N
KO:K01854	89	76	46	43	117	371	N	N	N	N	Y	Y	N	N	N	N	Y	Y	N	N
KO:K01856	202	143	64	139	86	634	N	N	N	N	N	N	Y	N	Y	Y	N	Y	Y	N
KO:K01857	284	155	117	207	148	911	N	N	N	N	N	N	Y	Y	Y	Y	Y	Y	N	N
KO:K01858	31	18	30	13	86	178	N	N	N	N	Y	Y	N	N	N	N	Y	Y	N	N
KO:K01860	0	2	0	0	0	2	N	Y	N	N	N	N	N	N	N	N	N	N	N	N
KO:K01865	0	2	0	3	44	49	N	N	N	N	Y	Y	N	N	N	N	Y	Y	N	N
KO:K01866	341	315	186	247	239	1328	N	N	N	N	N	Y	N	N	N	N	N	Y	N	N
KO:K01867	424	382	204	272	280	1562	N	Y	N	N	N	Y	N	N	N	N	N	Y	N	N
KO:K01868	367	363	208	299	225	1462	N	Y	N	N	N	N	N	N	N	N	N	Y	N	N
KO:K01869	325	284	176	243	218	1246	N	N	N	N	N	N	N	N	N	N	N	Y	N	N
KO:K01870	313	295	177	238	219	1242	N	N	N	N	N	N	N	N	N	N	N	Y	N	N
KO:K01872	343	349	214	263	223	1392	N	Y	N	N	N	N	N	N	N	N	N	Y	N	N
KO:K01873	320	289	180	262	211	1262	N	N	N	N	N	N	N	N	N	N	N	Y	N	N
KO:K01874	356	311	180	263	217	1327	N	N	N	N	N	N	N	N	N	N	N	Y	N	N
KO:K01875	335	341	175	253	218	1322	N	Y	N	N	N	N	N	N	N	N	N	Y	N	N
KO:K01876	318	285	176	235	212	1226	N	N	N	N	N	N	N	N	N	N	N	Y	N	N
KO:K01878	281	191	128	198	116	914	N	N	N	N	N	N	Y	N	Y	Y	N	Y	N	N
KO:K01879	279	191	128	198	116	912	N	N	N	N	N	N	Y	N	Y	Y	N	Y	N	N
KO:K01880	76	96	48	47	95	362	N	Y	N	N	Y	Y	N	N	N	N	N	Y	N	N
KO:K01881	333	344	182	247	221	1327	N	Y	N	N	N	N	N	N	N	N	N	Y	N	N
KO:K01883	345	306	185	238	220	1294	N	N	N	N	N	N	N	N	N	N	N	Y	N	N
KO:K01884	12	18	7	0	0	37	Y	Y	N	N	N	N	N	N	N	N	N	N	N	N
KO:K01885	305	254	193	236	219	1207	N	N	N	Y	Y	Y	Y	N	Y	N	Y	Y	N	N
KO:K01886	224	239	108	211	136	918	N	Y	N	N	N	N	Y	Y	N	N	N	N	Y	N
KO:K01887	347	337	185	246	216	1331	N	Y	N	N	N	N	N	N	N	N	N	Y	N	N
KO:K01889	318	291	181	264	211	1265	N	N	N	N	N	N	N	N	N	N	N	Y	N	N
KO:K01890	311	286	173	236	207	1213	N	N	N	N	N	N	N	N	N	N	N	Y	Y	N
KO:K01892	321	300	173	238	222	1254	N	N	N	N	N	N	N	N	N	N	N	Y	N	N
KO:K01893	71	117	39	44	81	352	Y	Y	N	N	Y	Y	N	N	N	N	N	N	N	N
KO:K01894	259	142	119	190	107	817	N	N	N	N	N	N	Y	Y	Y	Y	Y	Y	N	N
KO:K01895	784	634	363	651	401	2833	N	N	N	N	N	N	N	Y	N	N	N	Y	N	N
KO:K01897	671	642	584	630	469	2996	N	N	N	Y	N	N	Y	N	N	N	N	Y	N	N
KO:K01902	323	290	179	237	213	1242	N	N	N	N	N	N	N	N	N	N	N	Y	N	N
KO:K01903	322	289	178	237	212	1238	N	N	N	N	N	N	N	N	N	N	N	Y	N	N
KO:K01904	6	15	2	2	2	27	Y	Y	N	N	N	N	N	N	N	N	N	N	Y	N
KO:K01905	5	10	0	3	8	26	N	Y	N	N	N	Y	N	N	N	N	N	N	N	N
KO:K01906	3	0	3	0	0	6	N	N	Y	Y	N	N	N	N	N	N	Y	Y	N	N
KO:K01907	139	68	76	168	58	509	N	N	N	N	N	N	Y	Y	N	N	N	N	Y	N
KO:K01908	152	104	66	50	65	437	N	N	N	N	N	N	N	N	Y	Y	Y	Y	N	N
KO:K01909	1	9	1	6	55	72	N	N	N	N	Y	Y	N	N	N	N	Y	Y	N	N
KO:K01910	30	14	5	8	50	107	N	N	N	N	Y	Y	N	N	N	N	Y	Y	N	N
KO:K01911	60	90	57	44	141	392	N	N	N	N	Y	Y	N	N	N	N	Y	Y	N	N
KO:K01912	297	302	155	189	188	1131	N	Y	N	N	N	N	N	N	N	N	N	Y	N	N
KO:K01914	27	16	7	8	48	106	N	N	N	N	Y	Y	N	N	N	N	Y	Y	N	N
KO:K01915	1273	948	559	1446	763	4989	N	N	N	N	N	N	N	Y	N	N	N	Y	N	N
KO:K01916	316	232	138	261	119	1066	N	N	N	N	N	N	Y	Y	Y	N	N	Y	Y	N
KO:K01917	2	6	2	1	2	13	Y	Y	N	N	N	N	N	N	N	N	N	N	N	N
KO:K01918	309	278	176	274	206	1243	N	N	N	N	N	N	N	Y	N	N	N	Y	N	N
KO:K01919	369	225	168	211	203	1176	N	N	N	N	Y	N	Y	N	Y	Y	Y	Y	N	N
KO:K01920	274	150	131	191	107	853	N	N	N	N	N	N	Y	Y	Y	Y	Y	Y	N	N
KO:K01921	496	383	248	378	292	1797	N	N	N	N	N	N	N	N	N	N	N	Y	N	N
KO:K01923	389	299	183	240	213	1324	N	N	N	N	N	N	N	N	N	N	N	Y	N	N
KO:K01924	318	289	184	237	213	1241	N	N	N	N	N	N	N	N	N	N	N	Y	N	N
KO:K01925	312	287	167	236	210	1212	N	N	N	N	N	N	N	N	N	N	N	Y	N	N
KO:K01926	24	64	24	9	9	130	Y	Y	N	N	N	N	N	N	N	N	N	N	Y	N
KO:K01928	319	298	173	239	212	1241	N	N	N	N	N	N	N	N	N	N	N	Y	N	N
KO:K01929	317	293	178	239	209	1236	N	N	N	N	N	N	N	N	N	N	N	Y	N	N
KO:K01933	316	287	170	239	210	1222	N	N	N	N	N	N	N	N	N	N	N	Y	N	N
KO:K01934	246	226	164	231	171	1038	N	N	Y	Y	N	N	Y	Y	N	N	N	Y	Y	N
KO:K01935	243	206	140	217	241	1047	N	N	N	N	Y	Y	Y	N	N	N	N	Y	N	N
KO:K01937	319	294	177	239	216	1245	N	N	N	N	N	N	N	N	N	N	N	Y	N	N
KO:K01938	90	47	36	12	6	191	N	N	Y	Y	N	N	N	N	Y	Y	Y	Y	N	N
KO:K01939	397	362	195	251	251	1456	N	Y	N	N	N	N	N	N	N	N	N	Y	N	N
KO:K01940	361	296	183	235	219	1294	N	N	N	N	N	N	N	N	N	N	N	Y	N	N
KO:K01941	229	106	88	134	76	633	N	N	N	N	N	N	Y	N	Y	Y	Y	Y	N	N
KO:K01945	319	285	172	236	212	1224	N	N	N	N	N	N	N	N	N	N	N	Y	N	N
KO:K01950	171	135	90	57	121	574	N	N	N	N	Y	Y	N	N	N	N	Y	Y	N	N
KO:K01951	680	488	288	324	358	2138	N	N	N	N	N	N	N	N	N	Y	N	Y	N	N
KO:K01952	557	533	277	310	380	2057	N	Y	N	N	N	Y	N	N	Y	N	N	Y	N	N
KO:K01953	274	419	233	347	345	1618	N	Y	N	N	Y	Y	Y	N	N	N	N	Y	Y	N
KO:K01955	327	314	190	249	230	1310	N	N	N	N	N	N	N	N	N	N	N	Y	N	N
KO:K01956	313	284	181	236	210	1224	N	N	N	N	N	N	N	N	N	N	N	Y	N	N
KO:K01957	0	0	1	0	0	1	N	N	N	N	N	N	N	N	N	N	N	N	N	N
KO:K01958	116	77	55	29	81	358	N	N	N	N	Y	Y	N	N	Y	Y	Y	Y	N	N
KO:K01959	54	39	36	163	35	327	N	N	N	N	N	N	Y	Y	N	N	N	N	Y	Y
KO:K01960	53	33	37	161	29	313	N	N	N	N	N	N	Y	Y	N	N	N	N	Y	Y
KO:K01961	850	584	380	592	338	2744	N	N	N	N	N	N	Y	Y	Y	Y	N	Y	N	N
KO:K01962	291	237	201	215	135	1079	N	N	N	Y	N	N	Y	N	Y	N	N	Y	Y	N
KO:K01963	297	246	215	217	205	1180	N	N	N	Y	Y	N	N	N	Y	N	Y	Y	N	N
KO:K01965	86	29	59	21	65	260	N	N	Y	Y	Y	Y	N	N	Y	Y	Y	Y	N	N
KO:K01966	104	71	101	31	76	383	N	N	Y	Y	Y	Y	N	N	N	N	Y	Y	N	N
KO:K01968	225	138	116	181	57	717	N	N	N	N	N	N	Y	Y	Y	Y	N	Y	N	N
KO:K01969	238	181	145	203	133	900	N	N	Y	Y	N	N	Y	Y	N	N	N	Y	N	N
KO:K01970	0	0	5	0	0	5	N	N	Y	Y	N	N	N	N	N	N	N	Y	N	N
KO:K01971	601	429	189	240	217	1676	N	Y	N	N	N	N	N	N	Y	Y	N	Y	N	N
KO:K01972	389	323	217	413	267	1609	N	N	N	N	N	N	N	Y	N	N	N	Y	N	N
KO:K01974	21	20	18	34	20	113	N	N	N	N	N	N	Y	Y	N	N	N	N	N	N
KO:K01975	269	200	109	116	112	806	N	Y	N	N	N	N	N	N	Y	Y	N	Y	N	N
KO:K01989	171	126	51	23	46	417	Y	Y	N	N	N	N	N	N	Y	Y	Y	Y	N	N
KO:K01990	1526	2779	1064	1069	1133	7571	N	Y	N	N	N	N	N	N	N	N	N	N	N	N
KO:K01991	670	393	227	240	228	1758	N	N	N	N	N	N	N	N	Y	Y	Y	Y	N	N
KO:K01992	1686	2622	1053	1196	1304	7861	N	Y	N	N	N	N	N	N	N	N	N	Y	N	N
KO:K01993	323	248	119	226	214	1130	N	N	N	N	N	Y	Y	N	Y	N	N	Y	Y	N
KO:K01994	24	55	10	7	9	105	Y	Y	N	N	N	N	N	N	N	N	N	N	Y	Y
KO:K01995	1428	833	664	609	397	3931	N	N	N	Y	N	N	Y	N	Y	Y	N	Y	N	N
KO:K01996	1689	1008	754	678	455	4584	N	N	N	Y	N	N	Y	N	Y	Y	N	Y	N	N
KO:K01997	1726	1003	701	639	438	4507	N	N	N	Y	N	N	Y	N	Y	Y	N	Y	N	N
KO:K01998	1688	1026	715	656	454	4539	N	N	N	Y	N	N	Y	N	Y	Y	N	Y	N	N
KO:K01999	2822	1645	1061	737	656	6921	N	Y	N	Y	N	N	Y	N	Y	Y	N	Y	N	N
KO:K02000	552	329	194	363	157	1595	N	N	N	N	N	N	Y	Y	Y	Y	N	Y	Y	N
KO:K02001	593	304	191	380	163	1631	N	N	N	N	N	N	Y	Y	Y	Y	N	Y	N	N
KO:K02002	1138	683	468	1197	364	3850	N	N	N	N	N	N	Y	Y	Y	Y	N	N	N	N
KO:K02003	1055	1150	648	970	524	4347	N	Y	N	Y	N	N	N	Y	Y	N	N	N	Y	N
KO:K02004	1139	1298	718	984	541	4680	N	Y	N	Y	N	N	Y	Y	N	N	N	Y	Y	N
KO:K02005	224	194	159	87	63	727	Y	Y	Y	Y	N	N	N	N	Y	Y	N	Y	N	N
KO:K02006	25	24	8	4	33	94	N	N	N	N	Y	Y	N	N	N	N	Y	Y	N	N
KO:K02007	25	28	7	4	33	97	N	N	N	N	Y	Y	N	N	N	N	Y	Y	N	N
KO:K02008	25	25	8	4	33	95	N	N	N	N	Y	Y	N	N	N	N	Y	Y	N	N
KO:K02009	30	23	8	31	32	124	N	N	N	N	Y	Y	N	N	N	N	N	N	N	N
KO:K02010	630	451	295	450	278	2104	N	N	N	N	N	N	Y	Y	Y	Y	N	Y	Y	N
KO:K02011	677	498	323	576	310	2384	N	N	N	N	N	N	Y	Y	Y	N	N	Y	Y	N
KO:K02012	801	542	348	606	318	2615	N	N	N	N	N	N	Y	Y	Y	Y	N	Y	N	N
KO:K02013	1261	1186	596	777	738	4558	N	Y	N	N	N	N	N	N	N	N	N	Y	N	N
KO:K02014	2637	2123	2504	3213	1584	12061	N	N	N	Y	N	N	Y	Y	Y	N	N	Y	N	N
KO:K02015	1569	1625	712	952	848	5706	N	Y	N	N	N	N	Y	N	Y	N	N	Y	Y	N
KO:K02016	1490	1641	744	856	928	5659	N	Y	N	N	N	N	N	N	N	N	N	Y	N	N
KO:K02017	275	181	138	206	179	979	N	N	N	N	Y	Y	Y	N	Y	N	Y	Y	N	N
KO:K02018	332	275	164	216	191	1178	N	N	N	N	N	N	N	N	Y	N	Y	Y	N	N
KO:K02019	311	173	151	200	121	956	N	N	N	N	N	N	Y	N	Y	Y	Y	Y	N	N
KO:K02020	568	388	252	361	305	1874	N	N	N	N	N	N	N	N	Y	Y	Y	Y	N	N
KO:K02021	80	21	28	28	3	160	N	N	N	N	N	N	N	N	Y	Y	Y	Y	N	N
KO:K02022	296	58	57	15	6	432	N	N	N	N	N	N	N	N	Y	Y	Y	Y	N	N
KO:K02024	88	64	50	141	140	483	N	N	N	N	N	Y	Y	Y	N	N	N	Y	Y	N
KO:K02025	2271	2124	678	381	522	5976	Y	Y	N	N	Y	N	N	N	Y	Y	Y	Y	N	N
KO:K02026	2283	2143	672	374	517	5989	Y	Y	N	N	Y	N	N	N	Y	Y	Y	Y	N	N
KO:K02027	2677	2400	694	395	524	6690	Y	Y	N	N	Y	N	N	N	Y	Y	Y	Y	N	N
KO:K02028	1731	991	705	1146	560	5133	N	N	N	N	N	N	Y	Y	Y	Y	N	Y	N	N
KO:K02029	3899	1821	1439	2344	923	10426	N	N	N	N	N	N	Y	Y	Y	Y	N	Y	Y	N
KO:K02030	3578	1910	1581	2726	1179	10974	N	N	N	N	N	N	Y	Y	Y	Y	N	Y	N	N
KO:K02031	1097	625	384	202	240	2548	Y	Y	N	N	N	N	N	N	Y	Y	Y	Y	N	N
KO:K02032	2324	1425	926	539	565	5779	N	Y	N	Y	N	N	N	N	Y	Y	Y	Y	N	N
KO:K02033	2561	1635	1080	616	550	6442	N	Y	N	Y	N	N	N	N	Y	Y	Y	Y	N	N
KO:K02034	2596	1599	1070	626	547	6438	N	Y	N	Y	N	N	N	N	Y	Y	Y	Y	N	N
KO:K02035	2919	1779	1335	852	724	7609	N	Y	N	Y	N	N	N	N	Y	Y	Y	Y	N	N
KO:K02036	384	330	220	306	242	1482	N	N	N	N	N	N	N	N	Y	N	N	Y	N	N
KO:K02037	372	317	212	310	283	1494	N	N	N	N	N	Y	N	N	Y	N	Y	Y	N	N
KO:K02038	371	318	211	310	283	1493	N	N	N	N	N	Y	N	N	Y	N	Y	Y	N	N
KO:K02039	326	276	177	227	259	1265	N	N	N	N	N	Y	N	N	Y	N	N	Y	N	N
KO:K02040	497	469	308	507	489	2270	N	N	N	N	N	Y	N	Y	N	N	N	Y	N	N
KO:K02041	283	266	129	201	157	1036	N	Y	N	N	N	N	N	N	Y	N	N	Y	N	N
KO:K02042	430	312	184	299	240	1465	N	N	N	N	N	N	N	N	Y	N	Y	Y	N	N
KO:K02043	179	93	78	48	75	473	N	N	Y	N	N	N	N	N	Y	Y	Y	Y	N	N
KO:K02044	294	242	152	204	155	1047	N	N	N	N	N	N	N	N	Y	N	N	Y	N	N
KO:K02045	284	218	135	204	192	1033	N	N	N	N	N	Y	N	N	Y	N	Y	Y	N	N
KO:K02046	300	248	134	220	195	1097	N	N	N	N	Y	N	N	N	Y	N	Y	Y	N	N
KO:K02047	300	247	135	220	193	1095	N	N	N	N	N	N	N	N	Y	N	Y	Y	N	N
KO:K02048	448	350	161	391	311	1661	N	N	N	N	Y	Y	Y	Y	Y	N	N	Y	N	N
KO:K02049	1684	1091	676	748	518	4717	N	Y	N	N	N	N	Y	N	Y	Y	N	Y	N	N
KO:K02050	1670	1108	652	746	513	4689	N	Y	N	N	N	N	Y	N	Y	Y	N	Y	N	N
KO:K02051	1657	1017	677	804	474	4629	N	N	N	N	N	N	Y	N	Y	Y	N	Y	N	N
KO:K02052	1503	884	495	831	312	4025	N	N	N	N	N	N	Y	N	Y	Y	N	Y	N	N
KO:K02053	1586	941	537	894	344	4302	N	N	N	N	N	N	Y	N	Y	Y	N	Y	N	N
KO:K02054	1304	711	447	782	266	3510	N	N	N	N	N	N	Y	Y	Y	Y	N	Y	N	N
KO:K02055	1678	972	601	1169	404	4824	N	N	N	N	N	N	Y	Y	Y	Y	N	Y	N	N
KO:K02056	1346	722	341	231	267	2907	Y	Y	N	N	N	N	N	N	Y	Y	Y	Y	N	N
KO:K02057	2095	1125	494	419	412	4545	Y	Y	N	N	N	N	N	N	Y	Y	Y	Y	N	N
KO:K02058	1011	502	231	190	229	2163	N	N	N	N	N	N	N	N	Y	Y	Y	Y	N	N
KO:K02062	57	26	26	11	47	167	N	N	N	N	Y	Y	N	N	Y	Y	Y	Y	N	N
KO:K02063	57	26	28	11	48	170	N	N	N	N	Y	Y	N	N	Y	N	Y	Y	N	N
KO:K02064	57	25	28	11	48	169	N	N	N	N	Y	Y	N	N	Y	N	Y	Y	N	N
KO:K02065	410	297	242	397	285	1631	N	N	N	N	Y	N	Y	Y	Y	N	Y	Y	N	N
KO:K02066	460	473	317	545	1138	2933	N	N	N	N	Y	Y	Y	N	Y	N	Y	Y	N	N
KO:K02067	535	783	382	627	2423	4750	N	N	N	N	Y	Y	Y	N	Y	N	Y	Y	N	N
KO:K02068	121	104	49	57	105	436	N	N	N	N	Y	Y	N	N	N	N	Y	Y	N	N
KO:K02069	138	113	64	62	107	484	N	N	N	N	Y	Y	N	N	Y	N	Y	Y	N	N
KO:K02071	551	436	263	438	292	1980	Y	N	N	N	N	N	Y	Y	Y	N	N	Y	Y	N
KO:K02072	563	436	283	456	285	2023	Y	N	N	N	N	N	Y	Y	Y	N	N	Y	Y	N
KO:K02073	907	631	411	646	488	3083	Y	N	N	N	N	N	Y	N	Y	Y	N	Y	Y	N
KO:K02074	260	154	100	171	159	844	N	N	N	N	N	Y	Y	N	Y	Y	Y	Y	N	N
KO:K02075	268	151	106	171	166	862	N	N	N	N	N	Y	N	N	Y	Y	Y	Y	N	N
KO:K02076	25	69	10	12	11	127	Y	Y	N	N	N	N	N	N	N	N	N	N	Y	Y
KO:K02077	263	157	104	171	160	855	N	N	N	N	N	Y	N	N	Y	Y	Y	Y	N	N
KO:K02078	827	759	431	771	489	3277	N	N	N	N	N	N	N	Y	N	N	N	Y	N	N
KO:K02079	2	3	6	1	11	23	N	N	N	N	Y	Y	N	N	N	N	Y	Y	N	N
KO:K02080	0	0	1	0	0	1	N	N	N	N	N	N	N	N	N	N	N	N	N	N
KO:K02081	61	100	56	27	47	291	Y	Y	N	Y	N	N	N	N	N	N	N	Y	N	N
KO:K02082	16	33	22	15	36	122	N	N	N	N	Y	Y	N	N	N	N	N	Y	N	N
KO:K02083	83	89	35	25	75	307	N	Y	N	N	Y	Y	N	N	N	N	Y	Y	N	N
KO:K02086	23	63	10	9	9	114	Y	Y	N	N	N	N	N	N	N	N	N	N	Y	Y
KO:K02099	120	190	25	27	71	433	Y	Y	N	N	Y	N	N	N	N	N	N	N	N	N
KO:K02100	32	41	10	5	36	124	Y	Y	N	N	Y	Y	N	N	N	N	N	Y	N	N
KO:K02101	0	10	1	0	1	12	Y	Y	N	N	N	N	N	N	N	N	N	N	Y	Y
KO:K02103	39	90	8	14	14	165	Y	Y	N	N	N	N	N	N	N	N	N	N	Y	Y
KO:K02106	135	132	75	166	75	583	N	N	N	N	N	N	Y	Y	N	N	N	N	Y	N
KO:K02108	325	310	189	242	221	1287	N	Y	N	N	N	N	N	N	N	N	N	Y	N	N
KO:K02109	402	325	212	246	221	1406	N	N	N	N	N	N	N	N	N	N	N	Y	N	N
KO:K02110	327	313	190	249	228	1307	N	N	N	N	N	N	N	N	N	N	N	Y	N	N
KO:K02111	326	309	248	242	220	1345	N	N	N	Y	N	N	N	N	N	N	N	Y	N	N
KO:K02112	329	321	248	243	222	1363	N	N	N	Y	N	N	N	N	N	N	N	Y	N	N
KO:K02113	314	282	173	236	211	1216	N	N	N	N	N	N	N	N	N	N	N	Y	N	N
KO:K02114	343	324	191	247	222	1327	N	Y	N	N	N	N	N	N	N	N	N	Y	N	N
KO:K02115	340	324	184	242	223	1313	N	Y	N	N	N	N	N	N	N	N	N	Y	N	N
KO:K02116	281	206	146	184	114	931	N	N	Y	N	N	N	N	N	Y	N	N	Y	N	N
KO:K02117	1	0	1	0	0	2	N	N	N	N	N	N	N	N	N	N	N	N	N	N
KO:K02118	1	0	1	0	0	2	N	N	N	N	N	N	N	N	N	N	N	N	N	N
KO:K02120	0	0	1	0	0	1	N	N	N	N	N	N	N	N	N	N	N	N	N	N
KO:K02123	1	0	1	0	0	2	N	N	N	N	N	N	N	N	N	N	N	N	N	N
KO:K02124	1	0	1	0	0	2	N	N	N	N	N	N	N	N	N	N	N	N	N	N
KO:K02160	398	262	205	250	147	1262	N	N	N	Y	N	N	Y	N	Y	Y	N	Y	N	N
KO:K02164	49	55	13	115	105	337	N	N	N	N	Y	Y	Y	Y	N	N	N	N	Y	N
KO:K02167	246	133	116	181	108	784	N	N	N	N	N	N	Y	Y	Y	Y	N	Y	N	N
KO:K02168	195	144	107	346	192	984	N	N	N	N	Y	Y	Y	Y	N	N	N	N	Y	N
KO:K02169	191	166	107	188	105	757	N	N	N	N	N	N	Y	Y	N	N	N	Y	Y	N
KO:K02170	98	90	64	179	82	513	N	N	N	N	N	N	Y	Y	N	N	N	N	Y	N
KO:K02171	9	55	29	5	12	110	Y	Y	Y	Y	N	N	N	N	N	N	N	N	N	N
KO:K02172	7	49	22	4	3	85	Y	Y	Y	Y	N	N	N	N	N	N	N	N	Y	Y
KO:K02173	0	1	3	1	0	5	N	N	Y	Y	N	N	N	N	N	N	N	N	N	N
KO:K02182	45	49	46	43	77	260	N	N	N	N	Y	Y	N	N	N	N	N	Y	N	N
KO:K02183	0	0	1	0	0	1	N	N	N	N	N	N	N	N	N	N	N	N	N	N
KO:K02188	153	109	36	104	78	480	N	N	N	N	N	N	N	N	Y	Y	N	Y	N	N
KO:K02189	218	126	77	164	82	667	N	N	N	N	N	N	Y	Y	Y	Y	N	Y	N	N
KO:K02190	20	6	2	1	27	56	N	N	N	N	Y	Y	N	N	N	N	Y	Y	N	N
KO:K02191	20	6	3	1	27	57	N	N	N	N	Y	Y	N	N	N	N	Y	Y	N	N
KO:K02192	172	133	98	158	147	708	N	N	N	N	Y	Y	Y	N	N	N	N	Y	N	N
KO:K02193	160	89	96	182	76	603	N	N	N	N	N	N	Y	Y	N	N	N	Y	Y	N
KO:K02194	170	88	99	182	77	616	N	N	N	N	N	N	Y	Y	N	N	N	Y	N	N
KO:K02195	181	92	99	183	78	633	N	N	N	N	N	N	Y	Y	N	N	N	Y	N	N
KO:K02196	170	85	83	182	77	597	N	N	N	N	N	N	Y	Y	Y	N	N	Y	N	N
KO:K02197	179	92	96	183	78	628	N	N	N	N	N	N	Y	Y	N	N	N	Y	N	N
KO:K02198	175	91	97	189	83	635	N	N	Y	N	N	N	Y	Y	N	N	N	Y	N	N
KO:K02199	179	89	99	183	77	627	N	N	N	N	N	N	Y	Y	N	N	N	Y	N	N
KO:K02200	329	179	177	362	112	1159	N	N	N	N	N	N	Y	Y	N	N	N	Y	N	N
KO:K02203	82	56	62	300	34	534	N	N	N	N	N	N	Y	Y	N	N	N	N	Y	Y
KO:K02204	267	147	115	179	59	767	N	N	N	N	N	N	Y	Y	Y	Y	N	Y	N	N
KO:K02205	13	15	13	56	20	117	N	N	N	N	N	N	Y	Y	N	N	N	N	Y	Y
KO:K02217	66	120	35	34	90	345	Y	Y	N	N	Y	Y	N	N	N	N	N	Y	N	N
KO:K02221	297	240	158	215	192	1102	N	N	N	N	N	N	N	N	Y	N	Y	Y	N	N
KO:K02224	524	332	206	378	296	1736	N	N	N	N	N	N	Y	Y	Y	Y	Y	Y	N	N
KO:K02225	219	111	82	170	52	634	N	N	N	N	N	N	Y	Y	Y	Y	N	Y	N	N
KO:K02226	195	166	97	189	110	757	N	N	N	N	N	N	Y	Y	N	N	N	Y	Y	N
KO:K02227	355	258	150	199	182	1144	N	N	N	N	N	N	Y	N	Y	Y	N	Y	N	N
KO:K02228	139	49	69	165	81	503	N	N	N	N	N	N	Y	Y	N	N	N	Y	N	N
KO:K02229	199	108	77	173	118	675	N	N	N	N	N	N	Y	Y	Y	N	N	Y	N	N
KO:K02230	223	126	86	183	133	751	N	N	N	N	N	N	Y	Y	Y	N	N	Y	N	N
KO:K02231	550	412	244	386	358	1950	N	N	N	N	N	Y	Y	N	Y	N	N	Y	N	N
KO:K02232	263	181	120	191	156	911	N	N	N	N	N	N	Y	N	Y	N	Y	Y	N	N
KO:K02233	271	205	122	198	173	969	N	N	N	N	N	N	Y	N	Y	N	N	Y	N	N
KO:K02234	218	102	74	167	53	614	N	N	N	N	N	N	Y	Y	Y	Y	N	Y	N	N
KO:K02236	14	40	12	8	4	78	Y	Y	N	N	N	N	N	N	N	N	N	N	Y	Y
KO:K02237	259	241	152	221	186	1059	N	N	N	N	Y	N	Y	N	N	N	N	Y	Y	N
KO:K02238	225	259	161	227	205	1077	N	N	Y	N	Y	Y	Y	N	N	N	N	Y	Y	N
KO:K02239	24	61	9	9	8	111	Y	Y	N	N	N	N	N	N	N	N	N	N	Y	Y
KO:K02240	4	20	7	2	0	33	Y	Y	N	N	N	N	N	N	N	N	N	N	Y	Y
KO:K02241	3	11	3	0	0	17	Y	Y	N	N	N	N	N	N	N	N	N	N	N	N
KO:K02242	0	0	11	0	0	11	N	N	Y	Y	N	N	N	N	N	N	Y	Y	N	N
KO:K02243	0	0	6	0	0	6	N	N	Y	Y	N	N	N	N	N	N	Y	Y	N	N
KO:K02244	0	0	6	0	0	6	N	N	Y	Y	N	N	N	N	N	N	Y	Y	N	N
KO:K02245	0	0	6	0	0	6	N	N	Y	Y	N	N	N	N	N	N	Y	Y	N	N
KO:K02246	0	0	6	0	0	6	N	N	Y	Y	N	N	N	N	N	N	Y	Y	N	N
KO:K02247	0	0	2	0	0	2	N	N	Y	Y	N	N	N	N	N	N	N	N	N	N
KO:K02248	0	0	5	0	0	5	N	N	Y	Y	N	N	N	N	N	N	N	Y	N	N
KO:K02249	0	0	4	0	0	4	N	N	Y	Y	N	N	N	N	N	N	N	N	N	N
KO:K02250	0	0	7	0	0	7	N	N	Y	Y	N	N	N	N	N	N	Y	Y	N	N
KO:K02251	10	25	3	4	0	42	Y	Y	N	N	N	N	N	N	N	N	N	N	Y	Y
KO:K02253	5	1	2	2	0	10	N	N	N	N	N	N	N	N	N	N	N	N	N	N
KO:K02254	0	0	5	0	0	5	N	N	Y	Y	N	N	N	N	N	N	N	Y	N	N
KO:K02255	19	6	3	1	32	61	N	N	N	N	Y	Y	N	N	N	N	Y	Y	N	N
KO:K02257	0	0	77	0	0	77	N	N	Y	Y	N	N	N	N	N	N	Y	Y	N	N
KO:K02258	224	117	102	181	57	681	N	N	N	N	N	N	Y	Y	Y	Y	N	Y	N	N
KO:K02259	262	247	158	208	139	1014	N	Y	Y	N	N	N	Y	N	N	N	N	Y	Y	N
KO:K02274	492	359	199	266	202	1518	N	N	Y	N	N	N	Y	N	N	Y	N	Y	Y	N
KO:K02275	574	488	211	286	190	1749	N	Y	Y	N	N	N	Y	N	N	Y	N	Y	Y	N
KO:K02276	488	288	190	282	143	1391	N	N	Y	N	N	N	Y	N	N	Y	N	Y	N	N
KO:K02277	24	57	8	8	6	103	Y	Y	N	N	N	N	N	N	N	N	N	N	Y	Y
KO:K02278	363	256	115	196	90	1020	N	Y	N	N	N	N	Y	N	Y	Y	N	Y	Y	N
KO:K02279	331	203	128	193	75	930	N	N	Y	N	N	N	Y	N	Y	Y	N	Y	N	N
KO:K02280	336	196	127	183	74	916	N	N	N	N	N	N	Y	N	Y	Y	N	Y	N	N
KO:K02281	79	16	32	4	0	131	N	N	Y	Y	N	N	N	N	Y	Y	Y	Y	N	N
KO:K02282	325	202	129	190	73	919	N	N	Y	N	N	N	Y	N	Y	Y	N	Y	N	N
KO:K02283	472	441	189	248	175	1525	Y	Y	N	N	N	N	N	N	N	Y	N	Y	Y	N
KO:K02291	264	174	108	32	108	686	N	Y	Y	N	N	N	N	N	Y	Y	Y	Y	N	N
KO:K02292	1	0	0	2	3	6	N	N	N	N	N	N	N	N	N	N	N	N	N	N
KO:K02293	1	3	0	1	0	5	N	N	N	N	N	N	N	N	N	N	N	N	N	N
KO:K02294	0	0	3	1	0	4	N	N	Y	Y	N	N	N	N	N	N	N	N	N	N
KO:K02297	342	232	129	200	123	1026	N	N	N	N	N	N	Y	N	Y	Y	N	Y	N	N
KO:K02298	326	189	124	198	122	959	N	N	N	N	N	N	Y	N	Y	Y	Y	Y	N	N
KO:K02299	342	231	133	200	121	1027	N	N	N	N	N	N	Y	N	Y	Y	N	Y	N	N
KO:K02300	342	230	134	199	110	1015	N	N	N	N	N	N	Y	N	Y	Y	N	Y	N	N
KO:K02301	354	316	128	381	219	1398	N	N	N	N	N	N	Y	Y	Y	N	N	N	Y	N
KO:K02302	708	513	342	603	645	2811	N	N	N	N	Y	Y	Y	Y	N	N	N	Y	N	N
KO:K02303	370	235	165	250	98	1118	N	N	Y	N	N	N	Y	Y	Y	Y	N	Y	N	N
KO:K02304	48	120	36	18	18	240	Y	Y	N	N	N	N	N	N	N	N	N	N	Y	Y
KO:K02305	31	32	12	106	15	196	N	N	N	N	N	N	Y	Y	N	N	N	N	Y	Y
KO:K02313	316	283	177	237	209	1222	N	N	N	N	N	N	N	N	N	N	N	Y	N	N
KO:K02314	368	368	213	368	285	1602	N	N	N	N	N	N	N	Y	N	N	N	Y	N	N
KO:K02315	35	36	20	56	59	206	N	N	N	N	Y	Y	Y	Y	N	N	N	N	N	N
KO:K02316	323	293	177	242	212	1247	N	N	N	N	N	N	N	N	N	N	N	Y	N	N
KO:K02317	21	6	3	1	33	64	N	N	N	N	Y	Y	N	N	N	N	Y	Y	N	N
KO:K02334	374	187	84	38	126	809	N	N	N	N	N	N	N	N	Y	Y	Y	Y	N	N
KO:K02335	337	337	214	259	222	1369	N	Y	N	Y	N	N	N	N	N	N	N	Y	N	N
KO:K02336	169	95	73	168	89	594	N	N	N	N	N	N	Y	Y	Y	N	N	Y	N	N
KO:K02337	371	324	182	250	253	1380	N	N	N	N	N	Y	N	N	N	N	N	Y	N	N
KO:K02338	332	315	185	243	220	1295	N	Y	N	N	N	N	N	N	N	N	N	Y	N	N
KO:K02339	259	143	122	190	107	821	N	N	N	N	N	N	Y	Y	Y	Y	Y	Y	N	N
KO:K02340	312	281	173	235	211	1212	N	N	N	N	N	N	N	N	N	N	N	Y	N	N
KO:K02341	312	278	171	237	205	1203	N	N	N	N	N	N	Y	N	N	N	N	Y	N	N
KO:K02342	730	591	387	658	413	2779	N	N	N	N	N	N	N	Y	N	N	N	Y	N	N
KO:K02343	308	291	170	237	211	1217	N	N	N	N	N	N	Y	N	N	N	N	Y	N	N
KO:K02344	26	12	10	7	48	103	N	N	N	N	Y	Y	N	N	N	N	Y	Y	N	N
KO:K02345	34	20	14	13	93	174	N	N	N	N	Y	Y	N	N	N	N	Y	Y	N	N
KO:K02346	469	494	232	286	384	1865	N	Y	N	N	N	Y	N	N	N	N	N	Y	N	N
KO:K02347	25	33	10	62	19	149	N	N	N	N	N	N	Y	Y	N	N	N	N	Y	Y
KO:K02348	213	135	120	192	168	828	N	N	N	N	Y	Y	Y	Y	N	N	Y	Y	N	N
KO:K02351	98	110	45	22	32	307	Y	Y	N	N	N	N	N	N	Y	N	N	Y	N	N
KO:K02352	5	4	5	1	5	20	N	N	N	N	N	N	N	N	N	N	N	Y	N	N
KO:K02355	550	462	255	290	383	1940	N	Y	N	N	N	Y	N	N	N	N	N	Y	N	N
KO:K02356	359	320	193	254	263	1389	N	N	N	N	N	Y	N	N	N	N	N	Y	N	N
KO:K02357	313	284	171	236	212	1216	N	N	N	N	N	N	N	N	N	N	N	Y	N	N
KO:K02358	406	385	206	338	339	1674	Y	N	N	N	Y	Y	Y	N	N	N	N	Y	Y	N
KO:K02361	66	96	27	67	156	412	N	N	N	N	Y	Y	N	N	N	N	N	Y	N	N
KO:K02362	86	49	82	164	56	437	N	N	N	Y	N	N	Y	Y	N	N	N	N	Y	N
KO:K02363	58	63	35	47	54	257	N	N	N	N	Y	Y	N	N	N	N	N	Y	N	N
KO:K02364	49	25	8	21	66	169	N	N	N	N	Y	Y	N	N	N	N	Y	Y	N	N
KO:K02371	56	68	39	28	93	284	N	N	N	N	Y	Y	N	N	N	N	Y	Y	N	N
KO:K02372	419	307	179	228	154	1287	N	N	N	N	N	N	Y	N	Y	Y	N	Y	Y	N
KO:K02377	179	78	72	48	46	423	N	N	N	Y	N	N	N	N	Y	Y	Y	Y	N	N
KO:K02379	327	248	158	215	203	1151	N	N	N	N	Y	N	N	N	Y	N	Y	Y	N	N
KO:K02380	125	97	44	110	102	478	N	N	N	N	Y	Y	Y	N	N	N	N	Y	N	N
KO:K02381	12	11	12	2	22	59	N	N	N	N	Y	Y	N	N	N	N	Y	Y	N	N
KO:K02385	34	83	16	12	12	157	Y	Y	N	N	N	N	N	N	N	N	N	N	Y	Y
KO:K02386	242	146	133	200	82	803	N	N	N	Y	N	N	Y	Y	Y	N	N	Y	N	N
KO:K02387	290	241	161	228	98	1018	N	N	N	N	N	N	Y	Y	Y	N	N	Y	Y	N
KO:K02388	341	238	161	215	95	1050	N	N	N	N	N	N	Y	N	Y	Y	N	Y	Y	N
KO:K02389	292	226	162	211	95	986	N	N	N	Y	N	N	Y	N	Y	N	N	Y	Y	N
KO:K02390	351	253	165	233	102	1104	N	N	N	N	N	N	Y	N	Y	Y	N	Y	Y	N
KO:K02391	241	146	137	200	83	807	N	N	N	Y	N	N	Y	Y	Y	N	N	Y	N	N
KO:K02392	312	284	165	243	101	1105	N	Y	N	N	N	N	Y	Y	Y	N	N	N	Y	N
KO:K02393	297	175	151	201	87	911	N	N	N	Y	N	N	Y	N	Y	Y	N	Y	N	N
KO:K02394	251	153	138	200	83	825	N	N	N	Y	N	N	Y	Y	Y	N	N	Y	N	N
KO:K02395	184	140	116	188	88	716	N	N	N	Y	N	N	Y	Y	N	N	N	Y	Y	N
KO:K02396	297	229	149	211	95	981	N	N	N	N	N	N	Y	N	Y	Y	N	Y	Y	N
KO:K02397	297	231	148	210	95	981	N	N	N	N	N	N	Y	N	Y	Y	N	Y	Y	N
KO:K02398	189	191	118	206	92	796	N	N	N	N	N	N	Y	Y	N	N	N	N	Y	N
KO:K02399	155	119	86	187	73	620	N	N	N	N	N	N	Y	Y	N	N	N	N	Y	N
KO:K02400	286	237	157	211	95	986	N	N	N	Y	N	N	Y	N	Y	N	N	Y	Y	N
KO:K02401	286	235	157	214	95	987	N	N	N	Y	N	N	Y	N	Y	N	N	Y	Y	N
KO:K02402	153	108	57	18	51	387	N	Y	N	N	N	N	N	N	Y	Y	Y	Y	N	N
KO:K02403	169	120	67	18	62	436	N	Y	N	N	N	N	N	N	Y	Y	Y	Y	N	N
KO:K02404	176	177	85	189	68	695	Y	Y	N	N	N	N	Y	Y	N	N	N	N	Y	N
KO:K02405	214	222	134	207	96	873	Y	Y	N	N	N	N	Y	Y	N	N	N	N	Y	N
KO:K02406	698	354	267	252	108	1679	N	N	N	Y	N	N	Y	N	Y	Y	N	Y	Y	N
KO:K02407	241	252	142	213	113	961	Y	Y	N	N	N	N	Y	Y	N	N	N	N	Y	N
KO:K02408	286	239	158	215	95	993	N	N	N	Y	N	N	Y	N	Y	N	N	Y	Y	N
KO:K02409	286	232	152	215	95	980	N	N	N	N	N	N	Y	N	Y	N	N	Y	Y	N
KO:K02410	281	231	148	215	95	970	N	N	N	N	N	N	Y	Y	Y	N	N	Y	Y	N
KO:K02411	199	212	138	211	94	854	Y	Y	N	Y	N	N	Y	Y	N	N	N	N	Y	N
KO:K02412	282	235	156	214	94	981	N	N	N	Y	N	N	Y	N	Y	N	N	Y	Y	N
KO:K02413	189	191	109	196	89	774	Y	Y	N	N	N	N	Y	Y	N	N	N	N	Y	N
KO:K02414	185	200	107	202	93	787	Y	Y	N	N	N	N	Y	Y	N	N	N	N	Y	N
KO:K02415	322	241	181	370	119	1233	N	N	N	N	N	N	Y	Y	Y	N	N	N	Y	N
KO:K02416	277	234	145	214	94	964	N	N	N	N	N	N	Y	Y	Y	N	N	Y	Y	N
KO:K02417	289	232	177	215	94	1007	N	N	N	Y	N	N	Y	N	Y	N	N	Y	Y	N
KO:K02418	188	196	122	195	92	793	Y	Y	N	N	N	N	Y	Y	N	N	N	N	Y	N
KO:K02419	287	234	157	215	96	989	N	N	N	Y	N	N	Y	N	Y	N	N	Y	Y	N
KO:K02420	329	235	158	215	95	1032	N	N	N	N	N	N	Y	N	Y	Y	N	Y	Y	N
KO:K02421	286	233	156	215	94	984	N	N	N	Y	N	N	Y	N	Y	N	N	Y	Y	N
KO:K02422	202	217	130	221	102	872	Y	Y	N	N	N	N	Y	Y	N	N	N	N	Y	N
KO:K02423	97	72	93	15	47	324	N	N	Y	Y	N	N	N	N	Y	N	Y	Y	N	N
KO:K02424	414	276	141	266	155	1252	N	N	N	N	N	N	N	N	Y	Y	N	Y	N	N
KO:K02425	5	7	9	5	16	42	N	N	N	N	Y	Y	N	N	N	N	N	Y	N	N
KO:K02426	221	167	129	224	215	956	N	N	N	N	Y	Y	Y	Y	N	N	N	Y	N	N
KO:K02427	258	143	120	189	107	817	N	N	N	N	N	N	Y	Y	Y	Y	Y	Y	N	N
KO:K02428	346	363	220	280	309	1518	N	Y	N	N	N	Y	N	N	N	N	N	Y	N	N
KO:K02429	122	133	112	104	129	600	N	N	N	Y	N	Y	N	N	N	N	N	Y	N	N
KO:K02430	26	16	11	3	85	141	N	N	N	N	Y	Y	N	N	N	N	Y	Y	N	N
KO:K02431	325	139	65	24	73	626	Y	N	N	N	N	N	N	N	Y	Y	Y	Y	N	N
KO:K02433	1454	1032	722	826	566	4600	N	N	N	Y	N	N	N	N	Y	Y	N	Y	N	N
KO:K02434	530	444	296	414	276	1960	N	N	Y	N	N	N	Y	N	Y	N	N	Y	N	N
KO:K02435	538	446	298	414	278	1974	N	N	Y	N	N	N	Y	N	N	N	N	Y	N	N
KO:K02436	7	9	2	1	14	33	N	N	N	N	Y	Y	N	N	N	N	N	Y	N	N
KO:K02437	378	343	223	404	269	1617	N	N	N	N	N	N	N	Y	N	N	Y	Y	N	N
KO:K02438	424	252	104	220	255	1255	N	N	N	N	Y	Y	Y	N	Y	Y	Y	Y	N	N
KO:K02439	80	45	49	169	76	419	N	N	N	N	N	N	Y	Y	N	N	N	N	Y	N
KO:K02440	187	167	109	183	140	786	N	N	N	N	N	N	Y	Y	N	N	N	Y	Y	N
KO:K02441	79	45	47	168	77	416	N	N	N	N	N	N	Y	Y	N	N	N	N	Y	N
KO:K02442	31	20	33	122	11	217	N	N	N	N	N	N	Y	Y	N	N	N	N	Y	Y
KO:K02443	59	88	23	17	31	218	Y	Y	N	N	N	N	N	N	N	N	N	N	N	N
KO:K02444	351	181	163	209	149	1053	N	N	N	N	N	N	Y	N	Y	Y	Y	Y	N	N
KO:K02445	75	36	66	160	66	403	N	N	N	N	N	N	Y	Y	N	N	N	N	Y	N
KO:K02446	66	121	58	40	130	415	Y	Y	N	N	Y	Y	N	N	N	N	Y	Y	N	N
KO:K02448	31	31	15	101	15	193	N	N	N	N	N	N	Y	Y	N	N	N	N	Y	Y
KO:K02450	3	6	17	1	0	27	N	N	Y	Y	N	N	N	N	N	N	Y	Y	N	N
KO:K02451	19	8	16	3	27	73	N	N	Y	Y	Y	Y	N	N	N	N	Y	Y	N	N
KO:K02452	148	118	73	122	98	559	N	N	N	N	N	N	N	N	N	N	N	Y	N	N
KO:K02453	250	201	160	288	138	1037	N	N	N	N	N	N	Y	Y	N	N	N	Y	N	N
KO:K02454	312	251	222	481	170	1436	N	N	N	N	N	N	Y	Y	N	N	N	N	Y	N
KO:K02455	254	209	159	297	136	1055	N	N	N	N	N	N	Y	Y	N	N	N	N	N	N
KO:K02456	368	311	245	467	169	1560	N	N	N	Y	N	N	Y	Y	N	N	N	N	N	N
KO:K02457	201	154	114	224	112	805	N	N	N	N	N	N	Y	Y	N	N	N	Y	N	N
KO:K02458	206	164	116	226	123	835	N	N	N	N	N	N	Y	Y	N	N	N	Y	N	N
KO:K02459	204	163	118	228	124	837	N	N	N	N	N	N	Y	Y	N	N	N	Y	N	N
KO:K02460	205	154	119	224	113	815	N	N	N	N	N	N	Y	Y	N	N	N	Y	N	N
KO:K02461	179	137	115	218	106	755	N	N	N	N	N	N	Y	Y	N	N	N	N	N	N
KO:K02462	176	130	109	206	103	724	N	N	N	N	N	N	Y	Y	N	N	N	Y	N	N
KO:K02463	140	106	82	88	64	480	N	N	Y	Y	N	N	N	N	Y	N	Y	Y	N	N
KO:K02464	40	10	6	8	58	122	N	N	N	N	Y	Y	N	N	N	N	Y	Y	N	N
KO:K02465	22	10	6	6	44	88	N	N	N	N	Y	Y	N	N	N	N	Y	Y	N	N
KO:K02466	24	12	8	6	46	96	N	N	N	N	Y	Y	N	N	N	N	Y	Y	N	N
KO:K02467	25	12	6	6	48	97	N	N	N	N	Y	Y	N	N	N	N	Y	Y	N	N
KO:K02468	23	10	3	6	47	89	N	N	N	N	Y	Y	N	N	N	N	Y	Y	N	N
KO:K02469	333	329	198	251	227	1338	N	Y	N	N	N	N	N	N	N	N	N	Y	N	N
KO:K02470	338	351	199	256	236	1380	N	Y	N	N	N	N	N	N	N	N	N	Y	N	N
KO:K02471	345	153	111	178	176	963	N	N	N	N	N	N	Y	N	Y	Y	Y	Y	N	N
KO:K02472	62	46	48	25	99	280	N	N	N	N	Y	Y	N	N	N	N	Y	Y	N	N
KO:K02473	22	29	25	34	10	120	N	N	N	Y	N	N	Y	Y	N	N	N	N	Y	N
KO:K02474	64	103	90	58	32	347	Y	Y	Y	Y	N	N	N	N	N	N	N	N	Y	N
KO:K02475	13	34	15	9	7	78	Y	Y	N	N	N	N	N	N	N	N	N	N	Y	N
KO:K02476	25	59	30	20	27	161	Y	Y	N	N	N	N	N	N	N	N	N	N	N	N
KO:K02477	121	164	126	46	135	592	Y	Y	N	Y	Y	Y	N	N	N	N	N	Y	N	N
KO:K02478	75	81	88	20	114	378	Y	N	N	Y	Y	Y	N	N	N	N	Y	Y	N	N
KO:K02479	15	18	8	10	22	73	N	N	N	N	Y	Y	N	N	N	N	N	Y	N	N
KO:K02480	171	89	61	81	132	534	N	N	N	N	Y	Y	N	N	Y	Y	Y	Y	N	N
KO:K02481	4	7	25	13	2	51	N	N	Y	Y	N	N	N	N	N	N	N	N	N	N
KO:K02482	18	11	24	4	11	68	N	N	Y	Y	N	N	N	N	N	N	Y	Y	N	N
KO:K02483	1307	761	926	733	393	4120	N	N	Y	Y	N	N	Y	N	Y	Y	Y	Y	N	N
KO:K02484	441	419	288	322	276	1746	N	Y	N	Y	N	N	Y	N	N	N	N	Y	N	N
KO:K02485	95	40	26	20	78	259	N	N	N	N	Y	Y	N	N	Y	Y	Y	Y	N	N
KO:K02486	21	20	0	0	2	43	Y	Y	N	N	N	N	N	N	Y	Y	N	N	N	N
KO:K02487	20	21	16	113	44	214	N	N	N	N	Y	N	Y	Y	N	N	N	N	Y	Y
KO:K02488	83	35	41	6	2	167	N	N	Y	Y	N	N	N	N	Y	Y	Y	Y	N	N
KO:K02490	23	66	9	9	9	116	Y	Y	N	N	N	N	N	N	N	N	N	N	Y	Y
KO:K02491	19	57	21	6	4	107	Y	Y	N	N	N	N	N	N	N	N	N	N	Y	Y
KO:K02492	239	268	145	232	208	1092	Y	Y	N	N	Y	Y	Y	N	N	N	N	Y	Y	N
KO:K02493	319	304	211	242	271	1347	N	N	N	Y	N	Y	N	N	N	N	N	Y	N	N
KO:K02494	182	126	97	185	107	697	N	N	N	N	N	N	Y	Y	N	N	N	Y	Y	N
KO:K02495	683	532	264	620	359	2458	N	N	N	N	N	N	N	Y	N	N	N	Y	Y	N
KO:K02496	103	75	76	179	83	516	N	N	N	N	N	N	Y	Y	N	N	N	N	Y	N
KO:K02497	24	61	10	8	4	107	Y	Y	N	N	N	N	N	N	N	N	N	N	Y	Y
KO:K02498	260	145	116	189	107	817	N	N	N	N	N	N	Y	Y	Y	Y	N	Y	N	N
KO:K02499	24	63	13	9	14	123	Y	Y	N	N	N	N	N	N	N	N	N	N	Y	Y
KO:K02500	335	295	189	269	221	1309	N	N	N	N	N	N	N	N	N	N	N	Y	N	N
KO:K02501	336	295	192	269	219	1311	N	N	N	N	N	N	N	N	N	N	N	Y	N	N
KO:K02502	243	172	110	183	64	772	N	N	N	N	N	N	Y	Y	Y	Y	N	Y	Y	N
KO:K02503	421	366	209	254	193	1443	Y	Y	N	N	N	N	Y	N	Y	N	N	Y	Y	N
KO:K02504	26	12	10	7	48	103	N	N	N	N	Y	Y	N	N	N	N	Y	Y	N	N
KO:K02505	26	12	10	7	47	102	N	N	N	N	Y	Y	N	N	N	N	Y	Y	N	N
KO:K02506	22	5	0	1	32	60	N	N	N	N	Y	Y	N	N	Y	N	Y	Y	N	N
KO:K02507	26	12	10	7	48	103	N	N	N	N	Y	Y	N	N	N	N	Y	Y	N	N
KO:K02508	41	27	25	82	64	239	N	N	N	N	Y	Y	Y	Y	N	N	N	N	N	N
KO:K02509	173	125	65	106	100	569	N	N	N	N	N	N	N	N	Y	N	N	Y	N	N
KO:K02510	411	279	147	216	122	1175	N	N	N	N	N	N	N	N	Y	Y	N	Y	N	N
KO:K02511	38	21	3	6	57	125	N	N	N	N	Y	Y	N	N	N	N	Y	Y	N	N
KO:K02517	416	288	345	390	266	1705	N	N	N	Y	Y	N	Y	Y	Y	N	Y	Y	N	N
KO:K02518	405	341	198	241	239	1424	N	Y	N	N	N	N	N	N	N	N	N	Y	N	N
KO:K02519	309	280	170	237	208	1204	N	N	N	N	N	N	N	N	N	N	N	Y	N	N
KO:K02520	319	337	176	242	216	1290	N	Y	N	N	Y	N	Y	N	N	N	N	Y	Y	N
KO:K02521	27	16	13	19	50	125	N	N	N	N	Y	Y	N	N	N	N	Y	Y	N	N
KO:K02523	267	170	135	202	133	907	N	N	N	N	N	N	Y	Y	Y	N	N	Y	N	N
KO:K02525	170	125	71	149	105	620	N	N	N	N	N	N	Y	Y	N	N	N	Y	N	N
KO:K02526	100	71	33	34	45	283	N	N	N	N	N	N	N	N	Y	Y	N	Y	N	N
KO:K02527	1056	676	504	804	508	3548	N	N	N	N	N	N	Y	Y	Y	Y	N	Y	N	N
KO:K02528	313	283	173	236	210	1215	N	N	N	N	N	N	N	N	N	N	N	Y	N	N
KO:K02529	3129	2401	1156	823	801	8310	Y	Y	N	N	N	N	N	N	Y	Y	N	Y	N	N
KO:K02530	0	0	1	0	0	1	N	N	N	N	N	N	N	N	N	N	N	N	N	N
KO:K02532	121	49	24	17	161	372	N	N	N	N	Y	Y	N	N	N	Y	Y	Y	N	N
KO:K02533	195	89	75	22	76	457	N	N	Y	N	N	N	N	N	Y	Y	Y	Y	N	N
KO:K02535	286	165	118	194	122	885	N	N	N	N	N	N	Y	N	Y	Y	N	Y	N	N
KO:K02536	280	213	134	223	147	997	N	N	N	N	N	N	Y	Y	Y	N	N	Y	N	N
KO:K02538	5	6	3	1	14	29	N	N	N	N	Y	Y	N	N	N	N	Y	Y	N	N
KO:K02548	122	236	95	100	320	873	Y	Y	N	N	Y	Y	N	N	N	N	Y	Y	N	N
KO:K02549	64	110	65	47	154	440	N	N	N	N	Y	Y	N	N	N	N	Y	Y	N	N
KO:K02550	1	1	21	0	1	24	N	N	Y	Y	N	N	N	N	N	N	Y	Y	N	N
KO:K02551	57	86	57	44	138	382	N	N	N	N	Y	Y	N	N	N	N	Y	Y	N	N
KO:K02552	42	50	38	17	41	188	N	N	Y	Y	N	Y	N	N	N	N	Y	Y	N	N
KO:K02553	117	108	88	192	164	669	N	N	N	N	Y	Y	Y	Y	N	N	N	Y	N	N
KO:K02554	125	112	107	81	149	574	N	N	Y	Y	Y	Y	N	N	N	N	Y	Y	N	N
KO:K02556	468	390	233	398	150	1639	N	N	N	N	N	N	Y	Y	Y	N	N	N	Y	N
KO:K02557	561	442	258	418	171	1850	Y	Y	N	N	N	N	Y	Y	Y	Y	N	Y	Y	N
KO:K02558	189	153	103	198	127	770	N	N	N	N	N	N	Y	Y	N	N	N	Y	Y	N
KO:K02560	26	12	10	7	47	102	N	N	N	N	Y	Y	N	N	N	N	Y	Y	N	N
KO:K02562	26	13	12	6	48	105	N	N	N	N	Y	Y	N	N	N	N	Y	Y	N	N
KO:K02563	324	306	174	240	212	1256	N	Y	N	N	N	N	N	N	N	N	N	Y	N	N
KO:K02564	101	200	78	31	90	500	Y	Y	N	N	Y	N	N	N	N	N	N	Y	N	N
KO:K02565	28	15	10	7	48	108	N	N	N	N	Y	Y	N	N	N	N	Y	Y	N	N
KO:K02566	55	62	38	19	66	240	N	N	N	N	Y	Y	N	N	N	N	Y	Y	N	N
KO:K02567	33	41	29	30	18	151	N	N	N	Y	N	N	N	N	N	N	N	N	N	N
KO:K02568	34	38	30	30	18	150	N	N	Y	Y	N	N	N	N	N	N	N	N	N	N
KO:K02569	34	41	28	32	19	154	N	N	N	N	N	N	N	N	N	N	N	N	N	N
KO:K02570	35	44	30	30	18	157	N	Y	N	Y	N	N	N	N	N	N	N	N	N	N
KO:K02571	27	40	20	27	14	128	Y	Y	N	N	N	N	N	N	N	N	N	N	Y	N
KO:K02572	22	14	12	7	15	70	N	N	N	N	N	N	N	N	N	N	Y	Y	N	N
KO:K02573	1	1	3	2	1	8	N	N	N	N	N	N	N	N	N	N	N	N	N	N
KO:K02574	1	1	3	2	1	8	N	N	N	N	N	N	N	N	N	N	N	N	N	N
KO:K02575	409	373	181	410	438	1811	N	N	N	N	Y	Y	N	Y	Y	N	Y	Y	N	N
KO:K02584	94	17	3	7	18	139	N	N	N	N	N	N	N	N	Y	Y	Y	Y	N	N
KO:K02585	110	18	2	9	21	160	N	N	N	N	N	N	N	N	Y	Y	Y	Y	N	N
KO:K02586	128	18	2	14	21	183	N	N	N	N	N	N	N	N	Y	Y	Y	Y	N	N
KO:K02587	122	17	2	8	21	170	N	N	N	N	N	N	N	N	Y	Y	Y	Y	N	N
KO:K02588	134	18	2	12	23	189	N	N	N	N	N	N	N	N	Y	Y	Y	Y	N	N
KO:K02589	5	4	0	3	0	12	N	N	N	N	N	N	N	N	N	N	N	N	N	N
KO:K02591	128	18	2	15	21	184	N	N	N	N	N	N	N	N	Y	Y	Y	Y	N	N
KO:K02592	106	17	2	7	21	153	N	N	N	N	N	N	N	N	Y	Y	Y	Y	N	N
KO:K02593	77	4	1	2	18	102	N	N	N	N	N	N	N	N	Y	Y	Y	Y	N	N
KO:K02594	72	20	3	8	22	125	N	N	N	N	N	N	N	N	Y	Y	Y	Y	N	N
KO:K02595	84	3	1	2	18	108	N	N	N	N	N	N	N	N	Y	Y	Y	Y	N	N
KO:K02596	103	16	2	6	21	148	N	N	N	N	N	N	N	N	Y	Y	Y	Y	N	N
KO:K02597	100	6	2	2	19	129	N	N	N	N	N	N	N	N	Y	Y	Y	Y	N	N
KO:K02598	48	77	20	18	44	207	Y	Y	N	N	Y	Y	N	N	N	N	N	N	N	N
KO:K02600	312	284	173	238	216	1223	N	N	N	N	N	N	N	N	N	N	N	Y	N	N
KO:K02601	341	308	175	238	215	1277	N	Y	N	N	N	N	N	N	N	N	N	Y	N	N
KO:K02609	162	155	87	79	109	592	Y	Y	N	N	N	N	N	N	N	N	Y	Y	N	N
KO:K02610	157	151	84	79	111	582	Y	Y	N	N	N	Y	N	N	N	N	Y	Y	N	N
KO:K02611	157	151	86	79	111	584	Y	Y	N	N	N	Y	N	N	N	N	Y	Y	N	N
KO:K02612	158	152	84	78	109	581	Y	Y	N	N	N	N	N	N	N	N	Y	Y	N	N
KO:K02613	171	181	94	102	152	700	N	Y	N	N	Y	Y	N	N	N	N	Y	Y	N	N
KO:K02614	208	182	105	243	131	869	N	N	N	N	N	N	Y	Y	N	N	N	N	Y	N
KO:K02615	48	42	12	10	112	224	N	N	N	N	Y	Y	N	N	N	N	Y	Y	N	N
KO:K02616	86	100	67	78	171	502	N	N	N	N	Y	Y	N	N	N	N	Y	Y	N	N
KO:K02617	84	77	36	59	82	338	N	N	N	N	Y	Y	N	N	N	N	N	Y	N	N
KO:K02618	166	184	114	144	172	780	N	N	N	N	Y	Y	N	N	N	N	N	Y	N	N
KO:K02619	215	221	113	220	182	951	N	N	N	N	Y	Y	Y	Y	N	N	N	Y	Y	N
KO:K02621	292	234	141	212	136	1015	N	N	N	N	N	N	Y	N	Y	N	N	Y	Y	N
KO:K02622	290	234	142	212	136	1014	N	N	N	N	N	N	Y	N	Y	N	N	Y	Y	N
KO:K02623	191	98	40	84	48	461	N	N	N	N	N	N	N	N	Y	Y	Y	Y	N	N
KO:K02624	431	255	190	224	177	1277	N	N	N	N	N	N	Y	N	Y	Y	N	Y	N	N
KO:K02625	25	12	30	63	13	143	N	N	N	Y	N	N	Y	Y	N	N	N	N	Y	N
KO:K02626	0	0	1	0	0	1	N	N	N	N	N	N	N	N	N	N	N	N	N	N
KO:K02636	0	0	3	0	0	3	N	N	Y	Y	N	N	N	N	N	N	N	N	N	N
KO:K02639	0	0	24	0	0	24	N	N	Y	Y	N	N	N	N	N	N	Y	Y	N	N
KO:K02647	102	108	63	173	96	542	N	N	N	N	N	N	Y	Y	N	N	N	N	Y	N
KO:K02650	182	162	102	194	68	708	N	N	N	N	N	N	Y	Y	N	N	N	N	Y	N
KO:K02651	468	270	174	244	91	1247	N	N	Y	N	N	N	Y	N	Y	Y	N	Y	N	N
KO:K02652	139	125	65	112	51	492	N	Y	N	N	N	N	Y	N	Y	N	N	N	Y	N
KO:K02653	164	142	97	190	62	655	N	N	N	N	N	N	Y	Y	N	N	N	N	Y	N
KO:K02654	408	374	276	434	320	1812	N	N	N	N	N	N	Y	Y	N	N	N	Y	Y	N
KO:K02655	163	137	114	198	62	674	N	N	N	Y	N	N	Y	Y	N	N	N	N	Y	N
KO:K02656	77	65	76	179	50	447	N	N	N	Y	N	N	Y	Y	N	N	N	N	Y	Y
KO:K02657	75	64	69	177	36	421	N	N	N	N	N	N	Y	Y	N	N	N	N	Y	Y
KO:K02658	93	96	75	184	40	488	N	N	N	N	N	N	Y	Y	N	N	N	N	Y	Y
KO:K02659	84	63	68	176	37	428	N	N	N	N	N	N	Y	Y	N	N	N	N	Y	Y
KO:K02660	83	63	67	175	38	426	N	N	N	N	N	N	Y	Y	N	N	N	N	Y	Y
KO:K02661	4	15	2	25	15	61	N	N	N	N	N	N	Y	Y	N	N	N	N	Y	Y
KO:K02662	82	85	75	179	36	457	N	N	Y	N	N	N	Y	Y	N	N	N	N	Y	Y
KO:K02663	142	105	69	174	58	548	N	N	N	N	N	N	Y	Y	N	N	N	N	Y	N
KO:K02664	70	68	54	164	24	380	N	N	N	N	N	N	Y	Y	N	N	N	N	Y	Y
KO:K02665	59	53	45	112	24	293	N	N	N	N	N	N	Y	Y	N	N	N	N	Y	Y
KO:K02666	160	100	87	164	59	570	N	N	N	N	N	N	Y	Y	N	N	N	Y	Y	N
KO:K02667	50	46	43	110	23	272	N	N	N	N	N	N	Y	Y	N	N	N	N	Y	Y
KO:K02668	44	44	39	95	22	244	N	N	N	N	N	N	Y	Y	N	N	N	N	Y	Y
KO:K02669	161	129	98	237	109	734	N	N	N	N	N	N	Y	Y	N	N	N	N	Y	N
KO:K02670	61	84	75	135	29	384	N	N	N	Y	N	N	Y	Y	N	N	N	N	Y	Y
KO:K02671	99	95	89	195	41	519	N	N	N	Y	N	N	Y	Y	N	N	N	N	Y	Y
KO:K02672	159	128	105	196	61	649	N	N	N	N	N	N	Y	Y	N	N	N	N	Y	N
KO:K02673	80	75	76	185	36	452	N	N	N	Y	N	N	Y	Y	N	N	N	N	Y	Y
KO:K02674	55	70	55	113	25	318	N	N	N	N	N	N	Y	Y	N	N	N	N	Y	Y
KO:K02675	2	3	0	4	7	16	N	N	N	N	Y	Y	N	N	N	N	N	N	N	N
KO:K02676	43	43	37	94	22	239	N	N	N	N	N	N	Y	Y	N	N	N	N	Y	Y
KO:K02679	26	12	10	7	50	105	N	N	N	N	Y	Y	N	N	N	N	Y	Y	N	N
KO:K02680	26	12	10	7	48	103	N	N	N	N	Y	Y	N	N	N	N	Y	Y	N	N
KO:K02681	26	12	10	7	48	103	N	N	N	N	Y	Y	N	N	N	N	Y	Y	N	N
KO:K02682	26	12	10	8	48	104	N	N	N	N	Y	Y	N	N	N	N	Y	Y	N	N
KO:K02686	107	66	43	11	51	278	N	N	N	N	N	N	N	N	Y	Y	Y	Y	N	N
KO:K02687	290	233	144	212	136	1015	N	N	N	N	N	N	Y	N	Y	N	N	Y	Y	N
KO:K02688	127	78	42	29	53	329	N	N	N	N	N	N	N	N	Y	Y	Y	Y	N	N
KO:K02742	80	45	54	170	79	428	N	N	N	N	N	N	Y	Y	N	N	N	N	Y	N
KO:K02744	3	8	12	5	26	54	N	N	N	N	Y	Y	N	N	N	N	Y	Y	N	N
KO:K02745	4	8	9	5	22	48	N	N	N	N	Y	Y	N	N	N	N	Y	Y	N	N
KO:K02746	4	8	9	5	26	52	N	N	N	N	Y	Y	N	N	N	N	Y	Y	N	N
KO:K02747	4	8	9	5	26	52	N	N	N	N	Y	Y	N	N	N	N	Y	Y	N	N
KO:K02750	68	18	10	7	98	201	N	N	N	N	Y	Y	N	N	N	Y	Y	Y	N	N
KO:K02753	24	10	10	5	40	89	N	N	N	N	Y	Y	N	N	N	N	Y	Y	N	N
KO:K02757	177	210	74	34	119	614	N	Y	N	N	Y	Y	N	N	N	N	Y	Y	N	N
KO:K02759	119	73	59	18	178	447	N	N	N	N	Y	Y	N	N	N	N	Y	Y	N	N
KO:K02760	149	116	80	31	231	607	N	N	N	N	Y	Y	N	N	N	N	Y	Y	N	N
KO:K02761	169	93	63	24	276	625	N	N	N	N	Y	Y	N	N	N	N	Y	Y	N	N
KO:K02765	41	99	16	17	16	189	Y	Y	N	N	N	N	N	N	N	N	N	N	Y	Y
KO:K02768	29	26	11	3	34	103	N	N	N	N	Y	Y	N	N	N	N	Y	Y	N	N
KO:K02769	37	14	5	2	37	95	N	N	N	N	Y	Y	N	N	N	Y	Y	Y	N	N
KO:K02770	179	140	88	189	159	755	N	N	N	N	N	Y	Y	Y	N	N	N	Y	Y	N
KO:K02771	1	2	2	2	3	10	N	N	N	N	N	N	N	N	N	N	N	N	N	N
KO:K02773	7	9	8	2	26	52	N	N	N	N	Y	Y	N	N	N	N	Y	Y	N	N
KO:K02774	7	9	11	2	26	55	N	N	N	N	Y	Y	N	N	N	N	Y	Y	N	N
KO:K02775	24	11	10	3	47	95	N	N	N	N	Y	Y	N	N	N	N	Y	Y	N	N
KO:K02777	48	54	20	16	64	202	N	N	N	N	Y	Y	N	N	N	N	Y	Y	N	N
KO:K02778	22	3	0	2	27	54	N	N	N	N	Y	Y	N	N	Y	Y	Y	Y	N	N
KO:K02779	40	21	17	7	51	136	N	N	N	N	Y	Y	N	N	N	N	Y	Y	N	N
KO:K02781	28	19	10	7	69	133	N	N	N	N	Y	Y	N	N	N	N	Y	Y	N	N
KO:K02782	0	0	3	0	0	3	N	N	Y	Y	N	N	N	N	N	N	N	N	N	N
KO:K02783	52	27	17	12	101	209	N	N	N	N	Y	Y	N	N	N	N	Y	Y	N	N
KO:K02784	29	21	69	7	48	174	N	N	Y	Y	Y	Y	N	N	N	N	Y	Y	N	N
KO:K02786	0	1	1	0	0	2	N	N	N	N	N	N	N	N	N	N	N	N	N	N
KO:K02788	0	0	1	0	0	1	N	N	N	N	N	N	N	N	N	N	N	N	N	N
KO:K02791	24	21	36	7	67	155	N	N	N	Y	Y	Y	N	N	N	N	Y	Y	N	N
KO:K02793	116	32	61	9	40	258	N	N	Y	Y	N	N	N	N	Y	Y	Y	Y	N	N
KO:K02794	66	28	17	11	95	217	N	N	N	N	Y	Y	N	N	N	N	Y	Y	N	N
KO:K02795	65	28	19	11	93	216	N	N	N	N	Y	Y	N	N	N	N	Y	Y	N	N
KO:K02796	65	26	14	9	90	204	N	N	N	N	Y	Y	N	N	N	N	Y	Y	N	N
KO:K02798	37	70	22	16	13	158	Y	Y	N	N	N	N	N	N	N	N	N	N	Y	N
KO:K02799	0	0	3	0	0	3	N	N	Y	Y	N	N	N	N	N	N	N	N	N	N
KO:K02800	66	89	39	24	67	285	Y	Y	N	N	Y	Y	N	N	N	N	N	Y	N	N
KO:K02802	0	0	5	0	0	5	N	N	Y	Y	N	N	N	N	N	N	N	Y	N	N
KO:K02803	0	0	29	0	0	29	N	N	Y	Y	N	N	N	N	N	N	Y	Y	N	N
KO:K02804	147	138	76	143	107	611	N	N	N	N	N	N	Y	Y	N	N	N	Y	Y	N
KO:K02805	78	51	27	55	61	272	N	N	N	N	Y	Y	N	N	N	N	Y	Y	N	N
KO:K02806	350	160	129	192	111	942	N	N	N	N	N	N	Y	N	Y	Y	Y	Y	N	N
KO:K02810	74	74	31	20	95	294	N	N	N	N	Y	Y	N	N	N	N	Y	Y	N	N
KO:K02812	12	3	0	1	24	40	N	N	N	N	Y	Y	N	N	N	N	Y	Y	N	N
KO:K02813	12	3	1	1	24	41	N	N	N	N	Y	Y	N	N	N	N	Y	Y	N	N
KO:K02814	12	3	0	1	24	40	N	N	N	N	Y	Y	N	N	N	N	Y	Y	N	N
KO:K02815	12	3	0	1	24	40	N	N	N	N	Y	Y	N	N	N	N	Y	Y	N	N
KO:K02819	64	51	47	115	54	331	N	N	N	N	N	N	Y	Y	N	N	N	N	Y	N
KO:K02821	201	129	50	32	220	632	Y	N	N	N	Y	Y	N	N	Y	Y	Y	Y	N	N
KO:K02822	79	45	30	14	150	318	N	N	N	N	Y	Y	N	N	N	N	Y	Y	N	N
KO:K02823	27	50	21	7	12	117	Y	Y	N	N	N	N	N	N	N	N	N	N	N	N
KO:K02824	102	105	56	177	85	525	N	N	N	N	N	N	Y	Y	N	N	N	N	Y	Y
KO:K02825	190	214	125	274	140	943	N	N	N	N	N	N	Y	Y	N	N	N	N	Y	N
KO:K02826	8	27	7	7	7	56	Y	Y	N	N	N	N	N	N	N	N	N	N	Y	N
KO:K02827	25	69	10	9	10	123	Y	Y	N	N	N	N	N	N	N	N	N	N	Y	Y
KO:K02828	8	26	5	6	7	52	Y	Y	N	N	N	N	N	N	N	N	N	N	Y	N
KO:K02829	8	26	5	6	7	52	Y	Y	N	N	N	N	N	N	N	N	N	N	Y	N
KO:K02834	314	283	175	236	210	1218	N	N	N	N	N	N	N	N	N	N	N	Y	N	N
KO:K02835	313	282	176	235	212	1218	N	N	N	N	N	N	N	N	N	N	N	Y	N	N
KO:K02836	312	282	174	235	210	1213	N	N	N	N	N	N	N	N	N	N	N	Y	N	N
KO:K02837	262	208	149	210	126	955	N	N	Y	N	N	N	Y	N	Y	N	N	Y	Y	N
KO:K02838	313	283	175	236	211	1218	N	N	N	N	N	N	N	N	N	N	N	Y	N	N
KO:K02839	33	44	12	22	39	150	N	Y	N	N	Y	Y	N	N	N	N	N	N	N	N
KO:K02840	0	4	4	0	2	10	N	N	Y	Y	N	N	N	N	N	N	N	N	N	N
KO:K02841	234	155	94	178	124	785	N	N	N	N	N	N	Y	Y	N	N	N	Y	N	N
KO:K02843	170	115	86	176	108	655	N	N	N	N	N	N	Y	Y	N	N	N	Y	Y	N
KO:K02844	81	52	48	169	77	427	N	N	N	N	N	N	Y	Y	N	N	N	N	Y	N
KO:K02846	43	41	12	6	49	151	N	N	N	N	Y	Y	N	N	N	N	Y	Y	N	N
KO:K02847	115	34	51	15	33	248	N	N	Y	Y	N	N	N	N	Y	Y	Y	Y	N	N
KO:K02848	54	33	40	162	29	318	N	N	N	N	N	N	Y	Y	N	N	N	N	Y	Y
KO:K02849	63	56	41	12	72	244	N	N	N	N	Y	Y	N	N	N	N	Y	Y	N	N
KO:K02850	0	0	1	0	0	1	N	N	N	N	N	N	N	N	N	N	N	N	N	N
KO:K02851	77	151	89	48	156	521	Y	Y	N	Y	Y	Y	N	N	N	N	N	Y	N	N
KO:K02852	26	13	10	7	48	104	N	N	N	N	Y	Y	N	N	N	N	Y	Y	N	N
KO:K02853	25	14	10	7	48	104	N	N	N	N	Y	Y	N	N	N	N	Y	Y	N	N
KO:K02854	38	69	9	12	38	166	Y	Y	N	N	Y	Y	N	N	N	N	N	N	N	N
KO:K02855	66	47	16	10	61	200	N	N	N	N	Y	Y	N	N	N	N	Y	Y	N	N
KO:K02856	28	18	19	27	36	128	N	N	N	N	Y	Y	N	N	N	N	Y	Y	N	N
KO:K02858	145	102	49	29	94	419	N	N	N	N	Y	Y	N	N	Y	Y	Y	Y	N	N
KO:K02859	0	0	4	0	0	4	N	N	Y	Y	N	N	N	N	N	N	N	N	N	N
KO:K02860	314	284	171	236	210	1215	N	N	N	N	N	N	N	N	N	N	N	Y	N	N
KO:K02862	18	57	8	8	6	97	Y	Y	N	N	N	N	N	N	N	N	N	N	Y	Y
KO:K02863	314	282	169	236	211	1212	N	N	N	N	N	N	N	N	N	N	N	Y	N	N
KO:K02864	313	282	171	236	210	1212	N	N	N	N	N	N	N	N	N	N	N	Y	N	N
KO:K02867	313	282	172	236	212	1215	N	N	N	N	N	N	N	N	N	N	N	Y	N	N
KO:K02871	313	282	172	236	211	1214	N	N	N	N	N	N	N	N	N	N	N	Y	N	N
KO:K02874	312	283	172	236	211	1214	N	N	N	N	N	N	N	N	N	N	N	Y	N	N
KO:K02876	313	282	170	236	209	1210	N	N	N	N	N	N	N	N	N	N	N	Y	N	N
KO:K02878	313	285	171	236	210	1215	N	N	N	N	N	N	N	N	N	N	N	Y	N	N
KO:K02879	313	284	173	236	211	1217	N	N	N	N	N	N	N	N	N	N	N	Y	N	N
KO:K02881	307	284	171	236	204	1202	Y	N	N	N	N	N	Y	N	N	N	N	Y	Y	N
KO:K02884	313	286	177	236	211	1223	N	N	N	N	N	N	N	N	N	N	N	Y	N	N
KO:K02885	0	1	0	0	0	1	N	N	N	N	N	N	N	N	N	N	N	N	N	N
KO:K02886	312	283	170	236	211	1212	N	N	N	N	N	N	N	N	N	N	N	Y	N	N
KO:K02887	313	285	172	237	210	1217	N	N	N	N	N	N	N	N	N	N	N	Y	N	N
KO:K02888	306	283	177	233	206	1205	Y	N	N	N	N	N	N	N	N	N	N	Y	N	N
KO:K02890	314	283	171	236	209	1213	N	N	N	N	N	N	N	N	N	N	N	Y	N	N
KO:K02892	313	283	171	236	212	1215	N	N	N	N	N	N	N	N	N	N	N	Y	N	N
KO:K02895	314	284	175	236	211	1220	N	N	N	N	N	N	N	N	N	N	N	Y	N	N
KO:K02897	321	304	172	238	215	1250	N	Y	N	N	N	N	N	N	N	N	N	Y	N	N
KO:K02899	313	283	182	235	210	1223	N	N	N	N	N	N	N	N	N	N	N	Y	N	N
KO:K02902	312	286	185	247	258	1288	N	N	N	N	N	Y	N	N	N	N	N	Y	N	N
KO:K02904	314	283	171	236	211	1215	N	N	N	N	N	N	N	N	N	N	N	Y	N	N
KO:K02906	313	284	171	236	209	1213	N	N	N	N	N	N	N	N	N	N	N	Y	N	N
KO:K02907	311	282	172	235	200	1200	N	N	N	N	N	N	N	N	N	N	N	Y	Y	N
KO:K02909	378	334	222	312	308	1554	N	N	N	N	N	Y	N	N	N	N	N	Y	N	N
KO:K02911	315	277	176	235	205	1208	N	N	N	N	N	N	N	N	Y	N	N	Y	N	N
KO:K02913	313	289	193	245	264	1304	N	N	Y	N	Y	Y	N	N	N	N	Y	Y	N	N
KO:K02914	187	248	135	119	136	825	Y	Y	Y	Y	N	N	N	N	N	N	N	Y	Y	N
KO:K02916	305	282	171	235	209	1202	N	N	N	N	N	N	N	N	N	N	N	Y	N	N
KO:K02919	263	230	140	117	140	890	Y	Y	Y	N	N	N	N	N	Y	N	Y	Y	N	N
KO:K02926	315	284	174	236	210	1219	N	N	N	N	N	N	N	N	N	N	N	Y	N	N
KO:K02931	313	283	174	236	211	1217	N	N	N	N	N	N	N	N	N	N	N	Y	N	N
KO:K02933	313	284	172	236	209	1214	N	N	N	N	N	N	N	N	N	N	N	Y	N	N
KO:K02935	325	302	172	237	205	1241	N	Y	N	N	N	N	N	N	N	N	N	Y	Y	N
KO:K02939	314	282	174	236	211	1217	N	N	N	N	N	N	N	N	N	N	N	Y	N	N
KO:K02943	0	0	0	0	1	1	N	N	N	N	N	N	N	N	N	N	N	N	N	N
KO:K02945	319	288	172	237	211	1227	N	N	N	N	N	N	N	N	N	N	N	Y	N	N
KO:K02946	311	282	177	235	211	1216	N	N	N	N	N	N	N	N	N	N	N	Y	N	N
KO:K02948	302	277	176	235	189	1179	N	N	Y	N	N	N	Y	N	N	N	N	Y	Y	N
KO:K02950	313	282	172	237	209	1213	N	N	N	N	N	N	N	N	N	N	N	Y	N	N
KO:K02952	294	284	169	235	207	1189	Y	N	N	N	N	N	Y	N	N	N	N	Y	Y	N
KO:K02954	319	290	189	243	227	1268	N	N	Y	N	N	N	Y	N	Y	N	N	Y	N	N
KO:K02956	305	283	174	236	209	1207	N	N	N	N	N	N	N	N	N	N	N	Y	Y	N
KO:K02959	312	282	172	235	207	1208	N	N	N	N	N	N	N	N	N	N	N	Y	N	N
KO:K02961	313	283	173	235	211	1215	N	N	N	N	N	N	N	N	N	N	N	Y	N	N
KO:K02963	314	293	178	246	257	1288	N	N	N	N	N	Y	N	N	N	N	N	Y	N	N
KO:K02965	312	284	171	235	207	1209	N	N	N	N	N	N	N	N	N	N	N	Y	N	N
KO:K02967	312	283	173	236	210	1214	N	N	N	N	N	N	N	N	N	N	N	Y	N	N
KO:K02968	295	280	174	234	192	1175	Y	N	Y	N	N	N	Y	N	N	N	N	Y	Y	N
KO:K02970	522	321	173	221	170	1407	N	N	N	N	N	N	Y	N	Y	Y	N	Y	N	N
KO:K02972	21	6	0	1	32	60	N	N	N	N	Y	Y	N	N	N	N	Y	Y	N	N
KO:K02976	0	0	0	0	1	1	N	N	N	N	N	N	N	N	N	N	N	N	N	N
KO:K02982	314	283	171	236	210	1214	N	N	N	N	N	N	N	N	N	N	N	Y	N	N
KO:K02986	313	282	172	236	211	1214	N	N	N	N	N	N	N	N	N	N	N	Y	N	N
KO:K02988	313	284	174	237	211	1219	N	N	N	N	N	N	N	N	N	N	N	Y	N	N
KO:K02990	313	282	174	237	211	1217	N	N	N	N	N	N	N	N	N	N	N	Y	N	N
KO:K02992	313	283	175	236	211	1218	N	N	N	N	N	N	N	N	N	N	N	Y	N	N
KO:K02994	314	283	172	236	212	1217	N	N	N	N	N	N	N	N	N	N	N	Y	N	N
KO:K02996	313	284	174	235	210	1216	N	N	N	N	N	N	N	N	N	N	N	Y	N	N
KO:K03006	0	1	0	0	0	1	N	N	N	N	N	N	N	N	N	N	N	N	N	N
KO:K03040	313	283	168	236	211	1211	N	N	N	N	N	N	N	N	N	N	N	Y	N	N
KO:K03043	312	281	170	235	209	1207	N	N	N	N	N	N	N	N	N	N	N	Y	N	N
KO:K03046	314	280	172	236	211	1213	N	N	N	N	N	N	N	N	N	N	N	Y	N	N
KO:K03048	24	63	10	9	9	115	Y	Y	N	N	N	N	N	N	N	N	N	N	Y	Y
KO:K03060	314	260	169	223	190	1156	N	N	N	N	N	N	N	N	Y	N	N	Y	N	N
KO:K03070	329	324	192	254	285	1384	N	N	N	N	N	Y	N	N	N	N	N	Y	N	N
KO:K03071	258	145	125	194	108	830	N	N	N	N	N	N	Y	Y	Y	Y	Y	Y	N	N
KO:K03072	203	177	146	208	171	905	N	N	Y	Y	Y	Y	Y	Y	N	N	N	Y	N	N
KO:K03073	308	273	164	221	203	1169	N	N	N	N	N	N	N	N	Y	N	N	Y	N	N
KO:K03074	204	176	144	210	182	916	N	N	Y	N	Y	Y	Y	Y	N	N	N	Y	N	N
KO:K03075	286	265	165	120	196	1032	Y	Y	Y	Y	Y	Y	N	N	Y	N	Y	Y	N	N
KO:K03076	315	284	171	236	214	1220	N	N	N	N	N	N	N	N	N	N	N	Y	N	N
KO:K03077	17	13	32	3	42	107	N	N	N	Y	Y	Y	N	N	N	N	Y	Y	N	N
KO:K03078	6	10	8	3	39	66	N	N	N	N	Y	Y	N	N	N	N	Y	Y	N	N
KO:K03079	6	10	21	3	39	79	N	N	N	Y	Y	Y	N	N	N	N	Y	Y	N	N
KO:K03080	9	5	2	7	25	48	N	N	N	N	Y	Y	N	N	N	N	Y	Y	N	N
KO:K03081	9	4	1	6	19	39	N	N	N	N	Y	Y	N	N	N	N	Y	Y	N	N
KO:K03082	27	33	2	23	47	132	N	N	N	N	Y	Y	N	N	N	N	N	Y	N	N
KO:K03086	410	372	207	242	242	1473	N	Y	N	N	N	N	N	N	N	N	N	Y	N	N
KO:K03087	171	114	84	185	173	727	N	N	N	N	Y	Y	Y	Y	N	N	N	Y	N	N
KO:K03088	4151	4115	1856	3801	2589	16512	N	Y	N	N	N	N	N	Y	N	N	N	Y	N	N
KO:K03089	336	155	150	195	107	943	N	N	N	Y	N	N	Y	N	Y	Y	Y	Y	N	N
KO:K03090	31	80	27	19	112	269	Y	Y	N	N	Y	Y	N	N	N	N	N	Y	N	N
KO:K03091	130	352	47	46	50	625	Y	Y	N	N	N	N	N	N	N	N	N	N	Y	Y
KO:K03092	404	262	169	220	154	1209	N	N	N	N	N	N	Y	N	Y	Y	N	Y	N	N
KO:K03093	7	28	4	3	1	43	Y	Y	N	N	N	N	N	N	N	N	N	N	Y	Y
KO:K03095	25	67	11	9	9	121	Y	Y	N	N	N	N	N	N	N	N	N	N	Y	Y
KO:K03098	254	202	134	236	180	1006	N	N	N	N	N	N	Y	Y	N	N	N	Y	Y	N
KO:K03100	420	482	284	330	249	1765	N	Y	N	Y	N	N	N	N	N	N	Y	Y	N	N
KO:K03101	330	367	212	304	244	1457	N	Y	N	N	N	N	N	N	N	N	N	Y	N	N
KO:K03106	313	283	173	236	208	1213	N	N	N	N	N	N	N	N	N	N	N	Y	N	N
KO:K03110	319	281	177	242	211	1230	N	N	N	N	N	N	N	N	N	N	Y	Y	N	N
KO:K03111	426	435	291	454	405	2011	N	N	N	N	N	Y	N	Y	N	N	N	Y	N	N
KO:K03112	80	44	48	166	77	415	N	N	N	N	N	N	Y	Y	N	N	N	N	Y	N
KO:K03113	97	80	85	182	97	541	N	N	N	N	N	N	Y	Y	N	N	N	N	Y	N
KO:K03116	371	383	216	275	231	1476	N	Y	N	N	N	N	N	N	N	N	N	Y	N	N
KO:K03117	297	229	173	244	211	1154	N	N	N	N	Y	Y	Y	N	N	N	Y	Y	N	N
KO:K03118	340	331	184	257	223	1335	N	Y	N	N	N	N	N	N	N	N	N	Y	N	N
KO:K03119	495	343	215	489	342	1884	N	N	N	N	Y	Y	Y	Y	Y	N	Y	Y	N	N
KO:K03147	285	215	151	215	197	1063	N	N	N	N	Y	Y	Y	N	N	N	Y	Y	N	N
KO:K03148	26	11	10	6	48	101	N	N	N	N	Y	Y	N	N	N	N	Y	Y	N	N
KO:K03149	289	230	157	217	197	1090	N	N	N	N	Y	N	N	N	N	N	Y	Y	N	N
KO:K03150	49	53	21	20	68	211	N	N	N	N	Y	Y	N	N	N	N	Y	Y	N	N
KO:K03151	104	109	56	179	91	539	N	N	N	N	N	N	Y	Y	N	N	N	N	Y	N
KO:K03152	46	48	26	126	55	301	N	N	N	N	N	N	Y	Y	N	N	N	N	Y	Y
KO:K03153	254	166	116	192	130	858	N	N	N	N	N	N	Y	Y	N	N	N	Y	N	N
KO:K03154	292	225	149	219	197	1082	N	N	N	N	Y	Y	Y	N	N	N	Y	Y	N	N
KO:K03168	430	339	250	400	264	1683	N	N	N	N	N	N	Y	Y	N	N	N	Y	N	N
KO:K03169	258	292	133	281	206	1170	N	Y	N	N	N	N	Y	Y	N	N	N	N	Y	N
KO:K03177	312	283	173	236	210	1214	N	N	N	N	N	N	N	N	N	N	N	Y	N	N
KO:K03179	338	263	156	245	164	1166	N	N	N	N	N	N	Y	N	Y	N	N	Y	N	N
KO:K03181	170	108	79	177	108	642	N	N	N	N	N	N	Y	Y	N	N	N	Y	N	N
KO:K03182	252	183	94	194	176	899	N	N	N	N	N	Y	Y	N	N	N	N	Y	Y	N
KO:K03183	636	602	364	484	446	2532	N	Y	N	N	N	Y	N	N	N	N	N	Y	N	N
KO:K03184	38	34	16	16	52	156	N	N	N	N	Y	Y	N	N	N	N	Y	Y	N	N
KO:K03185	335	157	129	190	106	917	N	N	N	N	N	N	Y	N	Y	Y	Y	Y	N	N
KO:K03186	288	227	114	214	175	1018	N	N	N	N	N	N	Y	N	N	N	N	Y	Y	N
KO:K03187	260	154	109	195	111	829	N	N	N	N	N	N	Y	Y	Y	Y	N	Y	N	N
KO:K03188	286	204	113	210	153	966	N	N	N	N	N	N	Y	N	Y	N	N	Y	N	N
KO:K03189	275	190	114	209	151	939	N	N	N	N	N	N	Y	Y	Y	N	N	Y	N	N
KO:K03190	274	189	108	211	151	933	N	N	N	N	N	N	Y	Y	Y	N	N	Y	N	N
KO:K03192	152	54	68	175	31	480	N	N	N	N	N	N	Y	Y	Y	Y	N	N	Y	N
KO:K03194	166	84	28	38	37	353	N	N	N	N	N	N	N	N	Y	Y	Y	Y	N	N
KO:K03195	270	107	70	74	64	585	N	N	N	N	N	N	N	N	Y	Y	Y	Y	N	N
KO:K03196	237	103	66	73	56	535	N	N	N	N	N	N	N	N	Y	Y	Y	Y	N	N
KO:K03197	208	76	57	68	47	456	N	N	N	N	N	N	N	N	Y	Y	Y	Y	N	N
KO:K03198	248	97	61	68	38	512	N	N	N	N	N	N	N	N	Y	Y	Y	Y	N	N
KO:K03199	260	109	69	73	59	570	N	N	N	N	N	N	N	N	Y	Y	Y	Y	N	N
KO:K03200	225	88	55	69	54	491	N	N	N	N	N	N	N	N	Y	Y	Y	Y	N	N
KO:K03201	166	79	38	78	36	397	N	N	N	N	N	N	N	N	Y	Y	Y	Y	N	N
KO:K03202	58	4	3	4	0	69	N	N	N	N	N	N	N	N	Y	Y	Y	Y	N	N
KO:K03203	158	65	29	37	26	315	N	N	N	N	N	N	N	N	Y	Y	Y	Y	N	N
KO:K03204	262	110	69	75	60	576	N	N	N	N	N	N	N	N	Y	Y	Y	Y	N	N
KO:K03205	249	112	71	53	72	557	N	N	N	N	N	N	N	N	Y	Y	Y	Y	N	N
KO:K03206	6	15	4	3	3	31	Y	Y	N	N	N	N	N	N	N	N	N	N	N	N
KO:K03207	53	31	25	21	5	135	N	N	N	N	N	N	N	N	Y	Y	N	Y	N	N
KO:K03208	53	29	34	23	4	143	N	N	Y	Y	N	N	N	N	Y	Y	N	Y	N	N
KO:K03210	312	281	174	236	211	1214	N	N	N	N	N	N	N	N	N	N	N	Y	N	N
KO:K03212	26	14	20	6	48	114	N	N	N	N	Y	Y	N	N	N	N	Y	Y	N	N
KO:K03214	34	20	17	16	50	137	N	N	N	N	Y	Y	N	N	N	N	Y	Y	N	N
KO:K03215	292	249	146	215	141	1043	N	N	N	N	N	N	Y	N	Y	N	N	Y	Y	N
KO:K03216	292	233	152	216	199	1092	N	N	N	N	Y	Y	N	N	Y	N	Y	Y	N	N
KO:K03217	342	360	202	248	218	1370	N	Y	N	N	N	N	N	N	N	N	N	Y	N	N
KO:K03218	314	280	180	235	205	1214	N	N	N	N	N	N	N	N	Y	N	N	Y	N	N
KO:K03219	145	92	83	149	56	525	N	N	N	N	N	N	Y	Y	Y	N	N	Y	N	N
KO:K03220	86	45	45	66	29	271	N	N	Y	N	N	N	Y	Y	Y	N	N	Y	N	N
KO:K03221	13	22	9	27	25	96	N	N	N	N	Y	Y	N	Y	N	N	N	N	N	N
KO:K03222	180	89	73	102	56	500	N	N	N	N	N	N	N	N	Y	Y	N	Y	N	N
KO:K03223	163	69	59	86	44	421	N	N	N	N	N	N	N	N	Y	Y	N	Y	N	N
KO:K03224	181	87	70	103	56	497	N	N	N	N	N	N	N	N	Y	Y	N	Y	N	N
KO:K03225	192	86	77	121	57	533	N	N	N	N	N	N	N	N	Y	Y	Y	Y	N	N
KO:K03226	182	88	74	102	57	503	N	N	N	N	N	N	N	N	Y	Y	Y	Y	N	N
KO:K03227	137	86	73	102	56	454	N	N	N	N	N	N	Y	N	Y	N	N	Y	N	N
KO:K03228	175	88	74	103	57	497	N	N	N	N	N	N	N	N	Y	Y	N	Y	N	N
KO:K03229	177	87	75	103	57	499	N	N	N	N	N	N	N	N	Y	Y	N	Y	N	N
KO:K03230	180	88	79	104	57	508	N	N	N	N	N	N	N	N	Y	Y	Y	Y	N	N
KO:K03233	1	0	0	0	0	1	N	N	N	N	N	N	N	N	N	N	N	N	N	N
KO:K03265	0	1	0	1	9	11	N	N	N	N	Y	Y	N	N	N	N	N	Y	N	N
KO:K03268	2	2	0	0	0	4	N	N	N	N	N	N	N	N	N	N	N	N	N	N
KO:K03269	190	154	107	198	125	774	N	N	N	N	N	N	Y	Y	N	N	N	Y	Y	N
KO:K03270	199	169	104	200	125	797	N	N	N	N	N	N	Y	Y	N	N	N	Y	Y	N
KO:K03271	226	173	117	202	215	933	N	N	N	N	Y	Y	Y	N	N	N	N	Y	N	N
KO:K03272	172	96	110	340	154	872	N	N	N	N	N	N	Y	Y	N	N	N	N	Y	N
KO:K03273	370	272	216	364	284	1506	N	N	N	N	N	Y	Y	Y	N	N	N	Y	N	N
KO:K03274	110	79	37	20	83	329	N	N	N	N	Y	Y	N	N	Y	Y	Y	Y	N	N
KO:K03275	22	7	2	0	4	35	N	N	N	N	N	N	N	N	Y	Y	Y	Y	N	N
KO:K03276	0	0	3	0	0	3	N	N	Y	Y	N	N	N	N	N	N	N	N	N	N
KO:K03278	1	1	1	0	1	4	N	N	N	N	N	N	N	N	N	N	N	N	N	N
KO:K03279	0	1	1	0	1	3	N	N	N	N	N	N	N	N	N	N	N	N	N	N
KO:K03281	250	154	87	41	196	728	N	N	N	N	Y	Y	N	N	Y	Y	Y	Y	N	N
KO:K03282	315	284	177	225	211	1212	N	N	N	N	N	N	N	N	N	N	Y	Y	N	N
KO:K03284	467	414	276	344	300	1801	N	N	N	N	Y	N	N	N	N	N	Y	Y	N	N
KO:K03285	104	95	138	4	24	365	Y	Y	N	Y	N	N	N	N	Y	N	Y	Y	N	N
KO:K03286	321	296	240	245	197	1299	N	N	N	Y	N	N	Y	N	N	N	N	Y	Y	N
KO:K03288	209	82	51	149	90	581	N	N	N	N	N	N	Y	Y	Y	Y	N	Y	N	N
KO:K03289	20	8	1	2	34	65	N	N	N	N	Y	Y	N	N	N	N	Y	Y	N	N
KO:K03290	16	7	6	0	23	52	N	N	N	N	Y	Y	N	N	N	N	Y	Y	N	N
KO:K03291	117	69	53	17	98	354	N	N	N	N	Y	Y	N	N	Y	Y	Y	Y	N	N
KO:K03292	70	139	93	17	130	449	Y	Y	Y	Y	N	Y	N	N	N	N	N	Y	N	N
KO:K03293	164	169	124	260	127	844	N	N	N	N	N	N	Y	Y	N	N	N	N	Y	N
KO:K03294	226	391	246	118	259	1240	Y	Y	Y	Y	Y	Y	N	N	N	N	N	Y	N	N
KO:K03296	528	314	227	263	121	1453	N	N	Y	Y	N	N	Y	N	Y	Y	N	Y	Y	N
KO:K03297	305	248	157	219	235	1164	N	N	N	N	Y	Y	Y	N	Y	N	Y	Y	N	N
KO:K03298	25	21	24	16	5	91	N	N	Y	Y	N	N	N	N	N	N	N	Y	N	N
KO:K03299	359	278	212	443	173	1465	N	N	N	N	N	N	Y	Y	N	N	N	N	Y	N
KO:K03300	229	159	112	345	91	936	N	N	N	N	N	N	Y	Y	N	N	N	N	Y	Y
KO:K03301	33	42	23	74	18	190	N	N	N	N	N	N	Y	Y	N	N	N	N	Y	Y
KO:K03303	200	161	71	272	95	799	N	N	N	N	N	N	Y	Y	N	N	N	N	Y	Y
KO:K03304	76	34	38	21	43	212	N	N	N	N	N	N	N	N	Y	Y	Y	Y	N	N
KO:K03305	260	315	167	105	334	1181	Y	Y	Y	N	Y	Y	N	N	N	N	Y	Y	N	N
KO:K03306	463	380	218	226	213	1500	Y	Y	N	N	N	N	N	N	N	Y	N	Y	Y	N
KO:K03307	374	278	217	199	176	1244	N	N	N	Y	N	N	Y	N	Y	Y	Y	Y	N	N
KO:K03308	51	104	39	124	16	334	Y	Y	N	N	N	N	Y	Y	N	N	N	N	Y	Y
KO:K03309	38	44	20	23	17	142	Y	Y	N	N	N	N	N	N	N	N	N	N	N	N
KO:K03310	153	175	89	239	151	807	N	N	N	N	N	Y	Y	Y	N	N	N	N	Y	N
KO:K03311	97	93	70	183	113	556	N	N	N	N	N	Y	Y	Y	N	N	N	N	Y	N
KO:K03312	84	58	47	61	78	328	N	N	N	N	Y	Y	N	N	N	N	Y	Y	N	N
KO:K03313	173	153	133	223	132	814	N	N	Y	Y	N	N	Y	Y	N	N	N	Y	Y	N
KO:K03314	48	32	18	96	70	264	N	N	N	N	Y	Y	Y	Y	N	N	N	N	Y	N
KO:K03315	8	55	21	23	28	135	Y	Y	N	N	Y	N	N	N	N	N	N	N	N	Y
KO:K03316	561	465	129	360	369	1884	N	Y	N	N	Y	Y	N	N	Y	Y	N	Y	N	N
KO:K03317	106	76	59	30	97	368	N	N	Y	N	Y	Y	N	N	N	N	Y	Y	N	N
KO:K03319	43	39	20	25	87	214	N	N	N	N	Y	Y	N	N	N	N	Y	Y	N	N
KO:K03320	485	426	281	454	335	1981	N	N	N	N	N	N	N	Y	N	N	N	Y	N	N
KO:K03321	379	365	275	544	299	1862	N	N	N	N	N	N	Y	Y	N	N	N	N	Y	N
KO:K03322	394	307	179	186	254	1320	N	N	N	N	Y	Y	N	N	Y	N	Y	Y	N	N
[truncated: 5,611 more rows]

## Sheet: Tigrfams
gene.id	Plants	Soil	Fungi	Aquatic	Human	total	Is Soil associated? (Hypergeomatric_ Binary)	Is Soil associated? (Hypergeomatric_ Raw counts)	Is Fungi associated? (Hypergeomatric_ Binary)	Is Fungi associated? (Hypergeomatric_ Raw counts)	Is Aquatic associated? (Hypergeomatric_ Binary)	Is Aquatic associated? (Hypergeomatric_ Raw counts)	Is Human associated? (Hypergeomatric_Binary)	Is Human associated? (Hypergeomatric_ Raw counts)	Is Plant associated? (Hypergeomatric_ Binary)	Is Plant associated? (Hypergeomatric_ Raw counts)	Is Free-living? (Hypergeomatric_Binary)	Is Free-living? (Hypergeomatric_Raw counts)	Is Host-associated? (Hypergeomatric_Binary)	Is Host-associated? (Hypergeomatric_Raw counts)
TIGR00001	312	283	175	235	210	1215	N	N	N	N	N	N	N	N	N	N	N	N	N	Y
TIGR00002	315	282	174	236	212	1219	N	N	N	N	N	N	N	N	N	N	N	N	N	Y
TIGR00003	279	339	143	244	209	1214	Y	Y	N	N	Y	N	N	N	N	N	Y	N	N	N
TIGR00004	662	489	336	469	271	2227	Y	N	N	Y	Y	N	N	N	Y	Y	Y	N	N	Y
TIGR00005	851	813	481	679	568	3392	N	Y	N	N	N	N	N	N	N	N	N	N	N	Y
TIGR00006	316	284	179	236	212	1227	N	N	N	N	N	N	N	N	N	N	N	N	N	Y
TIGR00007	302	233	153	220	170	1078	N	N	N	N	Y	N	N	N	Y	N	N	N	N	Y
TIGR00008	411	342	203	241	241	1438	N	Y	N	N	N	N	N	N	N	N	N	N	N	Y
TIGR00009	314	289	186	247	262	1298	N	N	N	N	N	N	N	Y	N	N	N	N	N	Y
TIGR00010	624	558	331	617	435	2565	N	N	N	N	N	Y	N	N	N	N	N	N	N	Y
TIGR00011	287	208	152	213	162	1022	N	N	N	N	Y	N	N	N	Y	N	N	N	N	Y
TIGR00012	316	284	172	236	212	1220	N	N	N	N	N	N	N	N	N	N	N	N	N	Y
TIGR00013	384	276	188	191	100	1139	N	Y	Y	Y	N	N	N	N	Y	Y	N	N	N	Y
TIGR00014	380	245	186	250	279	1340	N	N	N	N	Y	N	Y	Y	Y	N	N	N	Y	Y
TIGR00016	331	249	112	129	221	1042	Y	Y	N	N	N	N	Y	Y	Y	Y	N	N	Y	Y
TIGR00017	317	285	170	238	212	1222	N	N	N	N	N	N	N	N	N	N	Y	N	N	Y
TIGR00018	313	278	179	275	208	1253	N	N	N	N	N	N	N	N	N	N	N	N	N	Y
TIGR00019	316	283	176	236	213	1224	N	N	N	N	N	N	N	N	N	N	N	N	N	Y
TIGR00020	315	282	174	235	212	1218	N	N	N	N	N	N	N	N	N	N	N	N	N	Y
TIGR00021	289	204	141	197	117	948	N	N	N	N	Y	N	N	N	Y	Y	N	N	N	Y
TIGR00022	88	63	19	24	128	322	N	N	N	N	N	N	Y	Y	N	N	N	N	Y	Y
TIGR00023	306	202	134	192	113	947	N	N	N	N	Y	N	N	N	Y	Y	N	N	N	Y
TIGR00024	5	7	0	3	0	15	Y	Y	N	N	N	N	N	N	N	N	N	N	N	N
TIGR00025	134	281	130	72	301	918	Y	Y	N	N	N	N	Y	Y	N	N	N	N	N	Y
TIGR00026	76	224	116	225	1049	1690	N	N	N	N	N	N	Y	Y	N	N	N	N	Y	Y
TIGR00027	136	215	68	184	1350	1953	N	N	N	N	N	N	Y	Y	N	N	N	N	Y	Y
TIGR00028	18	21	7	4	124	174	N	N	N	N	N	N	Y	Y	N	N	N	N	Y	Y
TIGR00029	298	280	174	235	193	1180	Y	N	Y	N	Y	N	N	N	N	N	Y	N	N	Y
TIGR00030	559	329	183	223	170	1464	N	N	N	N	Y	N	N	N	Y	Y	N	N	N	Y
TIGR00031	87	77	44	44	114	366	N	N	N	N	N	N	Y	Y	N	N	N	N	Y	Y
TIGR00032	363	296	185	235	220	1299	N	N	N	N	N	N	N	N	N	N	N	N	N	Y
TIGR00033	323	305	181	238	213	1260	N	Y	N	N	N	N	N	N	N	N	N	N	N	Y
TIGR00034	445	282	211	378	280	1596	N	N	N	N	Y	Y	N	N	Y	N	N	N	Y	Y
TIGR00035	331	217	181	170	84	983	N	N	Y	Y	N	N	N	N	Y	Y	N	N	Y	Y
TIGR00036	363	296	180	232	219	1290	N	N	N	N	N	N	N	N	N	N	N	N	N	Y
TIGR00038	352	300	175	241	247	1315	N	N	N	N	N	N	N	Y	N	N	N	N	N	Y
TIGR00039	218	163	81	195	105	762	N	N	N	N	Y	Y	N	N	Y	N	Y	N	N	N
TIGR00040	215	225	92	129	180	841	N	Y	N	N	N	N	Y	Y	N	N	N	N	N	Y
TIGR00041	305	251	163	207	127	1053	N	N	Y	Y	N	N	N	N	Y	N	N	N	N	Y
TIGR00042	318	287	181	242	216	1244	N	N	N	N	N	N	N	N	N	N	N	N	N	Y
TIGR00043	316	283	176	236	212	1223	N	N	N	N	N	N	N	N	N	N	N	N	N	Y
TIGR00044	346	345	190	281	221	1383	Y	Y	N	N	N	N	N	N	N	N	Y	N	N	Y
TIGR00045	237	252	109	208	250	1056	N	Y	N	N	Y	N	N	Y	N	N	Y	N	N	Y
TIGR00046	372	320	211	398	241	1542	N	N	N	N	N	Y	N	N	N	N	N	N	N	Y
TIGR00048	338	340	165	245	217	1305	N	Y	N	N	Y	N	N	N	Y	N	Y	N	N	Y
TIGR00049	621	420	221	403	317	1982	N	N	N	N	N	N	N	N	N	Y	N	N	N	Y
TIGR00050	286	153	130	193	156	918	N	N	N	N	Y	N	N	N	Y	Y	N	N	Y	Y
TIGR00051	761	570	338	763	391	2823	N	N	N	N	Y	Y	N	N	N	N	N	N	N	Y
TIGR00052	339	233	168	333	206	1279	N	N	N	N	Y	Y	N	N	Y	N	Y	N	N	Y
TIGR00053	9	5	5	16	4	39	N	N	N	N	Y	Y	N	N	N	N	N	N	N	N
TIGR00054	279	235	132	219	169	1034	N	N	N	N	Y	N	N	N	Y	N	Y	N	N	Y
TIGR00055	352	345	213	261	300	1471	N	N	N	N	N	N	N	Y	N	N	N	N	N	Y
TIGR00056	453	442	303	522	984	2704	N	N	N	N	Y	N	Y	Y	Y	N	N	N	Y	Y
TIGR00057	509	416	288	430	334	1977	N	N	N	Y	N	N	N	N	N	N	N	N	N	Y
TIGR00059	316	284	177	236	212	1225	N	N	N	N	N	N	N	N	N	N	N	N	N	Y
TIGR00060	309	284	174	236	205	1208	Y	N	N	N	Y	N	N	N	N	N	Y	N	N	Y
TIGR00061	309	283	177	235	211	1215	N	N	N	N	N	N	N	N	N	N	N	N	N	Y
TIGR00062	316	284	182	235	211	1228	N	N	N	N	N	N	N	N	N	N	N	N	N	Y
TIGR00063	398	359	237	454	271	1719	N	N	N	N	N	Y	N	N	N	N	Y	N	N	Y
TIGR00064	317	288	177	237	217	1236	N	N	N	N	N	N	N	N	N	N	N	N	N	Y
TIGR00065	397	300	188	236	212	1333	N	N	N	N	N	N	N	N	N	Y	N	N	N	Y
TIGR00066	799	537	354	463	394	2547	N	N	N	N	Y	N	Y	N	Y	Y	N	N	Y	Y
TIGR00067	332	308	172	231	217	1260	N	Y	N	N	N	N	N	N	N	N	N	N	N	Y
TIGR00068	360	214	167	221	148	1110	N	N	N	Y	Y	N	N	N	Y	Y	N	N	N	Y
TIGR00069	364	314	233	275	219	1405	N	N	N	Y	N	N	N	N	Y	N	N	N	N	Y
TIGR00070	319	284	178	235	211	1227	N	N	N	N	N	N	N	N	N	N	N	N	N	Y
TIGR00071	309	285	174	236	210	1214	N	N	N	N	N	N	N	N	N	N	N	N	N	Y
TIGR00072	54	37	8	17	117	233	N	N	N	N	N	N	Y	Y	N	N	N	N	Y	Y
TIGR00073	75	44	15	21	96	251	N	N	N	N	N	N	Y	Y	N	N	N	N	Y	Y
TIGR00074	87	49	21	26	137	320	N	N	N	N	N	N	Y	Y	N	N	N	N	Y	Y
TIGR00075	62	38	12	15	92	219	N	N	N	N	N	N	Y	Y	N	N	N	N	Y	Y
TIGR00077	319	324	200	282	214	1339	N	Y	N	Y	N	N	N	N	Y	N	N	N	N	Y
TIGR00078	322	293	175	253	212	1255	N	N	N	N	N	N	N	N	N	N	N	N	N	Y
TIGR00079	586	508	320	421	305	2140	N	Y	N	Y	N	N	N	N	N	N	N	N	N	Y
TIGR00080	546	291	225	230	164	1456	N	N	N	Y	Y	N	N	N	Y	Y	N	N	N	Y
TIGR00081	396	302	197	241	215	1351	N	N	N	N	N	N	N	N	N	Y	N	N	N	Y
TIGR00082	316	284	175	236	212	1223	N	N	N	N	N	N	N	N	N	N	N	N	N	Y
TIGR00083	321	297	179	236	213	1246	N	Y	N	N	N	N	N	N	N	N	N	N	N	Y
TIGR00084	316	284	175	236	211	1222	N	N	N	N	N	N	N	N	N	N	N	N	N	Y
TIGR00086	316	284	175	236	212	1223	N	N	N	N	N	N	N	N	N	N	N	N	N	Y
TIGR00087	348	225	181	235	160	1149	N	N	N	Y	Y	N	N	N	Y	Y	N	N	N	Y
TIGR00088	317	288	180	236	211	1232	N	N	N	N	N	N	N	N	N	N	N	N	N	Y
TIGR00089	416	328	88	363	211	1406	N	N	N	N	Y	Y	N	N	N	Y	Y	N	N	N
TIGR00090	315	284	178	235	212	1224	N	N	N	N	N	N	N	N	N	N	N	N	N	Y
TIGR00091	315	282	165	238	212	1212	N	N	N	N	N	N	N	N	N	N	N	N	N	Y
TIGR00092	316	284	179	236	212	1227	N	N	N	N	N	N	N	N	N	N	N	N	N	Y
TIGR00093	1021	886	540	834	579	3860	N	Y	N	N	N	N	N	N	N	N	N	N	N	Y
TIGR00094	80	58	23	151	68	380	N	N	N	N	Y	Y	N	N	N	N	Y	Y	N	N
TIGR00095	315	284	173	236	212	1220	N	N	N	N	N	N	N	N	N	N	N	N	N	Y
TIGR00096	348	323	197	251	237	1356	N	Y	N	N	N	N	N	N	N	N	N	N	N	Y
TIGR00097	419	380	219	249	256	1523	N	Y	N	N	N	N	N	N	Y	N	N	N	Y	Y
TIGR00099	445	620	246	243	441	1995	N	Y	N	N	N	N	Y	Y	N	N	N	N	N	Y
TIGR00100	55	36	19	15	93	218	N	N	N	N	N	N	Y	Y	N	N	N	N	Y	Y
TIGR00101	276	191	118	211	151	947	N	N	N	N	Y	N	N	N	Y	N	N	N	N	Y
TIGR00103	288	217	153	210	187	1055	N	N	N	N	N	N	N	N	Y	N	N	N	Y	Y
TIGR00104	112	61	69	179	83	504	N	N	N	N	Y	Y	N	N	N	N	Y	N	N	N
TIGR00105	382	335	224	313	309	1563	N	N	N	N	N	N	N	Y	N	N	N	N	N	Y
TIGR00106	45	105	24	19	84	277	Y	Y	N	N	N	N	Y	Y	N	N	N	N	N	Y
TIGR00107	65	122	39	32	98	356	Y	Y	N	N	N	N	Y	Y	N	N	N	N	N	Y
TIGR00109	314	278	144	216	194	1146	N	Y	N	N	N	N	N	N	Y	N	N	N	N	Y
TIGR00110	1047	676	436	576	307	3042	N	N	N	Y	N	N	N	N	N	Y	N	N	Y	Y
TIGR00112	449	375	220	303	243	1590	N	Y	N	N	N	N	N	N	N	N	N	N	N	Y
TIGR00113	299	241	147	212	137	1036	N	N	N	N	Y	N	N	N	Y	N	Y	N	N	Y
TIGR00114	328	302	194	246	223	1293	N	N	N	Y	N	N	N	N	N	N	N	N	N	Y
TIGR00115	307	258	169	225	192	1151	N	N	Y	N	N	N	N	N	Y	N	N	N	Y	Y
TIGR00116	305	251	174	234	210	1174	N	N	N	N	Y	N	Y	N	N	N	N	N	Y	Y
TIGR00117	157	117	85	188	116	663	N	N	N	N	Y	Y	N	N	N	N	Y	N	N	Y
TIGR00118	414	329	206	248	307	1504	N	N	N	N	N	N	N	Y	N	N	N	N	Y	Y
TIGR00119	330	284	176	227	253	1270	N	N	N	N	N	N	N	Y	N	N	N	N	Y	Y
TIGR00120	266	223	144	207	140	980	N	N	Y	N	Y	N	N	N	Y	N	N	N	N	Y
TIGR00121	317	286	176	224	211	1214	N	N	N	N	N	N	N	N	Y	N	N	N	Y	Y
TIGR00122	110	128	67	168	88	561	N	N	N	N	Y	Y	N	N	N	N	Y	N	N	N
TIGR00123	25	28	7	3	33	96	N	N	N	N	N	N	Y	Y	N	N	N	N	Y	Y
TIGR00124	30	14	5	8	50	107	N	N	N	N	N	N	Y	Y	N	N	N	N	Y	Y
TIGR00125	811	633	136	646	479	2705	N	Y	N	N	Y	Y	N	N	Y	Y	Y	N	N	Y
TIGR00126	264	262	128	138	217	1009	Y	Y	N	N	N	N	Y	Y	N	N	N	N	Y	Y
TIGR00127	77	22	42	9	53	203	N	N	Y	Y	N	N	Y	Y	Y	Y	N	N	Y	Y
TIGR00128	363	320	156	245	166	1250	N	Y	N	N	Y	N	N	N	Y	N	N	N	N	Y
TIGR00129	331	248	166	213	206	1164	N	N	N	N	N	N	N	N	Y	N	N	N	Y	Y
TIGR00131	72	137	58	35	130	432	Y	Y	N	N	N	N	Y	Y	N	N	N	N	N	Y
TIGR00132	259	221	147	206	140	973	N	N	Y	Y	Y	N	N	N	N	N	N	N	N	Y
TIGR00133	266	223	154	207	139	989	N	N	Y	Y	Y	N	N	N	Y	N	N	N	N	Y
TIGR00135	270	223	149	207	140	989	N	N	Y	N	Y	N	N	N	N	N	N	N	N	Y
TIGR00136	294	236	149	212	136	1027	N	N	N	N	Y	N	N	N	Y	N	Y	N	N	Y
TIGR00137	102	79	39	13	9	242	Y	Y	Y	N	N	N	N	N	Y	Y	N	N	Y	Y
TIGR00138	316	284	177	235	211	1223	N	N	N	N	N	N	N	N	N	N	N	N	N	Y
TIGR00140	37	8	6	8	1	60	N	N	N	N	N	N	N	N	Y	Y	N	N	Y	Y
TIGR00142	24	9	9	4	35	81	N	N	N	N	N	N	Y	Y	N	N	N	N	Y	Y
TIGR00143	45	31	12	10	91	189	N	N	N	N	N	N	Y	Y	N	N	N	N	Y	Y
TIGR00144	32	15	6	12	1	66	N	N	N	N	N	N	N	N	Y	Y	N	N	N	N
TIGR00145	294	261	165	434	167	1321	N	N	N	N	Y	Y	N	N	N	N	Y	Y	N	N
TIGR00147	155	237	105	191	171	859	N	Y	N	N	Y	N	Y	Y	N	N	Y	N	N	N
TIGR00148	350	270	111	221	220	1172	N	N	N	N	Y	N	N	N	N	Y	Y	N	N	Y
TIGR00149	246	170	91	165	159	831	N	N	N	N	N	N	Y	N	Y	N	N	N	Y	Y
TIGR00150	316	285	178	234	212	1225	N	N	N	N	N	N	N	N	N	N	N	N	N	Y
TIGR00151	306	252	168	223	192	1141	N	N	N	N	N	N	N	N	Y	N	N	N	Y	Y
TIGR00152	316	288	178	236	211	1229	N	N	N	N	N	N	N	N	N	N	N	N	N	Y
TIGR00153	173	137	75	45	61	491	Y	Y	N	N	N	N	N	N	Y	Y	N	N	Y	Y
TIGR00154	305	255	169	223	192	1144	N	N	N	N	N	N	N	N	Y	N	N	N	N	Y
TIGR00155	118	74	38	23	116	369	N	N	N	N	N	N	Y	Y	Y	Y	N	N	Y	Y
TIGR00156	97	66	19	46	127	355	N	N	N	N	N	N	Y	Y	N	N	N	N	Y	Y
TIGR00157	284	339	175	243	221	1262	Y	Y	N	N	Y	N	Y	N	N	N	Y	N	N	Y
TIGR00158	316	283	177	237	212	1225	N	N	N	N	N	N	N	N	N	N	N	N	N	Y
TIGR00159	34	84	17	9	11	155	Y	Y	N	N	N	N	N	N	N	N	Y	Y	N	N
TIGR00160	225	168	80	103	83	659	N	Y	N	N	N	N	N	N	Y	Y	N	N	N	Y
TIGR00163	167	152	98	193	126	736	N	N	N	N	Y	Y	N	N	N	N	Y	N	N	Y
TIGR00164	178	111	59	33	116	497	N	N	N	N	N	N	Y	Y	Y	Y	N	N	Y	Y
TIGR00165	317	294	183	246	259	1299	N	N	N	N	N	N	N	Y	N	N	N	N	N	Y
TIGR00166	316	284	177	237	212	1226	N	N	N	N	N	N	N	N	N	N	N	N	N	Y
TIGR00167	285	268	67	206	244	1070	N	Y	N	N	Y	N	N	Y	N	N	Y	N	N	Y
TIGR00168	324	338	179	242	217	1300	Y	Y	N	N	N	N	N	N	N	N	Y	N	N	Y
TIGR00169	383	326	183	238	193	1323	Y	Y	N	N	N	N	N	N	Y	N	N	N	N	Y
TIGR00170	388	328	273	304	225	1518	N	N	N	Y	N	N	N	N	N	N	N	N	N	Y
TIGR00171	390	328	270	303	226	1517	N	N	N	Y	N	N	N	N	N	N	N	N	N	Y
TIGR00172	574	427	294	426	319	2040	N	N	N	N	N	N	N	N	N	N	N	N	N	Y
TIGR00173	58	92	55	44	143	392	N	N	N	N	N	N	Y	Y	N	N	N	N	Y	Y
TIGR00174	318	284	177	236	214	1229	N	N	N	N	N	N	N	N	N	N	N	N	N	Y
TIGR00175	16	13	3	13	4	49	N	N	N	N	N	N	N	N	N	N	N	N	N	N
TIGR00176	130	99	54	19	56	358	Y	Y	N	N	N	N	N	N	Y	Y	N	N	Y	Y
TIGR00177	937	793	394	731	704	3559	N	N	N	N	N	N	N	Y	Y	N	N	N	Y	Y
TIGR00178	191	182	125	209	145	852	N	N	N	N	Y	Y	N	N	N	N	Y	N	N	Y
TIGR00179	320	292	177	242	213	1244	N	N	N	N	N	N	N	N	N	N	N	N	N	Y
TIGR00180	872	591	312	374	361	2510	Y	Y	N	N	Y	N	N	N	N	Y	Y	N	N	Y
TIGR00181	31	91	21	11	9	163	Y	Y	N	N	N	N	N	N	N	N	Y	Y	N	N
TIGR00182	271	183	125	190	112	881	N	N	N	N	Y	N	N	N	Y	Y	N	N	N	Y
TIGR00183	181	167	96	180	110	734	N	N	N	N	Y	Y	N	N	N	N	Y	N	N	N
TIGR00184	401	363	201	249	252	1466	N	Y	N	N	N	N	N	N	N	N	N	N	N	Y
TIGR00185	294	233	151	216	200	1094	N	N	N	N	N	N	Y	N	Y	N	N	N	Y	Y
TIGR00186	315	284	178	236	212	1225	N	N	N	N	N	N	N	N	N	N	N	N	N	Y
TIGR00187	336	303	176	238	227	1280	N	Y	N	N	N	N	N	N	N	N	N	N	N	Y
TIGR00188	287	263	163	195	186	1094	Y	Y	N	N	N	N	N	N	N	N	N	N	N	Y
TIGR00189	235	187	153	296	324	1195	N	N	N	N	Y	Y	Y	Y	N	N	N	N	N	Y
TIGR00190	290	219	159	215	198	1081	N	N	N	N	Y	N	Y	N	Y	N	N	N	Y	Y
TIGR00191	93	167	70	57	151	538	Y	Y	N	N	N	N	Y	Y	N	N	N	N	N	Y
TIGR00192	278	193	114	212	152	949	N	N	N	N	Y	N	N	N	Y	N	N	N	N	Y
TIGR00193	280	194	115	211	153	953	N	N	N	N	Y	N	N	N	Y	N	N	N	N	Y
TIGR00194	281	244	155	241	196	1117	N	N	N	N	Y	N	N	N	N	N	N	N	N	Y
TIGR00195	617	380	218	472	236	1923	N	N	N	N	Y	Y	N	N	Y	Y	N	N	N	Y
TIGR00196	318	266	186	233	201	1204	N	N	N	Y	Y	N	N	N	Y	N	N	N	Y	Y
TIGR00197	278	215	127	169	200	989	N	N	N	N	N	N	Y	Y	Y	N	N	N	Y	Y
TIGR00198	257	183	103	176	186	905	N	N	N	N	N	N	Y	Y	Y	N	N	N	Y	Y
TIGR00199	396	344	186	318	251	1495	N	N	N	N	Y	N	N	N	Y	N	N	N	N	Y
TIGR00200	63	113	35	39	147	397	Y	Y	N	N	N	N	Y	Y	N	N	N	N	Y	Y
TIGR00201	275	204	139	204	129	951	N	N	N	N	Y	N	N	N	Y	N	N	N	N	Y
TIGR00202	259	197	154	514	137	1261	N	N	N	N	Y	Y	N	N	N	N	Y	Y	N	N
TIGR00203	466	330	116	290	243	1445	N	N	N	N	Y	N	N	N	Y	Y	N	N	N	Y
TIGR00204	331	268	177	227	199	1202	N	N	N	N	N	N	N	N	Y	N	N	N	Y	Y
TIGR00205	214	226	146	213	95	894	Y	Y	N	Y	Y	Y	N	N	N	N	Y	N	N	N
TIGR00206	284	232	159	215	95	985	N	N	N	Y	Y	N	N	N	Y	N	Y	N	N	Y
TIGR00207	207	214	138	211	95	865	Y	Y	N	Y	Y	Y	N	N	N	N	Y	N	N	N
TIGR00208	206	217	129	222	102	876	Y	Y	N	N	Y	Y	N	N	N	N	Y	N	N	N
TIGR00209	51	81	45	27	117	321	N	N	N	N	N	N	Y	Y	N	N	N	N	Y	Y
TIGR00210	91	62	46	60	77	336	N	N	N	N	N	N	Y	Y	N	N	N	N	Y	Y
TIGR00211	259	193	125	195	116	888	N	N	N	N	Y	N	N	N	Y	N	N	N	N	Y
TIGR00212	317	289	178	235	212	1231	N	N	N	N	N	N	N	N	N	N	N	N	N	Y
TIGR00213	166	106	41	151	102	566	N	N	N	N	Y	Y	N	N	N	N	Y	N	N	Y
TIGR00214	314	265	162	233	210	1184	N	N	N	N	Y	N	Y	N	Y	N	N	N	N	Y
TIGR00215	271	170	125	203	128	897	N	N	N	N	Y	N	N	N	Y	Y	N	N	N	Y
TIGR00216	382	312	192	228	222	1336	N	N	N	N	N	N	N	N	Y	N	N	N	Y	Y
TIGR00217	230	124	99	182	179	814	N	N	N	N	Y	N	Y	Y	Y	N	N	N	Y	Y
TIGR00218	59	100	45	37	131	372	N	Y	N	N	N	N	Y	Y	N	N	N	N	Y	Y
TIGR00219	207	191	126	195	119	838	N	N	N	N	Y	N	N	N	N	N	Y	N	N	Y
TIGR00220	317	285	178	225	210	1215	N	N	N	N	N	N	N	N	N	N	N	N	Y	Y
TIGR00221	324	312	169	194	199	1198	N	Y	N	N	N	N	N	N	Y	N	N	N	Y	Y
TIGR00222	407	310	200	299	229	1445	N	N	N	N	N	N	N	N	N	N	N	N	N	Y
TIGR00223	202	245	115	142	196	900	Y	Y	N	N	N	N	Y	Y	N	N	N	N	N	Y
TIGR00224	194	116	90	192	143	735	N	N	N	N	Y	Y	N	Y	N	N	Y	N	N	Y
TIGR00225	475	356	235	393	181	1640	N	N	N	N	Y	Y	N	N	Y	N	Y	N	N	Y
TIGR00227	219	174	43	197	111	744	N	N	N	N	Y	Y	N	N	Y	N	Y	N	N	N
TIGR00228	317	286	169	237	212	1221	N	N	N	N	N	N	N	N	N	N	Y	N	N	Y
TIGR00229	7793	5087	4870	6910	2446	27106	N	N	N	Y	N	Y	Y	N	Y	Y	N	N	Y	Y
TIGR00230	104	60	61	172	78	475	N	N	N	N	Y	Y	N	N	N	N	Y	N	N	N
TIGR00231	2665	1916	363	2181	1360	8485	N	Y	N	N	Y	Y	N	N	Y	Y	Y	N	N	Y
TIGR00232	469	354	246	284	276	1629	N	N	N	Y	N	N	N	N	Y	N	N	N	N	Y
TIGR00233	390	362	189	260	264	1465	N	Y	N	N	N	N	N	N	N	N	N	N	N	Y
TIGR00234	345	322	191	247	243	1348	N	Y	N	N	N	N	N	N	N	N	N	N	N	Y
TIGR00235	59	90	40	26	76	291	Y	Y	N	N	N	N	Y	Y	N	N	N	N	N	Y
TIGR00236	280	298	153	216	137	1084	Y	Y	N	N	N	N	N	N	N	N	Y	N	N	Y
TIGR00237	306	258	170	228	194	1156	N	N	N	N	N	N	N	N	Y	N	N	N	N	Y
TIGR00238	121	55	29	49	44	298	N	N	N	N	N	N	N	N	Y	Y	N	N	Y	Y
TIGR00239	351	274	176	236	209	1246	N	N	N	N	Y	N	N	N	Y	N	N	N	Y	Y
TIGR00240	26	12	10	7	48	103	N	N	N	N	N	N	Y	Y	N	N	N	N	Y	Y
TIGR00241	32	17	3	9	36	97	N	N	N	N	N	N	Y	Y	N	N	N	N	Y	Y
TIGR00242	303	284	157	236	212	1192	Y	Y	N	N	Y	N	Y	N	N	N	Y	N	N	Y
TIGR00243	309	260	170	224	192	1155	N	N	N	N	N	N	N	N	Y	N	N	N	N	Y
TIGR00244	305	253	167	219	192	1136	N	N	N	N	N	N	N	N	Y	N	N	N	Y	Y
TIGR00245	136	114	66	62	114	492	N	N	N	N	N	N	Y	Y	N	N	N	N	Y	Y
TIGR00246	297	233	142	211	138	1021	N	N	N	N	Y	N	N	N	Y	N	Y	N	N	Y
TIGR00247	282	269	151	231	185	1118	Y	Y	N	N	Y	N	N	N	N	N	Y	N	N	Y
TIGR00249	183	130	102	181	107	703	N	N	N	N	Y	Y	N	N	N	N	N	N	N	Y
TIGR00250	316	283	178	237	213	1227	N	N	N	N	N	N	N	N	N	N	N	N	N	Y
TIGR00251	105	38	27	103	65	338	N	N	N	N	Y	Y	N	N	Y	N	N	N	N	Y
TIGR00252	301	269	135	217	199	1121	Y	Y	N	N	N	N	N	N	Y	N	Y	N	N	Y
TIGR00253	210	190	102	195	116	813	N	N	N	N	Y	Y	N	N	N	N	Y	N	N	N
TIGR00254	8612	5132	3818	7147	2795	27504	N	N	N	Y	N	Y	N	N	Y	Y	N	N	Y	Y
TIGR00255	292	226	136	208	137	999	N	N	N	N	Y	N	N	N	Y	N	N	N	N	Y
TIGR00256	221	228	132	218	207	1006	N	N	N	N	Y	N	Y	Y	N	N	Y	N	N	Y
TIGR00257	245	247	140	215	144	991	Y	Y	N	N	Y	N	N	N	N	N	Y	N	N	Y
TIGR00258	30	15	16	7	48	116	N	N	N	N	N	N	Y	Y	N	N	N	N	Y	Y
TIGR00259	72	38	25	6	31	172	N	N	N	N	N	N	N	N	Y	Y	N	N	Y	Y
TIGR00260	359	349	208	249	222	1387	N	Y	N	Y	N	N	N	N	N	N	N	N	Y	Y
TIGR00261	14	22	10	9	4	59	Y	Y	N	N	N	N	N	N	N	N	N	N	N	N
TIGR00262	328	293	180	240	216	1257	N	N	N	N	N	N	N	N	N	N	N	N	N	Y
TIGR00263	339	309	189	251	219	1307	N	Y	N	N	N	N	N	N	N	N	N	N	N	Y
TIGR00266	52	74	33	38	24	221	Y	Y	N	N	N	N	N	N	N	N	Y	N	N	N
TIGR00267	0	1	0	1	3	5	N	N	N	N	N	N	Y	Y	N	N	N	N	N	N
TIGR00268	8	32	8	1	13	62	Y	Y	N	N	N	N	N	N	N	N	N	N	N	N
TIGR00271	19	36	28	23	37	143	N	N	Y	Y	N	N	Y	Y	N	N	N	N	N	Y
TIGR00273	211	171	60	112	61	615	Y	Y	N	N	Y	N	N	N	N	Y	Y	N	N	Y
TIGR00274	97	134	64	21	112	428	Y	Y	Y	N	N	N	Y	Y	N	N	N	N	Y	Y
TIGR00275	421	304	154	366	169	1414	N	N	N	N	Y	Y	N	N	Y	Y	Y	N	N	Y
TIGR00276	294	233	144	211	136	1018	N	N	N	N	Y	N	N	N	Y	N	Y	N	N	Y
TIGR00277	247	395	123	209	164	1138	Y	Y	N	N	Y	N	N	N	N	N	Y	Y	N	N
TIGR00278	217	224	132	99	123	795	Y	Y	Y	Y	N	N	N	N	Y	N	N	N	Y	Y
TIGR00281	289	249	154	218	144	1054	N	N	N	N	Y	N	N	N	Y	N	Y	N	N	Y
TIGR00282	101	79	29	13	11	233	Y	Y	N	N	N	N	N	N	Y	Y	N	N	N	Y
TIGR00283	2	4	1	1	0	8	N	N	N	N	N	N	N	N	N	N	N	N	N	N
TIGR00284	32	15	3	0	1	51	N	N	N	N	N	N	N	N	Y	Y	N	N	Y	Y
TIGR00286	0	0	1	0	0	1	N	N	N	N	N	N	N	N	N	N	N	N	N	N
TIGR00287	24	22	4	20	34	104	N	N	N	N	N	N	Y	Y	N	N	N	N	N	Y
TIGR00288	62	65	19	18	34	198	Y	Y	N	N	N	N	N	N	Y	N	N	N	N	Y
TIGR00290	10	50	18	15	17	110	Y	Y	N	N	N	N	N	N	N	N	Y	Y	N	N
TIGR00294	45	35	6	2	8	96	Y	Y	N	N	N	N	N	N	Y	Y	N	N	N	Y
TIGR00297	24	63	7	9	10	113	Y	Y	N	N	N	N	N	N	N	N	Y	Y	N	N
TIGR00298	11	39	2	4	0	56	Y	Y	N	N	N	N	N	N	N	N	Y	Y	N	N
TIGR00299	11	27	9	1	13	61	Y	Y	N	N	N	N	N	N	N	N	N	N	N	N
TIGR00300	0	0	1	0	0	1	N	N	N	N	N	N	N	N	N	N	N	N	N	N
TIGR00302	122	128	69	37	86	442	Y	Y	Y	N	N	N	N	N	N	N	N	N	Y	Y
TIGR00305	109	73	65	50	33	330	N	N	Y	Y	N	N	N	N	Y	Y	N	N	Y	Y
TIGR00306	0	4	0	0	0	4	Y	Y	N	N	N	N	N	N	N	N	Y	N	N	N
TIGR00312	154	109	37	105	79	484	N	N	N	N	N	N	N	N	Y	Y	N	N	N	Y
TIGR00313	267	193	122	191	158	931	N	N	N	N	Y	N	N	N	Y	N	N	N	N	Y
TIGR00317	275	211	121	198	162	967	N	N	N	N	Y	N	N	N	Y	N	N	N	N	Y
TIGR00318	74	52	24	5	23	178	Y	Y	N	N	N	N	N	N	Y	Y	N	N	Y	Y
TIGR00321	10	27	16	13	20	86	Y	Y	N	N	N	N	N	N	N	N	N	N	N	N
TIGR00325	299	191	136	207	142	975	N	N	N	N	Y	N	N	N	Y	Y	N	N	N	Y
TIGR00326	321	289	174	253	215	1252	N	N	N	N	N	N	N	N	N	N	N	N	N	Y
TIGR00328	268	207	128	212	90	905	N	N	N	N	Y	Y	N	N	Y	N	Y	N	N	Y
TIGR00329	206	149	31	182	108	676	N	N	N	N	Y	Y	N	N	Y	Y	Y	N	N	N
TIGR00330	68	122	75	42	131	438	Y	Y	N	Y	N	N	Y	Y	N	N	N	N	Y	Y
TIGR00331	226	209	117	53	115	720	Y	Y	Y	Y	N	N	N	N	Y	Y	N	N	Y	Y
TIGR00332	0	0	0	1	0	1	N	N	N	N	N	N	N	N	N	N	N	N	N	N
TIGR00333	122	117	50	40	132	461	N	Y	N	N	N	N	Y	Y	N	N	N	N	Y	Y
TIGR00334	24	63	10	9	9	115	Y	Y	N	N	N	N	N	N	N	N	Y	Y	N	N
TIGR00336	327	309	174	239	213	1262	Y	Y	N	N	Y	N	N	N	Y	N	Y	N	N	Y
TIGR00337	316	284	178	236	214	1228	N	N	N	N	N	N	N	N	N	N	N	N	N	Y
TIGR00338	268	172	145	205	180	970	N	N	N	N	Y	N	Y	N	Y	N	N	N	Y	Y
TIGR00339	26	77	17	10	28	158	Y	Y	N	N	N	N	N	N	N	N	Y	N	N	N
TIGR00341	3	7	0	1	0	11	Y	Y	N	N	N	N	N	N	N	N	N	N	N	N
TIGR00342	104	109	59	179	91	542	N	N	N	N	Y	Y	N	N	N	N	Y	N	N	N
TIGR00343	47	124	47	38	89	345	Y	Y	N	N	N	N	Y	Y	N	N	N	N	N	N
TIGR00344	317	288	175	236	212	1228	N	N	N	N	N	N	N	N	N	N	N	N	N	Y
TIGR00345	29	39	10	43	30	151	N	N	N	N	Y	Y	N	N	N	N	Y	N	N	N
TIGR00346	325	225	110	244	198	1102	N	N	N	N	Y	N	N	N	Y	Y	Y	N	N	Y
TIGR00347	246	205	144	217	242	1054	N	N	N	N	Y	N	Y	Y	N	N	N	N	N	Y
TIGR00348	78	76	35	68	83	340	N	N	N	N	N	N	Y	Y	N	N	N	N	N	Y
TIGR00350	176	432	180	126	353	1267	Y	Y	N	N	N	N	Y	Y	N	N	N	N	N	Y
TIGR00351	128	128	50	122	208	636	N	N	N	N	Y	N	Y	Y	N	N	N	N	N	Y
TIGR00353	180	96	100	189	82	647	N	N	N	N	Y	Y	N	N	N	N	N	N	N	Y
TIGR00355	313	272	176	236	211	1208	N	N	N	N	Y	N	N	N	N	N	N	N	Y	Y
TIGR00357	487	466	291	357	299	1900	N	Y	N	Y	N	N	N	N	N	N	N	N	N	Y
TIGR00358	231	145	34	171	109	690	N	N	N	N	Y	Y	N	N	Y	Y	Y	N	N	Y
TIGR00359	153	78	50	21	266	568	N	N	N	N	N	N	Y	Y	N	N	N	N	Y	Y
TIGR00360	251	222	94	201	172	940	N	N	N	N	Y	N	N	N	N	N	Y	N	N	Y
TIGR00361	179	156	100	187	103	725	N	N	N	N	Y	Y	N	N	N	N	Y	N	N	N
TIGR00362	317	286	184	237	212	1236	N	N	N	Y	N	N	N	N	N	N	N	N	N	Y
TIGR00363	936	644	417	646	501	3144	Y	N	N	N	Y	N	N	N	Y	Y	Y	N	N	Y
TIGR00364	311	206	147	242	121	1027	N	N	N	N	Y	Y	N	N	Y	Y	N	N	N	Y
TIGR00365	275	165	132	199	111	882	N	N	N	N	Y	N	N	N	Y	Y	N	N	Y	Y
TIGR00366	138	132	74	164	74	582	N	N	N	N	Y	Y	N	N	N	N	Y	N	N	N
TIGR00367	84	53	55	187	78	457	N	N	N	N	Y	Y	N	N	N	N	Y	N	N	N
TIGR00368	297	268	160	234	211	1170	N	N	N	N	Y	N	Y	N	N	N	N	N	N	Y
TIGR00369	994	917	631	985	853	4380	N	N	Y	Y	N	Y	N	Y	N	N	N	N	Y	Y
TIGR00370	348	246	158	246	201	1199	N	N	N	N	Y	N	N	N	Y	N	N	N	N	Y
TIGR00372	10	25	8	10	10	63	Y	Y	N	N	N	N	N	N	N	N	Y	N	N	N
TIGR00374	182	171	38	202	182	775	N	N	N	N	Y	Y	Y	Y	N	N	Y	N	N	N
TIGR00375	23	58	9	8	9	107	Y	Y	N	N	N	N	N	N	N	N	Y	Y	N	N
TIGR00376	0	0	0	1	0	1	N	N	N	N	N	N	N	N	N	N	N	N	N	N
TIGR00377	346	393	231	623	880	2473	N	N	N	N	Y	Y	Y	Y	N	N	Y	N	N	Y
TIGR00378	269	162	33	165	89	718	N	N	N	N	Y	N	N	N	Y	Y	Y	N	N	Y
TIGR00379	261	157	102	187	145	852	N	N	N	N	Y	N	N	N	Y	Y	N	N	Y	Y
TIGR00380	266	194	112	192	156	920	N	N	N	N	Y	N	N	N	Y	N	N	N	N	Y
TIGR00382	318	284	177	235	212	1226	N	N	N	N	N	N	N	N	N	N	N	N	N	Y
TIGR00383	439	407	249	241	291	1627	N	Y	N	Y	N	N	Y	N	Y	N	N	N	Y	Y
TIGR00384	383	347	210	263	377	1580	N	N	N	N	N	N	N	Y	N	N	N	N	N	Y
TIGR00385	180	91	95	184	77	627	N	N	N	N	Y	Y	N	N	N	N	N	N	N	Y
TIGR00387	455	359	199	271	237	1521	N	Y	N	N	Y	N	N	N	Y	Y	N	N	N	Y
TIGR00388	284	194	134	198	116	926	N	N	N	N	Y	N	N	N	Y	Y	N	N	N	Y
TIGR00389	20	37	9	20	38	124	N	Y	N	N	N	N	Y	Y	N	N	N	N	N	N
TIGR00390	285	206	137	199	116	943	N	N	N	N	Y	N	N	N	Y	Y	N	N	N	Y
TIGR00391	46	31	13	19	44	153	N	N	N	N	N	N	Y	Y	N	N	N	N	Y	Y
TIGR00392	316	297	177	238	220	1248	N	Y	N	N	N	N	N	N	N	N	N	N	N	Y
TIGR00393	326	210	135	214	188	1073	N	N	N	N	Y	N	N	N	Y	Y	N	N	N	Y
TIGR00394	0	0	1	0	0	1	N	N	N	N	N	N	N	N	N	N	N	N	N	N
TIGR00396	332	277	172	238	210	1229	N	N	N	N	N	N	N	N	N	N	N	N	N	Y
TIGR00397	1	1	3	2	1	8	N	N	N	N	N	N	N	N	N	N	N	N	N	N
TIGR00398	342	305	178	240	217	1282	N	Y	N	N	N	N	N	N	N	N	N	N	N	Y
TIGR00399	228	246	116	217	167	974	N	Y	N	N	Y	N	N	N	N	N	Y	N	N	N
TIGR00400	286	163	124	231	164	968	N	N	N	N	Y	Y	N	N	N	N	N	N	N	Y
TIGR00401	579	499	344	439	303	2164	N	N	N	Y	N	N	N	N	N	N	N	N	N	Y
TIGR00402	22	17	17	8	16	80	N	N	N	Y	N	N	N	N	N	N	N	N	Y	Y
TIGR00406	296	233	143	212	139	1023	N	N	N	N	Y	N	N	N	Y	N	Y	N	N	Y
TIGR00407	305	256	170	221	192	1144	N	N	N	N	N	N	N	N	Y	N	N	N	Y	Y
TIGR00408	34	98	25	26	31	214	Y	Y	N	N	N	N	N	N	N	N	Y	Y	N	N
TIGR00409	271	230	137	218	191	1047	N	N	N	N	Y	N	Y	N	N	N	N	N	N	Y
TIGR00410	145	85	32	61	189	512	N	N	N	N	Y	N	N	Y	N	N	N	N	N	Y
TIGR00412	3	7	2	37	1	50	N	N	N	N	Y	Y	N	N	N	N	Y	Y	N	N
TIGR00413	356	178	106	335	126	1101	N	N	N	N	Y	Y	N	N	Y	Y	N	N	N	Y
TIGR00414	339	342	173	253	219	1326	N	Y	N	N	N	N	N	N	N	N	N	N	N	Y
TIGR00416	318	284	174	236	211	1223	N	N	N	N	N	N	N	N	N	N	N	N	N	Y
TIGR00417	150	153	52	102	107	564	Y	Y	N	N	N	N	N	N	N	N	N	N	N	Y
TIGR00418	362	362	201	254	226	1405	N	Y	N	N	N	N	N	N	N	N	N	N	N	Y
TIGR00419	416	297	189	241	229	1372	N	N	N	N	N	N	N	N	N	Y	N	N	N	Y
TIGR00420	311	266	172	232	196	1177	N	N	N	N	N	N	N	N	Y	N	N	N	N	Y
TIGR00421	316	244	121	215	191	1087	N	N	N	N	Y	N	N	N	N	N	Y	N	N	Y
TIGR00422	299	244	150	223	207	1123	N	N	N	N	N	N	Y	N	Y	N	N	N	Y	Y
TIGR00423	34	74	6	21	44	179	Y	Y	N	N	N	N	Y	Y	N	N	N	N	N	N
TIGR00424	0	0	1	0	0	1	N	N	N	N	N	N	N	N	N	N	N	N	N	N
TIGR00426	525	428	218	414	327	1912	N	N	N	N	N	N	N	N	Y	N	N	N	N	Y
TIGR00427	450	311	206	234	252	1453	N	N	N	N	Y	N	N	N	Y	Y	N	N	N	Y
TIGR00430	298	242	162	221	152	1075	N	N	N	Y	Y	N	N	N	Y	N	N	N	N	Y
TIGR00431	316	284	176	236	211	1223	N	N	N	N	N	N	N	N	N	N	N	N	N	Y
TIGR00433	233	222	157	212	205	1029	N	N	N	Y	Y	N	Y	Y	N	N	N	N	N	Y
TIGR00434	212	179	70	191	113	765	N	N	N	N	Y	Y	N	N	Y	N	Y	N	N	N
TIGR00435	350	315	193	246	251	1355	N	N	N	N	N	N	N	N	N	N	N	N	N	Y
TIGR00436	317	284	173	236	212	1222	N	N	N	N	N	N	N	N	N	N	N	N	N	Y
TIGR00437	72	84	30	36	94	316	N	Y	N	N	N	N	Y	Y	N	N	N	N	Y	Y
TIGR00438	260	143	122	191	107	823	N	N	N	N	Y	N	N	N	Y	Y	N	N	Y	Y
TIGR00439	32	17	16	46	51	162	N	N	N	N	Y	Y	Y	Y	N	N	N	N	N	Y
TIGR00440	225	233	110	211	138	917	N	Y	N	N	Y	N	N	N	N	N	Y	N	N	N
TIGR00441	144	82	74	183	121	604	N	N	N	N	Y	Y	Y	Y	N	N	N	N	N	Y
TIGR00442	323	300	175	237	219	1254	N	Y	N	N	N	N	N	N	N	N	N	N	N	Y
TIGR00443	166	156	84	178	64	648	N	N	N	N	Y	Y	N	N	N	N	Y	N	N	N
TIGR00444	219	195	116	213	113	856	N	N	N	N	Y	Y	N	N	N	N	Y	N	N	N
TIGR00445	321	300	180	237	211	1249	N	Y	N	N	N	N	N	N	N	N	N	N	N	Y
TIGR00446	59	107	14	18	69	267	Y	Y	N	N	N	N	Y	Y	N	N	N	N	N	N
TIGR00447	316	286	178	236	213	1229	N	N	N	N	N	N	N	N	N	N	N	N	N	Y
TIGR00449	201	133	25	186	88	633	N	N	N	N	Y	Y	N	N	Y	Y	Y	N	N	N
TIGR00450	291	231	133	211	136	1002	N	N	N	N	Y	N	N	N	Y	N	Y	N	N	Y
TIGR00452	80	45	47	169	77	418	N	N	N	N	Y	Y	N	N	N	N	Y	N	N	N
TIGR00453	310	267	174	228	195	1174	N	N	N	N	N	N	N	N	Y	N	N	N	Y	Y
TIGR00455	307	262	167	389	242	1367	N	N	N	N	Y	Y	Y	N	N	N	N	N	N	Y
TIGR00456	341	318	185	236	215	1295	N	Y	N	N	N	N	N	N	N	N	N	N	N	Y
TIGR00457	72	117	39	37	81	346	Y	Y	N	N	N	N	Y	Y	N	N	N	N	N	Y
TIGR00458	1	3	5	0	0	9	N	N	Y	Y	N	N	N	N	N	N	N	N	N	N
TIGR00459	309	271	168	226	212	1186	N	N	N	N	N	N	Y	N	N	N	N	N	N	Y
TIGR00460	326	286	187	256	211	1266	N	N	N	N	N	N	N	N	N	N	N	N	N	Y
TIGR00461	299	248	158	314	232	1251	N	N	N	N	Y	Y	Y	N	N	N	N	N	N	Y
TIGR00462	117	49	36	23	54	279	N	N	N	N	N	N	N	N	Y	Y	N	N	Y	Y
TIGR00463	22	13	0	2	21	58	N	N	N	N	N	N	Y	Y	Y	Y	N	N	Y	Y
TIGR00464	324	292	192	235	213	1256	N	N	N	Y	N	N	N	N	N	N	N	N	N	Y
TIGR00465	325	292	183	231	219	1250	N	N	N	N	N	N	N	N	N	N	N	N	Y	Y
TIGR00466	287	187	129	204	133	940	N	N	N	N	Y	N	N	N	Y	Y	N	N	N	Y
TIGR00467	2	2	22	1	1	28	N	N	Y	Y	N	N	N	N	N	N	N	N	Y	Y
TIGR00468	312	281	176	225	208	1202	N	N	Y	N	N	N	N	N	N	N	N	N	Y	Y
TIGR00469	0	1	0	0	0	1	N	N	N	N	N	N	N	N	N	N	N	N	N	N
TIGR00472	317	286	174	237	211	1225	N	N	N	N	N	N	N	N	N	N	N	N	N	Y
TIGR00473	301	271	155	223	160	1110	N	Y	N	N	Y	N	N	N	Y	N	Y	N	N	Y
TIGR00474	123	99	49	104	141	516	N	N	N	N	N	N	Y	Y	N	N	N	N	Y	Y
TIGR00475	121	93	46	103	118	481	N	N	N	N	N	N	Y	Y	N	N	N	N	N	Y
TIGR00476	186	149	85	182	151	753	N	N	N	N	Y	Y	Y	Y	N	N	N	N	N	Y
TIGR00477	25	12	13	6	49	105	N	N	N	N	N	N	Y	Y	N	N	N	N	Y	Y
TIGR00478	122	131	75	37	85	450	Y	Y	Y	Y	N	N	N	N	N	N	N	N	Y	Y
TIGR00479	156	188	76	188	145	753	N	Y	N	N	Y	Y	N	N	N	N	Y	N	N	N
TIGR00481	462	271	188	160	254	1335	N	N	N	N	N	N	Y	Y	Y	Y	N	N	Y	Y
TIGR00482	316	286	175	234	213	1224	N	N	N	N	N	N	N	N	N	N	N	N	N	Y
TIGR00484	636	543	273	440	411	2303	N	Y	N	N	N	N	N	N	N	N	N	N	N	Y
TIGR00485	517	419	374	360	334	2004	N	N	N	Y	N	N	N	N	N	N	Y	N	N	Y
TIGR00486	209	210	127	210	201	957	N	N	N	N	Y	N	Y	Y	N	N	Y	N	N	Y
TIGR00487	317	284	174	236	210	1221	N	N	N	N	N	N	N	N	N	N	N	N	N	Y
TIGR00488	28	86	12	13	12	151	Y	Y	N	N	N	N	N	N	N	N	Y	Y	N	N
TIGR00492	511	421	235	291	313	1771	N	Y	N	N	N	N	N	N	N	N	N	N	N	Y
TIGR00493	605	604	313	304	355	2181	N	Y	N	N	N	N	N	N	N	N	N	N	N	Y
TIGR00494	338	322	197	254	281	1392	N	N	N	N	Y	N	N	Y	Y	N	N	N	Y	Y
TIGR00496	316	284	175	236	212	1223	N	N	N	N	N	N	N	N	N	N	N	N	N	Y
TIGR00497	78	76	37	69	80	340	N	N	N	N	N	N	Y	Y	N	N	N	N	N	Y
TIGR00498	356	273	206	362	206	1403	N	N	N	N	N	Y	N	N	Y	N	N	N	Y	Y
TIGR00499	341	304	160	249	314	1368	Y	N	N	N	Y	N	Y	Y	Y	N	Y	N	N	Y
TIGR00500	669	656	360	424	447	2556	N	Y	N	N	N	N	N	N	N	N	N	N	N	Y
TIGR00502	87	150	62	34	82	415	Y	Y	N	N	N	N	Y	N	N	N	N	N	N	Y
TIGR00503	265	208	152	210	126	961	N	N	Y	Y	Y	N	N	N	Y	N	Y	N	N	Y
TIGR00504	60	68	63	70	84	345	N	N	Y	Y	N	N	Y	Y	N	N	N	N	N	Y
TIGR00505	303	335	162	272	248	1320	N	Y	N	N	Y	N	Y	Y	N	N	Y	N	N	Y
TIGR00506	551	422	231	333	308	1845	N	N	N	N	N	N	N	N	N	Y	N	N	N	Y
TIGR00507	799	548	325	553	348	2573	Y	N	N	N	Y	N	N	N	Y	Y	Y	N	N	Y
TIGR00508	217	195	134	208	194	948	N	N	N	N	Y	N	Y	Y	N	N	N	N	N	Y
TIGR00509	171	81	40	30	166	488	N	N	N	N	N	N	Y	Y	Y	Y	N	N	Y	Y
TIGR00510	379	322	195	247	231	1374	N	N	N	N	N	N	N	N	N	N	N	N	N	Y
TIGR00512	134	139	78	183	98	632	N	N	N	N	Y	Y	N	N	N	N	Y	N	N	N
TIGR00513	296	238	143	215	137	1029	N	N	N	N	Y	N	N	N	Y	N	Y	N	N	Y
TIGR00514	774	510	396	790	342	2812	N	N	N	N	Y	Y	Y	N	N	N	N	N	N	Y
TIGR00515	300	241	147	216	196	1100	N	N	N	N	N	N	N	N	Y	N	N	N	N	Y
TIGR00516	233	174	99	47	127	680	Y	Y	N	N	N	N	N	N	Y	Y	N	N	Y	Y
TIGR00517	755	653	420	665	476	2969	N	N	N	N	N	Y	N	N	N	N	N	N	N	Y
TIGR00518	186	245	102	71	125	729	Y	Y	N	N	N	N	N	N	N	N	N	N	N	Y
TIGR00519	66	66	48	124	72	376	N	N	N	N	Y	Y	N	N	N	N	Y	N	N	N
TIGR00520	227	148	121	164	108	768	N	N	N	Y	Y	N	N	N	N	N	N	N	N	Y
TIGR00521	314	281	164	236	211	1206	N	N	N	N	N	N	N	N	N	N	N	N	N	Y
TIGR00524	100	84	13	151	60	408	N	N	N	N	Y	Y	N	N	N	N	Y	Y	N	N
TIGR00525	416	350	135	348	245	1494	Y	N	N	N	N	Y	N	N	Y	N	N	N	N	Y
TIGR00526	382	275	134	375	223	1389	N	N	N	N	Y	Y	N	N	Y	N	Y	N	N	Y
TIGR00527	379	334	222	399	259	1593	N	N	N	N	N	Y	N	N	N	N	N	N	Y	Y
TIGR00528	414	330	242	408	248	1642	N	N	Y	Y	N	Y	N	N	N	N	N	N	N	Y
TIGR00530	1148	886	702	1259	815	4810	N	N	N	Y	N	Y	N	N	N	N	N	N	N	Y
TIGR00531	350	251	166	222	149	1138	N	N	N	N	Y	N	N	N	Y	Y	Y	N	N	Y
TIGR00532	51	61	30	24	31	197	Y	Y	N	N	N	N	N	N	N	N	N	N	N	Y
TIGR00533	2	8	7	2	3	22	N	N	Y	Y	N	N	N	N	N	N	N	N	N	N
TIGR00534	21	52	32	26	78	209	N	N	N	N	N	N	Y	Y	N	N	N	N	Y	Y
TIGR00536	363	245	68	340	186	1202	N	N	N	N	Y	Y	N	N	Y	Y	Y	N	N	N
TIGR00537	2	10	5	4	62	83	N	N	N	N	N	N	Y	Y	N	N	N	N	Y	Y
TIGR00538	324	183	130	340	139	1116	N	N	N	N	Y	Y	N	N	Y	N	N	N	N	Y
TIGR00539	317	286	178	238	211	1230	N	N	N	N	N	N	N	N	N	N	N	N	N	Y
TIGR00540	184	129	100	185	107	705	N	N	N	N	Y	Y	N	N	N	N	Y	N	N	Y
TIGR00542	16	17	10	12	82	137	N	N	N	N	N	N	Y	Y	N	N	N	N	Y	Y
TIGR00543	117	131	72	98	202	620	N	N	N	N	N	N	Y	Y	N	N	N	N	N	Y
TIGR00544	338	324	186	254	250	1352	N	Y	N	N	N	N	N	N	N	N	N	N	N	Y
TIGR00545	50	74	21	16	62	223	Y	Y	N	N	N	N	Y	Y	N	N	N	N	N	Y
TIGR00546	280	222	153	241	237	1133	N	N	N	N	Y	N	Y	Y	Y	N	N	N	Y	Y
TIGR00547	184	127	94	186	107	698	N	N	N	N	Y	Y	N	N	N	N	Y	N	N	Y
TIGR00548	180	126	82	183	106	677	N	N	N	N	Y	Y	N	N	N	N	Y	N	N	Y
TIGR00549	1	10	5	1	1	18	Y	Y	N	N	N	N	N	N	N	N	N	N	N	N
TIGR00550	298	257	162	225	208	1150	N	N	N	N	N	N	Y	N	N	N	N	N	N	Y
TIGR00551	296	253	155	224	206	1134	N	N	N	N	N	N	Y	N	N	N	N	N	N	Y
TIGR00552	476	365	230	318	238	1627	N	N	N	N	N	N	N	N	N	Y	N	N	N	Y
TIGR00553	230	122	114	198	161	825	N	N	N	N	Y	Y	Y	Y	Y	N	N	N	Y	Y
TIGR00554	134	98	65	47	125	469	N	N	N	N	N	N	Y	Y	N	N	N	N	Y	Y
TIGR00555	1	8	1	1	0	11	Y	Y	N	N	N	N	N	N	N	N	Y	Y	N	N
TIGR00556	210	225	64	63	154	716	Y	Y	N	N	N	N	Y	Y	Y	N	N	N	Y	Y
TIGR00557	460	269	175	272	214	1390	N	N	N	N	Y	N	N	N	Y	Y	N	N	N	Y
TIGR00558	324	209	165	326	225	1249	N	N	N	N	Y	Y	Y	N	Y	N	N	N	Y	Y
TIGR00559	273	171	132	203	127	906	N	N	N	N	Y	N	N	N	Y	Y	N	N	N	Y
TIGR00560	324	330	197	239	259	1349	N	Y	N	N	N	N	N	Y	Y	N	N	N	N	Y
TIGR00561	348	217	162	224	189	1140	N	N	N	N	Y	N	Y	N	N	Y	N	N	Y	Y
TIGR00562	50	119	35	26	82	312	Y	Y	N	N	N	N	Y	Y	N	N	N	N	N	N
TIGR00563	469	325	207	238	232	1471	N	N	N	N	N	N	Y	N	Y	Y	N	N	Y	Y
TIGR00564	185	190	124	197	139	835	N	N	N	N	Y	Y	N	N	N	N	Y	N	N	Y
TIGR00565	33	32	12	10	60	147	N	N	N	N	N	N	Y	Y	N	N	N	N	Y	Y
TIGR00566	330	304	190	257	272	1353	N	N	N	N	Y	N	Y	Y	N	N	Y	N	N	Y
TIGR00567	215	192	103	110	132	752	Y	Y	N	N	N	N	N	N	Y	N	N	N	Y	Y
TIGR00568	170	52	88	152	67	529	N	N	N	Y	Y	Y	N	N	Y	Y	N	N	Y	Y
TIGR00571	95	65	46	89	113	408	N	N	N	N	Y	N	Y	Y	N	N	N	N	N	Y
TIGR00573	389	388	118	275	301	1471	N	Y	N	N	Y	N	Y	Y	N	N	N	N	N	Y
TIGR00574	23	51	15	17	76	182	N	Y	N	N	N	N	Y	Y	N	N	N	N	N	Y
TIGR00575	309	261	170	246	217	1203	N	N	N	N	N	N	Y	N	N	N	N	N	Y	Y
TIGR00576	313	263	167	227	197	1167	N	N	N	N	N	N	N	N	Y	N	N	N	N	Y
TIGR00577	368	390	212	262	278	1510	N	Y	N	N	N	N	N	N	Y	N	N	N	N	Y
TIGR00580	321	287	180	237	213	1238	N	N	N	N	N	N	N	N	N	N	N	N	N	Y
TIGR00581	321	263	169	267	212	1232	N	N	N	N	N	N	N	N	Y	N	N	N	Y	Y
TIGR00584	141	122	92	106	86	547	N	N	N	Y	N	N	N	N	N	N	N	N	N	Y
TIGR00585	294	232	141	212	136	1015	N	N	N	N	Y	N	N	N	Y	N	Y	N	N	Y
TIGR00586	396	256	181	226	243	1302	N	N	N	N	Y	N	N	N	Y	Y	N	N	Y	Y
TIGR00587	79	151	31	29	135	425	Y	Y	N	N	N	N	Y	Y	N	N	N	N	Y	Y
TIGR00589	856	721	424	557	498	3056	N	Y	N	N	N	N	N	N	N	N	N	N	N	Y
TIGR00591	0	0	1	0	0	1	N	N	N	N	N	N	N	N	N	N	N	N	N	N
TIGR00593	316	287	175	236	215	1229	N	N	N	N	N	N	N	N	N	N	N	N	N	Y
TIGR00594	689	521	358	458	388	2414	N	N	N	Y	N	N	N	N	N	N	N	N	N	Y
TIGR00595	301	244	150	224	164	1083	N	N	N	N	Y	N	N	N	Y	N	N	N	N	Y
TIGR00603	10	24	2	3	6	45	Y	Y	N	N	N	N	N	N	N	N	Y	N	N	N
TIGR00608	339	303	201	341	243	1427	N	N	N	N	Y	Y	N	N	Y	N	Y	N	N	Y
TIGR00609	171	139	95	192	168	765	N	N	N	N	Y	Y	Y	Y	N	N	N	N	N	Y
TIGR00611	226	224	132	228	186	996	N	N	N	N	Y	N	Y	N	N	N	Y	N	N	Y
TIGR00612	307	256	174	224	190	1151	N	N	N	Y	N	N	N	N	Y	N	N	N	Y	Y
TIGR00613	289	256	121	217	182	1065	N	Y	N	N	Y	N	N	N	Y	N	Y	N	N	Y
TIGR00614	313	248	133	351	153	1198	N	N	N	N	Y	Y	N	N	N	N	Y	N	N	N
TIGR00615	316	284	180	236	212	1228	N	N	N	N	N	N	N	N	N	N	N	N	N	Y
TIGR00616	13	16	42	16	24	111	N	N	N	Y	N	N	Y	N	N	N	N	N	N	Y
TIGR00618	93	98	32	169	87	479	N	N	N	N	Y	Y	N	N	N	N	Y	Y	N	N
TIGR00619	139	184	105	198	107	733	Y	Y	N	N	Y	Y	N	N	N	N	Y	N	N	N
TIGR00621	405	410	255	340	376	1786	N	N	N	N	N	N	N	Y	N	N	N	N	N	Y
TIGR00623	26	12	10	7	48	103	N	N	N	N	N	N	Y	Y	N	N	N	N	Y	Y
TIGR00624	343	280	201	284	219	1327	N	N	N	Y	Y	N	Y	N	N	N	N	N	Y	Y
TIGR00628	302	278	164	236	209	1189	N	N	N	N	Y	N	N	N	N	N	Y	N	N	Y
TIGR00629	31	65	25	24	11	156	Y	Y	N	N	N	N	N	N	N	N	Y	Y	N	N
TIGR00630	508	488	298	383	332	2009	N	Y	N	Y	N	N	N	N	N	N	N	N	N	Y
TIGR00631	317	283	181	238	219	1238	N	N	N	N	N	N	N	N	N	N	N	N	N	Y
TIGR00632	90	54	44	43	59	290	N	N	N	N	N	N	Y	N	Y	N	N	N	Y	Y
TIGR00633	550	435	222	485	271	1963	Y	N	N	N	Y	Y	N	N	N	N	Y	N	N	Y
TIGR00634	317	286	177	238	211	1229	N	N	N	N	N	N	N	N	N	N	N	N	N	Y
TIGR00635	316	284	175	236	212	1223	N	N	N	N	N	N	N	N	N	N	N	N	N	Y
TIGR00636	309	242	143	219	199	1112	N	N	N	N	Y	N	N	N	Y	N	N	N	N	Y
TIGR00637	588	350	235	232	234	1639	N	N	Y	N	Y	N	N	N	Y	Y	N	N	Y	Y
TIGR00638	632	402	334	611	376	2355	N	N	N	N	Y	Y	Y	N	Y	N	N	N	Y	Y
TIGR00639	318	288	178	241	226	1251	N	N	N	N	N	N	N	N	N	N	N	N	N	Y
TIGR00640	208	167	127	55	211	768	N	N	Y	Y	N	N	Y	Y	Y	N	N	N	Y	Y
TIGR00641	185	147	120	59	221	732	N	N	Y	Y	N	N	Y	Y	Y	N	N	N	Y	Y
TIGR00642	6	11	14	13	72	116	N	N	N	N	N	N	Y	Y	N	N	N	N	Y	Y
TIGR00643	317	283	174	237	212	1223	N	N	N	N	N	N	N	N	N	N	N	N	N	Y
TIGR00644	297	240	146	213	136	1032	N	N	N	N	Y	N	N	N	Y	N	Y	N	N	Y
TIGR00645	243	131	109	184	109	776	N	N	N	N	Y	Y	N	N	Y	Y	N	N	N	Y
TIGR00647	46	116	43	41	90	336	Y	Y	N	N	N	N	Y	Y	N	N	N	N	N	N
TIGR00648	1	7	7	1	0	16	N	Y	Y	Y	N	N	N	N	N	N	N	N	N	N
TIGR00649	141	176	85	47	94	543	Y	Y	Y	N	N	N	N	N	N	N	N	N	Y	Y
TIGR00651	230	204	115	213	236	998	N	N	N	N	Y	N	Y	Y	N	N	N	N	N	Y
TIGR00652	415	312	232	442	239	1640	N	N	N	N	N	Y	N	N	N	N	N	N	N	Y
TIGR00653	379	408	204	263	289	1543	N	Y	N	N	N	N	N	Y	Y	N	N	N	N	Y
TIGR00654	541	413	286	407	290	1937	N	N	N	Y	N	N	N	N	Y	N	N	N	N	Y
TIGR00655	558	380	270	444	224	1876	N	N	N	N	Y	Y	N	N	Y	Y	N	N	N	Y
TIGR00656	311	297	147	221	191	1167	N	Y	N	N	N	N	N	N	Y	N	N	N	N	Y
TIGR00657	325	286	121	247	267	1246	N	N	N	N	Y	N	N	Y	N	N	Y	N	N	Y
TIGR00658	417	335	211	384	228	1575	N	N	N	N	N	Y	N	N	Y	N	N	N	N	Y
TIGR00659	231	222	77	194	175	899	N	Y	N	N	Y	N	N	Y	N	N	Y	N	N	Y
TIGR00661	10	27	12	13	18	80	Y	Y	N	N	N	N	N	N	N	N	N	N	N	N
TIGR00663	334	314	187	242	222	1299	N	Y	N	N	N	N	N	N	N	N	N	N	N	Y
TIGR00664	26	12	10	7	48	103	N	N	N	N	N	N	Y	Y	N	N	N	N	Y	Y
TIGR00665	363	350	213	360	277	1563	N	N	N	N	N	Y	N	N	N	N	N	N	N	Y
TIGR00666	209	172	145	266	173	965	N	N	N	N	Y	Y	Y	N	N	N	N	N	N	Y
TIGR00667	271	171	139	203	126	910	N	N	N	Y	Y	N	N	N	Y	Y	N	N	N	Y
TIGR00668	184	127	96	186	107	700	N	N	N	N	Y	Y	N	N	N	N	Y	N	N	Y
TIGR00669	27	16	7	8	48	106	N	N	N	N	N	N	Y	Y	N	N	N	N	Y	Y
TIGR00670	394	341	194	241	234	1404	N	Y	N	N	N	N	N	N	N	N	N	N	N	Y
TIGR00671	191	218	126	208	159	902	N	Y	N	N	Y	N	N	N	N	N	Y	N	N	N
TIGR00672	102	53	54	35	87	331	N	N	N	N	N	N	Y	Y	Y	N	N	N	Y	Y
TIGR00673	132	89	60	149	145	575	N	N	N	N	Y	Y	Y	Y	N	N	N	N	N	Y
TIGR00674	780	600	329	375	382	2466	N	Y	N	N	N	N	N	N	N	Y	N	N	N	Y
TIGR00675	194	144	92	79	126	635	N	N	N	N	N	N	N	Y	Y	Y	N	N	Y	Y
TIGR00676	271	170	143	209	127	920	N	N	N	Y	Y	N	N	N	Y	N	N	N	N	Y
TIGR00678	269	237	144	217	200	1067	N	N	N	N	Y	N	Y	N	N	N	N	N	N	Y
TIGR00679	135	171	56	29	47	438	Y	Y	N	N	N	N	N	N	Y	Y	N	N	N	Y
TIGR00680	306	249	147	260	198	1160	N	N	N	N	Y	N	Y	N	Y	N	N	N	N	Y
TIGR00681	340	266	173	253	165	1197	N	N	N	N	N	N	N	N	Y	N	N	N	N	Y
TIGR00682	268	169	125	202	127	891	N	N	N	N	Y	N	N	N	Y	Y	N	N	N	Y
TIGR00683	29	26	5	3	29	92	N	N	N	N	N	N	Y	Y	N	N	N	N	Y	Y
TIGR00684	128	128	50	122	201	629	N	N	N	N	Y	N	Y	Y	N	N	N	N	N	Y
TIGR00685	215	154	95	55	186	705	N	N	N	N	N	N	Y	Y	Y	Y	N	N	Y	Y
TIGR00686	287	222	129	210	130	978	N	N	N	N	Y	N	N	N	Y	N	Y	N	N	Y
TIGR00687	281	169	99	197	154	900	N	N	N	N	Y	N	N	N	Y	Y	N	N	N	Y
TIGR00688	389	258	198	411	177	1433	N	N	N	N	Y	Y	N	N	Y	N	N	N	N	Y
TIGR00689	184	141	78	101	101	605	N	N	N	N	N	N	N	N	N	Y	N	N	N	Y
TIGR00690	306	258	171	223	190	1148	N	N	N	N	N	N	N	N	Y	N	N	N	N	Y
TIGR00691	500	412	271	422	319	1924	N	N	N	N	N	N	N	N	N	N	N	N	N	Y
TIGR00692	189	125	66	29	78	487	N	Y	N	N	N	N	N	N	Y	Y	N	N	Y	Y
TIGR00693	453	401	223	307	244	1628	N	Y	N	N	N	N	N	N	Y	N	N	N	Y	Y
TIGR00694	130	131	54	25	76	416	Y	Y	N	N	N	N	N	N	Y	Y	N	N	Y	Y
TIGR00695	164	106	42	23	81	416	N	Y	N	N	N	N	N	N	Y	Y	N	N	Y	Y
TIGR00696	271	183	97	75	110	736	N	Y	N	N	N	N	N	N	Y	Y	N	N	Y	Y
TIGR00697	134	120	73	97	108	532	N	N	N	N	N	N	N	Y	N	N	N	N	N	Y
TIGR00698	222	213	129	124	171	859	N	Y	N	N	N	N	Y	Y	N	N	N	N	Y	Y
TIGR00699	6	9	0	8	3	26	N	N	N	N	N	N	N	N	N	N	Y	N	N	N
TIGR00700	348	227	188	398	236	1397	N	N	N	N	Y	Y	Y	N	N	N	N	N	Y	Y
TIGR00701	247	158	122	194	79	800	N	N	N	N	Y	Y	N	N	Y	Y	N	N	N	Y
TIGR00702	251	102	49	168	124	694	N	N	N	N	Y	Y	N	N	Y	Y	N	N	N	Y
TIGR00704	195	152	60	243	88	738	N	N	N	N	Y	Y	N	N	N	N	Y	Y	N	N
TIGR00705	53	73	58	38	130	352	N	N	N	Y	N	N	Y	Y	N	N	N	N	Y	Y
TIGR00706	451	222	174	406	242	1495	N	N	N	N	Y	Y	N	N	Y	Y	N	N	Y	Y
TIGR00707	422	312	151	345	229	1459	N	N	N	N	N	Y	N	N	Y	N	N	N	N	Y
TIGR00708	259	153	120	191	186	909	N	N	N	N	Y	N	Y	Y	Y	N	N	N	Y	Y
TIGR00709	145	93	71	189	116	614	N	N	N	N	Y	Y	N	N	N	N	Y	N	N	Y
TIGR00710	852	608	427	512	436	2835	N	N	Y	Y	N	N	N	N	Y	Y	N	N	N	Y
TIGR00711	3859	3208	1679	1848	1977	12571	N	Y	N	N	N	N	N	N	N	Y	N	N	N	Y
TIGR00712	82	37	47	137	90	393	N	N	N	N	Y	Y	N	Y	N	N	Y	N	N	Y
TIGR00713	308	372	170	272	230	1352	Y	Y	N	N	Y	N	Y	N	N	N	Y	N	N	Y
TIGR00714	169	104	84	174	101	632	N	N	N	N	Y	Y	N	N	N	N	N	N	N	Y
TIGR00715	246	142	89	182	151	810	N	N	N	N	Y	N	N	N	Y	Y	N	N	Y	Y
TIGR00716	0	0	5	0	0	5	N	N	Y	Y	N	N	N	N	N	N	N	N	N	Y
TIGR00717	316	283	176	237	212	1224	N	N	N	N	N	N	N	N	N	N	N	N	N	Y
TIGR00718	31	63	9	11	9	123	Y	Y	N	N	N	N	N	N	N	N	Y	Y	N	N
TIGR00719	52	97	15	84	18	266	Y	Y	N	N	Y	Y	N	N	N	N	Y	Y	N	N
TIGR00720	448	340	241	470	284	1783	N	N	N	N	Y	Y	N	N	Y	N	N	N	N	Y
TIGR00722	321	224	140	215	198	1098	N	N	N	N	Y	N	N	N	Y	N	N	N	N	Y
TIGR00723	321	226	140	215	203	1105	N	N	N	N	Y	N	N	N	Y	N	N	N	N	Y
TIGR00724	557	334	196	465	275	1827	N	N	N	N	Y	Y	N	N	Y	Y	N	N	N	Y
TIGR00725	272	235	35	232	136	910	N	Y	N	N	Y	Y	N	N	Y	Y	Y	N	N	N
TIGR00726	323	240	183	273	245	1264	N	N	N	N	N	N	N	Y	Y	N	N	N	Y	Y
TIGR00728	17	14	2	9	19	61	N	N	N	N	N	N	Y	Y	N	N	N	N	N	Y
TIGR00730	548	428	257	385	307	1925	N	N	N	N	Y	N	N	N	N	N	N	N	N	Y
TIGR00731	297	290	162	231	169	1149	Y	Y	Y	N	Y	N	N	N	N	N	Y	N	N	Y
TIGR00732	327	288	197	258	229	1299	N	N	N	Y	Y	N	N	N	N	N	N	N	N	Y
TIGR00733	35	35	32	17	34	153	N	N	Y	Y	N	N	N	N	N	N	N	N	Y	Y
TIGR00734	4	6	3	0	1	14	N	N	N	N	N	N	N	N	N	N	N	N	N	N
TIGR00735	336	298	192	269	222	1317	N	N	N	N	N	N	N	N	N	N	N	N	N	Y
TIGR00737	316	284	178	238	213	1229	N	N	N	N	N	N	N	N	N	N	N	N	N	Y
TIGR00738	963	741	314	365	440	2823	N	Y	N	N	N	N	Y	N	N	Y	N	N	Y	Y
TIGR00739	317	279	174	234	211	1215	N	N	N	N	N	N	N	N	N	N	N	N	Y	Y
TIGR00740	89	50	51	173	77	440	N	N	N	N	Y	Y	N	N	N	N	Y	N	N	N
TIGR00741	352	322	193	281	273	1421	N	N	N	N	N	N	N	Y	N	N	N	N	N	Y
TIGR00742	261	143	113	190	107	814	N	N	N	N	Y	N	N	N	Y	Y	N	N	Y	Y
TIGR00743	46	18	13	9	80	166	N	N	N	N	N	N	Y	Y	N	N	N	N	Y	Y
TIGR00744	123	256	62	44	53	538	Y	Y	Y	N	N	N	N	N	N	N	Y	Y	N	N
TIGR00745	660	522	251	427	389	2249	N	Y	N	N	Y	N	Y	N	N	Y	N	N	N	Y
TIGR00746	127	104	64	169	88	552	N	N	N	N	Y	Y	N	N	N	N	Y	N	N	N
TIGR00747	568	566	299	485	341	2259	N	Y	N	N	N	N	N	N	Y	N	N	N	N	Y
TIGR00749	300	236	164	216	134	1050	N	N	N	Y	Y	N	N	N	Y	N	N	N	N	Y
TIGR00750	24	53	48	31	167	323	N	N	Y	N	N	N	Y	Y	N	N	N	N	Y	Y
TIGR00751	57	98	55	44	147	401	N	N	N	N	N	N	Y	Y	N	N	N	N	Y	Y
TIGR00752	47	44	20	17	52	180	N	N	N	N	N	N	Y	Y	N	N	N	N	Y	Y
TIGR00753	464	413	232	361	249	1719	Y	Y	N	N	N	N	N	N	Y	N	Y	N	N	Y
TIGR00754	351	220	199	422	214	1406	N	N	N	N	Y	Y	Y	N	Y	N	N	N	Y	Y
TIGR00755	315	284	174	236	211	1220	N	N	N	N	N	N	N	N	N	N	N	N	N	Y
TIGR00756	36	22	8	3	12	81	Y	N	N	N	N	N	N	N	N	Y	N	N	N	Y
TIGR00757	502	411	274	422	318	1927	N	N	N	N	N	N	N	N	N	N	N	N	N	Y
TIGR00758	300	153	100	29	153	735	N	N	N	N	N	N	Y	Y	Y	Y	N	N	Y	Y
TIGR00759	296	233	170	319	205	1223	N	N	N	N	Y	Y	Y	N	N	N	N	N	N	Y
TIGR00760	150	192	53	52	239	686	Y	Y	N	N	N	N	Y	Y	N	N	N	N	N	Y
TIGR00761	339	294	175	233	212	1253	N	N	N	N	N	N	N	N	N	N	N	N	Y	Y
TIGR00762	82	209	55	51	128	525	Y	Y	N	N	N	N	Y	Y	N	N	N	N	N	N
TIGR00763	357	282	188	377	218	1422	N	N	N	N	N	Y	N	N	Y	N	N	N	N	Y
TIGR00764	93	64	8	38	16	219	Y	Y	N	N	N	N	N	N	Y	Y	N	N	N	N
TIGR00765	556	409	311	282	349	1907	N	N	Y	Y	Y	N	Y	N	N	Y	N	N	Y	Y
TIGR00766	29	25	23	17	128	222	N	N	N	N	N	N	Y	Y	N	N	N	N	Y	Y
TIGR00767	316	286	183	236	213	1234	N	N	N	N	N	N	N	N	N	N	N	N	N	Y
TIGR00768	133	114	78	182	91	598	N	N	N	N	Y	Y	N	N	N	N	Y	N	N	N
TIGR00770	56	46	25	19	113	259	N	N	N	N	N	N	Y	Y	N	N	N	N	Y	Y
TIGR00771	25	23	13	11	49	121	N	N	N	N	N	N	Y	Y	N	N	N	N	Y	Y
TIGR00773	180	175	144	229	144	872	N	N	Y	Y	Y	Y	N	N	N	N	Y	N	N	Y
TIGR00774	47	32	18	96	70	263	N	N	N	N	Y	Y	Y	Y	N	N	Y	N	N	N
TIGR00775	0	0	3	0	0	3	N	N	Y	Y	N	N	N	N	N	N	N	N	N	N
TIGR00776	22	9	11	4	32	78	N	N	N	N	N	N	Y	Y	N	N	N	N	Y	Y
TIGR00777	54	62	24	14	82	236	N	N	N	N	N	N	Y	Y	N	N	N	N	Y	Y
TIGR00778	1339	959	476	751	851	4376	N	N	N	N	N	N	N	Y	Y	Y	N	N	N	Y
TIGR00779	3	6	8	4	3	24	N	N	Y	Y	N	N	N	N	N	N	N	N	N	N
TIGR00780	251	201	150	492	129	1223	N	N	N	N	Y	Y	N	N	N	N	Y	Y	N	N
TIGR00781	224	174	133	350	97	978	N	N	N	N	Y	Y	N	N	N	N	Y	Y	N	N
TIGR00782	265	156	150	422	89	1082	N	N	N	N	Y	Y	N	N	Y	N	Y	Y	N	N
TIGR00783	130	83	19	35	112	379	N	N	N	N	N	N	Y	Y	Y	Y	N	N	Y	Y
TIGR00784	220	151	109	340	90	910	N	N	N	N	Y	Y	N	N	N	N	Y	Y	N	N
TIGR00785	129	107	70	108	216	630	N	N	N	N	Y	N	Y	Y	N	N	N	N	N	Y
TIGR00786	638	376	298	416	135	1863	N	N	N	Y	Y	N	N	N	Y	Y	N	N	Y	Y
TIGR00787	557	341	239	378	146	1661	N	N	N	N	Y	Y	N	N	Y	Y	N	N	Y	Y
TIGR00789	84	104	38	14	26	266	Y	Y	N	N	N	N	N	N	Y	N	N	N	N	Y
TIGR00790	121	185	49	54	117	526	Y	Y	N	N	N	N	N	Y	N	N	N	N	N	Y
TIGR00791	403	291	230	419	290	1633	N	N	N	N	Y	Y	N	N	N	N	Y	N	N	Y
TIGR00792	191	156	81	26	282	736	Y	N	Y	N	N	N	N	Y	N	N	N	N	Y	Y
TIGR00793	105	76	38	34	45	298	N	N	N	N	N	N	N	N	Y	Y	N	N	N	Y
TIGR00794	366	198	152	205	144	1065	N	N	N	N	Y	N	N	N	Y	Y	N	N	Y	Y
TIGR00795	218	172	90	271	128	879	N	N	N	N	Y	Y	N	N	N	N	Y	N	N	N
TIGR00796	91	72	69	182	103	517	N	N	N	N	Y	Y	N	Y	N	N	Y	N	N	N
TIGR00797	977	885	465	784	494	3605	Y	Y	N	N	Y	N	N	N	Y	N	Y	N	N	Y
TIGR00800	557	358	232	658	270	2075	N	N	N	N	Y	Y	N	N	Y	N	N	N	N	N
TIGR00801	525	460	189	698	350	2222	Y	N	N	N	Y	Y	N	N	N	N	Y	Y	N	N
TIGR00802	170	146	65	45	147	573	N	Y	N	N	N	N	Y	Y	N	N	N	N	Y	Y
TIGR00804	159	142	86	42	175	604	Y	N	Y	N	N	N	N	Y	N	N	N	N	Y	Y
TIGR00807	106	61	42	140	51	400	N	N	N	N	Y	Y	N	N	N	N	Y	N	N	N
TIGR00808	106	66	44	143	52	411	N	N	N	N	Y	Y	N	N	N	N	Y	N	N	N
TIGR00809	260	144	129	194	107	834	N	N	N	Y	Y	N	N	N	Y	Y	N	N	Y	Y
TIGR00810	290	266	165	120	196	1037	Y	Y	Y	Y	N	N	Y	N	Y	N	N	N	Y	Y
TIGR00813	373	339	180	433	290	1615	N	N	N	N	Y	Y	N	N	N	N	Y	N	N	Y
TIGR00814	150	59	81	240	154	684	N	N	N	N	Y	Y	N	Y	N	N	Y	N	N	Y
TIGR00815	374	317	162	408	205	1466	N	N	N	N	Y	Y	N	N	N	N	Y	N	N	N
TIGR00816	150	71	67	184	88	560	N	N	N	N	Y	Y	N	N	N	N	N	N	N	Y
TIGR00819	32	23	37	9	36	137	N	N	Y	Y	N	N	Y	Y	N	N	N	N	Y	Y
TIGR00821	26	14	10	6	51	107	N	N	N	N	N	N	Y	Y	N	N	N	N	Y	Y
TIGR00822	43	21	14	8	74	160	N	N	N	N	N	N	Y	Y	N	N	N	N	Y	Y
TIGR00823	41	19	13	4	52	129	N	N	N	N	N	N	Y	Y	N	N	N	N	Y	Y
TIGR00824	51	33	37	17	107	245	N	N	N	N	N	N	Y	Y	N	N	N	N	Y	Y
TIGR00825	26	14	9	6	48	103	N	N	N	N	N	N	Y	Y	N	N	N	N	Y	Y
TIGR00826	447	405	91	286	466	1695	N	Y	N	N	Y	N	N	Y	N	N	Y	N	N	Y
TIGR00827	3	5	6	1	19	34	N	N	N	N	N	N	Y	Y	N	N	N	N	Y	Y
TIGR00828	75	35	26	15	145	296	N	N	N	N	N	N	Y	Y	N	N	N	N	Y	Y
TIGR00829	228	155	99	196	208	886	N	N	N	N	Y	N	N	Y	N	N	Y	N	N	Y
TIGR00830	360	408	149	302	255	1474	N	Y	N	N	Y	N	N	N	N	N	Y	N	N	N
TIGR00831	458	354	168	210	298	1488	N	Y	N	N	N	N	Y	Y	Y	Y	N	N	Y	Y
TIGR00832	124	171	82	90	166	633	Y	Y	N	N	N	N	Y	Y	N	N	N	N	N	Y
TIGR00833	48	165	56	240	1011	1520	N	N	N	N	N	N	Y	Y	N	N	N	N	N	Y
TIGR00835	158	193	94	240	152	837	N	N	N	N	Y	Y	N	N	N	N	Y	N	N	N
TIGR00836	485	427	277	441	339	1969	N	N	N	N	N	N	N	N	N	N	N	N	N	Y
TIGR00837	57	31	17	21	121	247	N	N	N	N	N	N	Y	Y	N	N	N	N	Y	Y
TIGR00838	414	376	290	371	250	1701	N	N	N	Y	N	N	N	N	N	N	N	N	Y	Y
TIGR00839	243	216	102	203	125	889	N	Y	N	N	Y	N	N	N	N	N	Y	N	N	Y
TIGR00841	155	97	89	195	93	629	N	N	N	N	Y	Y	N	N	N	N	Y	N	N	Y
TIGR00842	243	228	160	439	258	1328	N	N	N	N	Y	Y	N	Y	N	N	Y	N	N	N
TIGR00843	341	229	130	341	147	1188	N	N	N	N	Y	Y	N	N	Y	N	N	N	N	N
TIGR00846	282	176	97	133	161	849	N	N	N	N	N	N	Y	N	Y	Y	N	N	Y	Y
TIGR00847	161	97	86	183	52	579	N	N	N	N	Y	Y	N	N	N	N	Y	N	N	N
TIGR00848	138	107	41	21	83	390	Y	Y	N	N	N	N	N	Y	Y	Y	N	N	Y	Y
TIGR00849	26	17	4	7	64	118	N	N	N	N	N	N	Y	Y	N	N	N	N	Y	Y
TIGR00851	57	70	36	20	66	249	Y	Y	N	N	N	N	Y	Y	N	N	N	N	Y	Y
TIGR00852	132	81	19	18	197	447	N	N	N	N	N	N	Y	Y	N	N	N	N	Y	Y
TIGR00853	80	42	32	9	131	294	N	N	N	N	N	N	Y	Y	N	N	N	N	Y	Y
TIGR00854	49	30	25	14	105	223	N	N	N	N	N	N	Y	Y	N	N	N	N	Y	Y
TIGR00855	316	283	170	236	203	1208	N	N	N	N	N	N	N	N	Y	N	Y	N	N	Y
TIGR00856	249	129	104	182	103	767	N	N	N	N	Y	Y	N	N	Y	Y	N	N	Y	Y
TIGR00857	413	377	233	415	226	1664	Y	N	N	N	Y	Y	N	N	N	N	Y	N	N	Y
TIGR00858	449	316	160	243	278	1446	N	N	N	N	Y	N	Y	Y	N	Y	N	N	Y	Y
TIGR00861	500	388	258	394	299	1839	N	N	N	N	Y	N	N	N	Y	N	N	N	N	Y
TIGR00871	623	530	302	428	376	2259	N	Y	N	N	N	N	N	N	N	N	N	N	N	Y
TIGR00872	200	142	117	174	104	737	N	N	N	Y	Y	Y	N	N	N	N	N	N	N	Y
TIGR00873	271	276	102	135	184	968	Y	Y	N	N	N	N	Y	N	Y	N	N	N	Y	Y
TIGR00874	303	161	132	226	165	987	N	N	N	N	Y	N	N	N	Y	Y	N	N	N	Y
TIGR00875	86	138	58	34	78	394	Y	Y	N	N	N	N	Y	N	N	N	N	N	N	Y
TIGR00876	26	63	49	29	98	265	N	N	Y	Y	N	N	Y	Y	N	N	N	N	Y	Y
TIGR00877	316	283	178	236	212	1225	N	N	N	N	N	N	N	N	N	N	N	N	N	Y
TIGR00878	318	288	176	237	213	1232	N	N	N	N	N	N	N	N	N	N	N	N	N	Y
TIGR00879	193	194	145	69	289	890	Y	N	N	Y	N	N	Y	Y	N	N	N	N	Y	Y
TIGR00880	1141	888	321	762	541	3653	Y	Y	N	N	N	N	N	N	Y	Y	Y	N	N	Y
TIGR00881	135	54	25	135	188	537	N	N	N	N	Y	Y	N	Y	N	N	Y	N	N	Y
TIGR00882	158	80	26	21	186	471	N	N	N	N	N	N	Y	Y	N	Y	N	N	Y	Y
TIGR00883	1209	796	475	920	705	4105	N	N	N	N	Y	Y	N	N	N	Y	N	N	N	Y
TIGR00884	316	283	179	236	213	1227	N	N	N	N	N	N	N	N	N	N	N	N	N	Y
TIGR00885	82	58	35	45	75	295	N	N	N	N	N	N	Y	Y	N	N	N	N	Y	Y
TIGR00886	235	223	103	285	199	1045	N	N	N	N	Y	Y	Y	Y	N	N	Y	N	N	N
TIGR00888	316	283	175	236	212	1222	N	N	N	N	N	N	N	N	N	N	N	N	N	Y
TIGR00889	81	82	44	87	127	421	N	N	N	N	Y	N	Y	Y	N	N	Y	N	N	Y
TIGR00890	42	42	15	8	50	157	N	N	N	N	N	N	Y	Y	N	N	N	N	Y	Y
TIGR00891	7	7	10	2	80	106	N	N	N	N	N	N	Y	Y	N	N	N	N	Y	Y
TIGR00893	1320	667	380	572	498	3437	N	N	N	N	Y	N	N	N	Y	Y	N	N	N	Y
TIGR00895	793	542	264	482	421	2502	N	N	N	N	Y	N	N	N	Y	Y	N	N	N	Y
TIGR00896	247	150	109	241	162	909	N	N	N	N	Y	Y	N	N	Y	N	N	N	N	Y
TIGR00897	46	16	26	9	44	141	N	N	N	Y	N	N	Y	Y	N	N	N	N	Y	Y
TIGR00899	56	25	20	11	95	207	N	N	N	N	N	N	Y	Y	N	N	N	N	Y	Y
TIGR00900	8	22	7	25	61	123	N	N	N	N	N	N	Y	Y	N	N	N	N	N	Y
TIGR00901	161	101	74	174	102	612	N	N	N	N	Y	Y	N	N	N	N	Y	N	N	Y
TIGR00902	25	12	11	6	47	101	N	N	N	N	N	N	Y	Y	N	N	N	N	Y	Y
TIGR00904	331	360	165	224	166	1246	N	Y	N	N	Y	N	N	N	N	N	Y	N	N	Y
TIGR00905	227	126	35	358	172	918	N	N	N	N	Y	Y	N	N	N	N	Y	N	N	N
TIGR00907	1	1	2	0	0	4	N	N	N	N	N	N	N	N	N	N	N	N	N	N
TIGR00908	220	121	96	293	106	836	N	N	N	N	Y	Y	N	N	Y	N	N	N	N	N
TIGR00909	143	172	88	51	105	559	Y	Y	N	Y	N	N	Y	N	N	N	N	N	Y	Y
TIGR00910	0	0	3	2	0	5	N	N	Y	Y	N	N	N	N	N	N	N	N	N	N
TIGR00912	280	696	97	77	70	1220	Y	Y	N	N	N	N	N	N	N	N	Y	Y	N	N
TIGR00914	341	410	308	531	309	1899	N	N	N	Y	Y	Y	N	N	N	N	Y	N	N	N
TIGR00915	2041	1286	961	1562	967	6817	N	N	N	Y	Y	Y	N	N	Y	Y	N	N	N	Y
TIGR00916	409	297	51	357	212	1326	N	N	N	N	Y	Y	N	N	Y	Y	Y	N	N	N
TIGR00921	0	2	0	0	0	2	N	Y	N	N	N	N	N	N	N	N	N	N	N	N
TIGR00922	316	283	169	236	212	1216	N	N	N	N	N	N	N	N	N	N	N	N	N	Y
TIGR00924	264	290	137	98	318	1107	Y	Y	N	N	N	N	Y	Y	N	N	N	N	Y	Y
TIGR00928	317	266	172	248	221	1224	N	N	N	N	N	N	Y	N	N	N	N	N	Y	Y
TIGR00929	249	106	72	73	51	551	N	N	N	N	N	N	N	N	Y	Y	N	N	Y	Y
TIGR00931	7	46	20	23	28	124	N	Y	N	N	N	N	Y	N	N	N	N	N	N	N
TIGR00932	564	321	235	384	264	1768	N	N	N	N	N	N	N	N	Y	Y	N	N	N	Y
TIGR00933	143	194	97	253	117	804	N	N	N	N	Y	Y	N	N	N	N	Y	Y	N	N
TIGR00935	131	118	73	210	100	632	N	N	N	N	Y	Y	N	N	N	N	Y	N	N	N
TIGR00936	347	288	187	231	211	1264	N	N	N	N	N	N	N	N	N	N	N	N	N	Y
TIGR00937	408	264	100	224	153	1149	N	N	N	N	Y	N	N	N	Y	Y	N	N	N	Y
TIGR00938	224	110	108	174	55	671	N	N	N	Y	Y	Y	N	N	Y	Y	N	N	N	Y
TIGR00940	69	61	56	148	28	362	N	N	N	N	Y	Y	N	N	N	N	Y	Y	N	N
TIGR00941	65	29	48	126	17	285	N	N	N	Y	Y	Y	N	N	N	N	Y	N	N	N
TIGR00942	0	0	2	0	0	2	N	N	Y	Y	N	N	N	N	N	N	N	N	N	N
TIGR00943	90	75	60	172	41	438	N	N	N	N	Y	Y	N	N	N	N	Y	Y	N	N
TIGR00944	0	0	4	0	0	4	N	N	Y	Y	N	N	N	N	N	N	N	N	N	N
TIGR00945	343	331	184	258	224	1340	N	Y	N	N	N	N	N	N	N	N	N	N	N	Y
TIGR00946	31	20	12	3	34	100	N	N	N	N	N	N	Y	Y	N	N	N	N	Y	Y
TIGR00948	251	180	120	196	132	879	N	N	N	N	Y	N	N	N	Y	N	N	N	N	Y
TIGR00949	375	235	135	283	261	1289	N	N	N	N	Y	N	N	Y	Y	N	N	N	N	Y
TIGR00950	206	79	70	178	198	731	N	N	N	N	Y	Y	N	Y	N	N	N	N	N	Y
TIGR00952	309	284	174	236	210	1213	N	N	N	N	N	N	N	N	N	N	Y	N	N	Y
TIGR00959	315	284	174	236	210	1219	N	N	N	N	N	N	N	N	N	N	N	N	N	Y
TIGR00962	329	309	186	241	221	1286	N	Y	N	N	N	N	N	N	N	N	N	N	N	Y
TIGR00963	305	253	161	233	209	1161	N	N	N	N	Y	N	Y	N	N	N	N	N	Y	Y
TIGR00964	313	273	169	223	204	1182	N	N	N	N	N	N	N	N	Y	N	N	N	Y	Y
TIGR00965	223	154	102	41	99	619	N	Y	Y	Y	N	N	N	N	Y	Y	N	N	Y	Y
TIGR00966	387	293	193	244	212	1329	N	N	N	N	N	N	N	N	N	N	N	N	N	Y
TIGR00967	318	284	173	236	212	1223	N	N	N	N	N	N	N	N	N	N	N	N	N	Y
TIGR00968	284	218	134	200	182	1018	N	N	N	N	N	N	N	N	Y	N	N	N	Y	Y
TIGR00969	420	317	35	352	241	1365	N	N	N	N	Y	Y	N	N	Y	Y	Y	N	N	N
TIGR00970	300	213	157	229	205	1104	N	N	N	N	Y	N	Y	N	Y	N	N	N	Y	Y
TIGR00971	451	355	228	392	312	1738	N	N	N	N	N	N	Y	N	Y	N	N	N	Y	Y
TIGR00972	385	331	221	306	244	1487	N	N	N	Y	N	N	N	N	Y	N	N	N	N	Y
TIGR00973	157	217	72	45	86	577	Y	Y	N	N	N	N	N	N	N	N	N	N	N	Y
TIGR00974	387	356	214	320	291	1568	N	N	N	N	N	N	N	N	Y	N	N	N	Y	Y
TIGR00975	254	217	147	136	384	1138	N	N	Y	N	N	N	Y	Y	N	N	N	N	Y	Y
TIGR00976	219	258	147	120	221	965	N	Y	N	Y	N	N	Y	Y	N	N	N	N	Y	Y
TIGR00977	99	78	29	13	9	228	Y	Y	N	N	N	N	N	N	Y	Y	N	N	N	Y
TIGR00978	15	34	1	6	7	63	Y	Y	N	N	N	N	N	N	N	N	Y	Y	N	N
TIGR00979	333	277	186	239	209	1244	N	N	N	Y	N	N	N	N	Y	N	N	N	Y	Y
TIGR00981	316	283	174	237	212	1222	N	N	N	N	N	N	N	N	N	N	N	N	N	Y
TIGR00987	261	146	126	191	107	831	N	N	N	N	Y	N	N	N	Y	Y	N	N	Y	Y
TIGR00988	282	182	126	196	111	897	N	N	N	N	Y	N	N	N	Y	Y	N	N	N	Y
TIGR00996	297	715	217	604	3030	4863	N	N	N	N	Y	N	Y	Y	N	N	Y	N	N	Y
TIGR00997	246	116	116	163	101	742	N	N	N	Y	Y	N	N	N	Y	Y	N	N	Y	Y
TIGR00998	414	300	164	210	189	1277	N	N	N	N	Y	N	N	N	Y	Y	N	N	N	Y
TIGR00999	76	55	40	191	52	414	N	N	N	N	Y	Y	N	N	N	N	Y	Y	N	N
TIGR01001	135	93	35	20	62	345	Y	Y	N	N	N	N	N	N	Y	Y	N	N	Y	Y
TIGR01003	769	658	370	677	438	2912	N	N	Y	N	N	Y	N	N	Y	N	Y	N	N	Y
TIGR01004	19	2	1	3	27	52	N	N	N	N	N	N	Y	Y	N	N	N	N	Y	Y
TIGR01005	424	226	95	111	53	909	N	Y	N	N	Y	N	N	N	Y	Y	N	N	N	Y
TIGR01007	454	486	149	201	219	1509	Y	Y	N	N	N	N	N	N	Y	Y	N	N	N	Y
TIGR01008	11	19	2	28	18	78	N	N	N	N	Y	Y	N	N	N	N	Y	Y	N	N
TIGR01009	316	284	172	236	211	1219	N	N	N	N	N	N	N	N	N	N	N	N	N	Y
TIGR01010	82	42	22	7	16	169	N	N	N	N	N	N	N	N	Y	Y	N	N	Y	Y
TIGR01011	316	283	180	236	213	1228	N	N	N	N	N	N	N	N	N	N	N	N	N	Y
TIGR01013	179	83	72	165	75	574	N	N	N	N	Y	Y	N	N	Y	Y	N	N	N	Y
TIGR01015	236	138	101	175	64	714	N	N	N	N	Y	Y	N	N	Y	Y	N	N	N	Y
TIGR01016	340	296	185	237	215	1273	N	N	N	N	N	N	N	N	N	N	N	N	N	Y
TIGR01017	316	283	173	236	212	1220	N	N	N	N	N	N	N	N	N	N	N	N	N	Y
TIGR01019	336	295	189	237	214	1271	N	N	N	Y	N	N	N	N	N	N	N	N	N	Y
TIGR01021	316	284	174	237	212	1223	N	N	N	N	N	N	N	N	N	N	N	N	N	Y
TIGR01022	263	236	133	121	153	906	Y	Y	Y	N	N	N	N	N	Y	N	N	N	Y	Y
TIGR01023	314	291	194	245	267	1311	N	N	Y	N	N	N	Y	Y	N	N	N	N	Y	Y
TIGR01024	316	287	178	236	212	1229	N	N	N	N	N	N	N	N	N	N	N	N	N	Y
TIGR01026	353	221	121	283	101	1079	N	N	N	N	Y	Y	N	N	Y	Y	Y	N	N	Y
TIGR01027	308	257	174	223	192	1154	N	N	N	Y	N	N	N	N	Y	N	N	N	Y	Y
TIGR01029	316	284	177	236	212	1225	N	N	N	N	N	N	N	N	N	N	N	N	N	Y
TIGR01030	192	248	136	119	136	831	Y	Y	Y	Y	N	N	N	N	N	N	Y	N	N	Y
TIGR01031	317	278	177	235	203	1210	N	N	N	N	N	N	N	N	Y	N	N	N	N	Y
TIGR01032	316	285	175	237	211	1224	N	N	N	N	N	N	N	N	N	N	N	N	N	Y
TIGR01033	366	316	224	397	230	1533	N	N	N	N	N	Y	N	N	N	N	N	N	N	Y
TIGR01034	326	285	185	239	212	1247	N	N	N	N	N	N	N	N	N	N	N	N	N	Y
TIGR01035	239	272	146	232	214	1103	Y	Y	N	N	Y	N	Y	Y	N	N	Y	N	N	Y
TIGR01036	316	282	172	236	213	1219	N	N	N	N	N	N	N	N	N	N	N	N	N	Y
TIGR01037	216	150	100	154	52	672	N	N	N	N	Y	N	N	N	Y	Y	N	N	N	Y
TIGR01039	330	311	184	241	221	1287	N	Y	N	N	N	N	N	N	N	N	N	N	N	Y
TIGR01044	316	284	172	236	210	1218	N	N	N	N	N	N	N	N	N	N	N	N	N	Y
TIGR01047	56	64	46	104	29	299	N	N	N	N	Y	Y	N	N	N	N	Y	Y	N	N
TIGR01048	365	346	212	276	308	1507	N	N	N	N	N	N	N	Y	N	N	N	N	N	Y
TIGR01049	315	283	179	235	211	1223	N	N	N	N	N	N	N	N	N	N	N	N	N	Y
TIGR01050	315	284	171	236	208	1214	N	N	N	N	N	N	N	N	N	N	N	N	N	Y
TIGR01051	230	230	144	262	194	1060	N	N	N	N	Y	Y	Y	N	N	N	Y	N	N	Y
TIGR01053	16	8	0	10	12	46	N	N	N	N	N	N	N	N	N	N	N	N	N	N
TIGR01055	259	144	119	190	107	819	N	N	N	N	Y	N	N	N	Y	Y	N	N	N	Y
TIGR01056	263	289	134	291	202	1179	N	Y	N	N	Y	Y	N	N	N	N	Y	N	N	N
TIGR01057	1	2	1	0	1	5	N	N	N	N	N	N	N	N	N	N	N	N	N	N
TIGR01058	23	63	10	9	9	114	Y	Y	N	N	N	N	N	N	N	N	Y	Y	N	N
TIGR01059	324	314	175	241	217	1271	N	Y	N	N	N	N	N	N	N	N	N	N	N	Y
TIGR01060	367	307	199	263	243	1379	N	N	N	N	N	N	N	N	N	N	N	N	N	Y
TIGR01061	23	59	10	8	9	109	Y	Y	N	N	N	N	N	N	N	N	Y	Y	N	N
TIGR01062	261	144	121	190	107	823	N	N	N	N	Y	N	N	N	Y	Y	N	N	Y	Y
TIGR01063	327	318	171	243	219	1278	N	Y	N	N	N	N	N	N	N	N	N	N	N	Y
TIGR01064	436	403	240	399	311	1789	N	N	N	N	N	N	N	N	N	N	N	N	N	Y
TIGR01065	292	258	158	214	208	1130	N	N	N	N	N	N	N	N	N	N	N	N	N	Y
TIGR01066	316	284	173	236	212	1221	N	N	N	N	N	N	N	N	N	N	N	N	N	Y
TIGR01067	315	284	172	236	212	1219	N	N	N	N	N	N	N	N	N	N	N	N	N	Y
TIGR01068	691	668	426	645	504	2934	N	N	N	Y	N	N	N	N	N	N	N	N	N	Y
TIGR01069	24	74	13	9	9	129	Y	Y	N	N	N	N	N	N	N	N	Y	Y	N	N
TIGR01070	295	235	142	212	136	1020	N	N	N	N	Y	N	N	N	Y	N	Y	N	N	Y
TIGR01071	315	283	172	236	211	1217	N	N	N	N	N	N	N	N	N	N	N	N	N	Y
TIGR01072	441	483	229	272	256	1681	N	Y	N	N	N	N	N	N	N	N	N	N	N	Y
TIGR01073	45	114	37	33	85	314	Y	Y	N	N	N	N	Y	Y	N	N	N	N	N	N
TIGR01074	174	124	79	183	106	666	N	N	N	N	Y	Y	N	N	N	N	Y	N	N	Y
TIGR01075	182	119	89	183	106	679	N	N	N	N	Y	Y	N	N	N	N	N	N	N	Y
TIGR01076	84	115	57	30	17	303	Y	Y	N	Y	N	N	N	N	Y	N	N	N	N	N
TIGR01078	127	95	53	173	124	572	N	N	N	N	Y	Y	Y	Y	N	N	Y	N	N	N
TIGR01079	316	284	173	236	212	1221	N	N	N	N	N	N	N	N	N	N	N	N	N	Y
TIGR01081	191	138	94	187	107	717	N	N	N	N	Y	Y	N	N	N	N	Y	N	N	Y
TIGR01082	320	290	175	238	215	1238	N	N	N	N	N	N	N	N	N	N	N	N	N	Y
TIGR01083	296	244	166	224	212	1142	N	N	N	N	N	N	Y	N	N	N	N	N	Y	Y
TIGR01084	315	279	172	229	207	1202	N	N	N	N	N	N	N	N	Y	N	N	N	N	Y
TIGR01085	322	300	179	239	213	1253	N	Y	N	N	N	N	N	N	N	N	N	N	N	Y
TIGR01086	22	5	5	1	28	61	N	N	N	N	N	N	Y	Y	N	N	N	N	Y	Y
TIGR01087	316	287	172	236	211	1222	N	N	N	N	N	N	N	N	N	N	N	N	N	Y
TIGR01088	563	404	270	432	252	1921	N	N	N	N	Y	N	N	N	N	Y	N	N	N	Y
TIGR01089	33	38	2	8	34	115	Y	Y	N	N	N	N	Y	Y	N	N	N	N	N	Y
TIGR01090	328	279	152	235	209	1203	N	N	N	N	Y	N	Y	N	N	N	Y	N	N	Y
TIGR01091	322	291	165	238	224	1240	N	N	N	N	Y	N	N	N	Y	N	Y	N	N	Y
TIGR01093	37	24	10	13	38	122	N	N	N	N	N	N	Y	Y	N	N	N	N	Y	Y
TIGR01096	1648	783	461	1026	666	4584	N	N	N	N	Y	Y	N	N	Y	Y	N	N	N	Y
TIGR01097	436	324	185	303	245	1493	N	N	N	N	N	N	N	N	Y	Y	N	N	Y	Y
TIGR01098	222	205	65	168	120	780	N	Y	N	N	Y	N	N	N	Y	N	Y	N	N	N
TIGR01099	540	477	203	296	200	1716	N	Y	N	N	Y	N	N	N	Y	Y	Y	N	N	Y
TIGR01102	181	88	79	102	57	507	N	N	N	N	N	N	N	N	Y	Y	N	N	Y	Y
TIGR01103	288	235	157	221	96	997	N	N	N	Y	Y	N	N	N	Y	N	Y	N	N	Y
TIGR01104	116	70	72	26	26	310	N	N	Y	Y	N	N	N	N	Y	Y	N	N	Y	Y
TIGR01105	25	11	6	6	46	94	N	N	N	N	N	N	Y	Y	N	N	N	N	Y	Y
TIGR01108	66	40	38	180	77	401	N	N	N	N	Y	Y	N	N	N	N	Y	Y	N	N
TIGR01109	27	8	1	19	54	109	N	N	N	N	N	N	Y	Y	N	N	N	N	Y	Y
TIGR01110	184	116	80	152	95	627	N	N	N	N	Y	Y	N	N	Y	N	N	N	N	Y
TIGR01115	0	0	3	4	0	7	N	N	Y	N	Y	Y	N	N	N	N	N	N	N	N
TIGR01116	19	62	9	13	10	113	Y	Y	N	N	N	N	N	N	N	N	Y	Y	N	N
TIGR01118	0	0	1	0	0	1	N	N	N	N	N	N	N	N	N	N	N	N	N	N
TIGR01119	0	0	1	0	0	1	N	N	N	N	N	N	N	N	N	N	N	N	N	N
TIGR01120	56	50	27	73	35	241	N	N	N	N	Y	Y	N	N	N	N	Y	N	N	N
TIGR01121	189	108	48	17	32	394	Y	Y	N	N	N	N	N	N	Y	Y	N	N	Y	Y
TIGR01122	184	197	99	73	125	678	Y	Y	N	N	N	N	N	N	Y	N	N	N	Y	Y
TIGR01123	176	144	117	192	121	750	N	N	N	Y	Y	Y	N	N	N	N	Y	N	N	Y
TIGR01124	252	192	140	315	149	1048	N	N	N	N	Y	Y	N	N	N	N	Y	N	N	N
TIGR01125	199	181	120	199	116	815	N	N	N	N	Y	Y	N	N	N	N	Y	N	N	Y
TIGR01126	0	0	0	1	0	1	N	N	N	N	N	N	N	N	N	N	N	N	N	N
TIGR01127	55	53	55	52	41	256	N	N	Y	Y	N	N	N	N	N	N	N	N	N	Y
TIGR01128	315	285	176	235	213	1224	N	N	N	N	N	N	N	N	N	N	N	N	N	Y
TIGR01129	378	265	191	243	210	1287	N	N	N	Y	Y	N	N	N	N	Y	N	N	Y	Y
TIGR01131	328	311	188	242	221	1290	N	Y	N	N	N	N	N	N	N	N	N	N	N	Y
TIGR01132	128	104	99	174	147	652	N	N	N	N	Y	Y	Y	Y	N	N	N	N	N	Y
TIGR01133	324	303	172	240	211	1250	N	Y	N	N	N	N	N	N	N	N	N	N	N	Y
TIGR01134	318	285	178	236	212	1229	N	N	N	N	N	N	N	N	N	N	N	N	N	Y
TIGR01135	450	402	184	246	271	1553	N	Y	N	N	N	N	N	N	N	N	N	N	N	Y
TIGR01136	311	236	46	328	197	1118	N	N	N	N	Y	Y	N	N	Y	N	Y	N	N	N
TIGR01137	112	148	104	184	178	726	N	N	N	N	Y	Y	Y	Y	N	N	Y	N	N	Y
TIGR01138	174	110	90	178	112	664	N	N	N	N	Y	Y	N	N	N	N	N	N	N	Y
TIGR01139	281	314	167	227	171	1160	N	Y	N	N	Y	N	N	N	N	N	Y	N	N	Y
TIGR01140	237	178	87	178	85	765	N	N	N	N	Y	N	N	N	Y	Y	Y	N	N	Y
TIGR01141	760	592	387	526	458	2723	N	N	N	N	N	N	N	N	N	N	N	N	N	Y
TIGR01142	211	197	110	212	184	914	N	N	N	N	Y	N	Y	Y	N	N	Y	N	N	Y
TIGR01143	334	324	189	264	231	1342	N	Y	N	N	N	N	N	N	N	N	N	N	N	Y
TIGR01144	313	290	159	247	279	1288	N	N	N	N	Y	N	Y	Y	N	N	Y	N	N	Y
TIGR01145	314	284	177	236	209	1220	N	N	N	N	N	N	N	N	N	N	N	N	N	Y
TIGR01146	344	327	186	241	227	1325	N	Y	N	N	N	N	N	N	N	N	N	N	N	Y
TIGR01150	0	0	3	4	0	7	N	N	Y	N	Y	Y	N	N	N	N	N	N	N	N
TIGR01157	0	0	3	4	0	7	N	N	Y	N	Y	Y	N	N	N	N	N	N	N	N
TIGR01158	99	81	84	182	97	543	N	N	N	N	Y	Y	N	N	N	N	Y	N	N	N
TIGR01161	317	287	177	237	213	1231	N	N	N	N	N	N	N	N	N	N	N	N	N	Y
TIGR01162	317	284	176	236	211	1224	N	N	N	N	N	N	N	N	N	N	N	N	N	Y
TIGR01163	411	322	200	247	284	1464	N	N	N	N	N	N	N	Y	N	N	N	N	N	Y
TIGR01164	316	285	173	237	212	1223	N	N	N	N	N	N	N	N	N	N	N	N	N	Y
TIGR01165	23	19	6	3	28	79	N	N	N	N	N	N	Y	Y	N	N	N	N	Y	Y
TIGR01166	25	28	8	4	33	98	N	N	N	N	N	N	Y	Y	N	N	N	N	Y	Y
TIGR01167	96	206	110	61	48	521	Y	Y	Y	Y	N	N	N	N	N	N	Y	N	N	N
TIGR01168	0	0	8	0	0	8	N	N	N	Y	N	N	N	N	N	N	N	N	N	Y
TIGR01169	316	283	174	236	212	1221	N	N	N	N	N	N	N	N	N	N	N	N	N	Y
TIGR01171	316	284	172	236	212	1220	N	N	N	N	N	N	N	N	N	N	N	N	N	Y
TIGR01172	593	398	275	419	266	1951	N	N	N	N	N	N	N	N	Y	Y	N	N	Y	Y
TIGR01173	310	261	170	227	193	1161	N	N	N	N	N	N	N	N	Y	N	N	N	N	Y
TIGR01174	295	234	150	212	136	1027	N	N	N	N	Y	N	N	N	Y	N	Y	N	N	Y
TIGR01175	81	83	74	177	37	452	N	N	N	Y	Y	Y	N	N	N	N	Y	Y	N	N
TIGR01176	26	13	10	8	59	116	N	N	N	N	N	N	Y	Y	N	N	N	N	Y	Y
TIGR01178	256	133	63	22	52	526	N	Y	N	N	N	N	N	N	Y	Y	N	N	Y	Y
TIGR01179	480	341	178	161	145	1305	Y	Y	N	N	N	N	N	N	Y	Y	N	N	N	Y
TIGR01180	144	239	112	71	152	718	Y	Y	N	Y	N	N	Y	Y	N	N	N	N	N	Y
TIGR01181	386	341	183	268	255	1433	N	Y	N	N	Y	N	Y	N	N	N	N	N	N	Y
TIGR01182	624	501	290	387	278	2080	Y	Y	N	N	Y	N	N	N	Y	Y	Y	N	N	Y
TIGR01183	124	43	46	34	41	288	N	N	N	N	N	N	N	N	Y	Y	N	N	Y	Y
TIGR01184	134	54	54	37	41	320	N	N	N	Y	N	N	N	N	Y	Y	N	N	Y	Y
TIGR01185	0	0	1	2	0	3	N	N	N	N	N	N	N	N	N	N	N	N	N	N
TIGR01186	585	395	229	505	208	1922	N	N	N	N	Y	Y	N	N	Y	Y	N	N	N	Y
TIGR01187	884	648	351	686	299	2868	N	N	N	N	Y	Y	N	N	Y	Y	N	N	N	Y
TIGR01188	33	105	72	21	74	305	Y	Y	N	Y	N	N	Y	Y	N	N	N	N	N	Y
TIGR01189	176	101	102	183	80	642	N	N	N	Y	Y	Y	N	N	N	N	N	N	N	Y
TIGR01190	171	90	102	182	79	624	N	N	N	Y	Y	Y	N	N	N	N	N	N	N	Y
TIGR01191	182	92	97	183	78	632	N	N	N	N	Y	Y	N	N	Y	N	N	N	N	Y
TIGR01192	79	23	18	4	0	124	N	N	N	N	N	N	N	N	Y	Y	N	N	Y	Y
TIGR01193	63	23	1	2	3	92	N	N	N	N	N	N	N	N	Y	Y	N	N	Y	Y
TIGR01194	200	124	110	165	104	703	N	N	N	Y	Y	N	N	N	N	N	N	N	N	Y
TIGR01195	34	8	1	18	52	113	N	N	N	N	N	N	Y	Y	N	N	N	N	Y	Y
TIGR01196	259	144	119	195	110	827	N	N	N	N	Y	Y	N	N	Y	Y	N	N	Y	Y
TIGR01197	547	420	238	220	349	1774	N	Y	N	N	N	N	Y	Y	Y	Y	N	N	Y	Y
TIGR01198	244	199	133	212	149	937	N	N	N	N	Y	N	N	N	N	N	N	N	N	Y
TIGR01200	122	344	78	135	222	901	Y	Y	N	N	N	N	Y	Y	N	N	N	Y	N	N
TIGR01201	0	5	0	5	2	12	N	N	N	N	N	N	N	N	N	N	N	Y	N	N
TIGR01202	705	567	208	219	336	2035	N	Y	N	N	N	N	Y	N	Y	Y	N	N	Y	Y
TIGR01203	301	279	154	235	208	1177	Y	N	N	N	Y	N	Y	N	N	N	Y	N	N	Y
TIGR01204	0	0	3	0	0	3	N	N	Y	Y	N	N	N	N	N	N	N	N	N	N
TIGR01205	503	396	252	381	288	1820	N	N	N	N	N	N	N	N	N	N	N	N	N	Y
TIGR01206	0	8	0	1	0	9	Y	Y	N	N	N	N	N	N	N	N	Y	Y	N	N
TIGR01207	388	348	184	270	247	1437	N	Y	N	N	N	N	Y	N	N	N	N	N	N	Y
TIGR01208	49	81	7	24	14	175	Y	Y	N	N	N	N	N	N	N	N	Y	Y	N	N
TIGR01210	4	4	5	1	2	16	N	N	N	N	N	N	N	N	N	N	N	N	N	N
TIGR01212	49	74	17	15	56	211	Y	Y	N	N	N	N	Y	Y	N	N	N	N	N	Y
TIGR01214	420	374	203	349	231	1577	N	Y	N	N	Y	N	N	N	N	N	Y	N	N	Y
TIGR01215	260	142	118	190	105	815	N	N	N	N	Y	N	N	N	Y	Y	N	N	N	Y
TIGR01216	309	247	169	218	191	1134	N	N	N	N	N	N	N	N	Y	N	N	N	Y	Y
TIGR01217	150	78	85	169	59	541	N	N	N	N	Y	Y	N	N	N	N	Y	N	N	Y
TIGR01218	0	0	4	0	0	4	N	N	N	Y	N	N	N	N	N	N	N	N	N	N
TIGR01220	1	4	5	1	1	12	N	N	Y	Y	N	N	N	N	N	N	N	N	N	N
TIGR01221	411	318	197	318	268	1512	N	N	N	N	Y	N	N	N	N	N	N	N	N	Y
TIGR01222	274	182	121	199	113	889	N	N	N	N	Y	N	N	N	Y	Y	N	N	N	Y
TIGR01224	272	223	161	207	143	1006	N	N	Y	Y	Y	N	N	N	Y	N	Y	N	N	Y
TIGR01225	314	244	181	327	147	1213	N	N	N	Y	Y	Y	N	N	Y	N	N	N	N	Y
TIGR01226	105	58	47	142	14	366	N	N	N	N	Y	Y	N	N	N	N	Y	Y	N	N
TIGR01227	60	88	41	44	70	303	Y	Y	N	N	N	N	Y	Y	N	N	N	N	N	Y
TIGR01228	364	251	177	211	146	1149	N	N	N	Y	Y	N	N	N	Y	Y	Y	N	N	Y
TIGR01229	127	94	48	24	10	303	Y	Y	Y	N	N	N	N	N	Y	Y	N	N	Y	Y
TIGR01230	528	391	178	303	286	1686	N	N	N	N	Y	N	N	N	N	Y	N	N	N	Y
TIGR01231	1	8	1	1	0	11	Y	Y	N	N	N	N	N	N	N	N	Y	Y	N	N
TIGR01232	4	4	1	1	0	10	N	N	N	N	N	N	N	N	N	N	N	N	N	N
TIGR01233	0	0	1	0	0	1	N	N	N	N	N	N	N	N	N	N	N	N	N	N
TIGR01234	68	74	32	41	63	278	N	Y	N	N	N	N	Y	Y	N	N	N	N	N	Y
TIGR01235	111	78	55	29	83	356	N	N	N	N	N	N	Y	Y	Y	N	N	N	Y	Y
TIGR01236	25	44	19	24	90	202	N	N	N	N	N	N	Y	Y	N	N	N	N	Y	Y
TIGR01237	15	48	10	6	4	83	Y	Y	N	N	N	N	N	N	N	N	Y	Y	N	N
TIGR01238	268	148	125	189	109	839	N	N	N	N	Y	N	N	N	Y	Y	N	N	Y	Y
TIGR01239	23	61	6	8	10	108	Y	Y	N	N	N	N	N	N	N	N	Y	Y	N	N
TIGR01240	11	37	13	14	21	96	Y	Y	N	N	N	N	N	N	N	N	Y	N	N	N
TIGR01241	436	425	200	343	256	1660	N	Y	N	N	N	N	N	N	N	N	N	N	N	Y
TIGR01243	3	4	8	2	0	17	N	N	Y	Y	N	N	N	N	N	N	N	N	N	N
TIGR01244	240	115	50	90	54	549	N	N	N	N	N	N	N	N	Y	Y	N	N	N	Y
TIGR01245	330	327	181	237	214	1289	N	Y	N	N	N	N	N	N	N	N	N	N	N	Y
TIGR01246	261	143	121	190	107	822	N	N	N	N	Y	N	N	N	Y	Y	N	N	Y	Y
TIGR01247	16	20	1	65	50	152	N	N	N	N	Y	Y	Y	Y	N	N	Y	N	N	N
TIGR01248	5	8	3	3	56	75	N	N	N	N	N	N	Y	Y	N	N	N	N	Y	Y
TIGR01249	339	218	135	223	103	1018	N	N	N	N	Y	N	N	N	Y	Y	Y	N	N	Y
TIGR01250	181	54	94	171	87	587	N	N	N	Y	Y	Y	Y	N	N	Y	N	N	Y	Y
TIGR01251	377	347	199	299	238	1460	N	Y	N	N	N	N	N	N	N	N	N	N	N	Y
TIGR01252	47	32	18	13	72	182	N	N	N	N	N	N	Y	Y	N	N	N	N	Y	Y
TIGR01253	57	26	21	11	48	163	N	N	N	N	N	N	Y	Y	Y	Y	N	N	Y	Y
TIGR01254	84	54	10	5	42	195	N	Y	N	N	N	N	Y	N	Y	Y	N	N	Y	Y
TIGR01255	71	74	23	17	77	262	Y	Y	N	N	N	N	Y	Y	N	N	N	N	N	Y
TIGR01256	343	276	175	222	203	1219	N	N	N	N	N	N	N	N	Y	N	N	N	Y	Y
TIGR01258	244	188	106	75	166	779	Y	N	N	N	N	N	Y	Y	Y	Y	N	N	Y	Y
TIGR01259	67	126	46	96	73	408	Y	Y	N	N	Y	N	N	N	N	N	Y	Y	N	N
TIGR01260	247	285	158	238	218	1146	Y	Y	N	N	Y	N	Y	Y	N	N	Y	N	N	Y
TIGR01261	50	58	30	27	71	236	N	N	N	N	N	N	Y	Y	N	N	N	N	Y	Y
TIGR01262	344	186	129	184	101	944	N	N	N	N	Y	N	N	N	Y	Y	N	N	N	Y
TIGR01263	552	334	208	359	184	1637	N	N	N	N	Y	N	N	N	Y	Y	N	N	N	Y
TIGR01266	184	147	98	166	81	676	N	N	N	N	Y	Y	N	N	N	N	Y	N	N	Y
TIGR01267	189	106	86	176	57	614	N	N	N	N	Y	Y	N	N	Y	Y	Y	N	N	Y
TIGR01272	58	56	56	37	28	235	N	N	Y	Y	N	N	N	N	N	N	N	N	Y	Y
TIGR01273	94	67	58	178	82	479	N	N	N	N	Y	Y	N	N	N	N	Y	N	N	N
TIGR01274	143	68	30	38	30	309	N	N	N	N	N	N	N	N	Y	Y	N	N	Y	Y
TIGR01275	143	58	79	179	69	528	N	N	N	N	Y	Y	N	N	N	N	N	N	N	Y
TIGR01276	57	26	21	11	48	163	N	N	N	N	N	N	Y	Y	Y	Y	N	N	Y	Y
TIGR01277	57	26	21	11	48	163	N	N	N	N	N	N	Y	Y	Y	Y	N	N	Y	Y
TIGR01278	2	0	3	7	0	12	N	N	N	N	Y	Y	N	N	N	N	N	N	N	N
TIGR01279	0	0	3	4	0	7	N	N	Y	N	Y	Y	N	N	N	N	N	N	N	N
TIGR01280	306	257	163	225	192	1143	N	N	N	N	N	N	N	N	Y	N	N	N	N	Y
TIGR01281	0	0	3	4	0	7	N	N	Y	N	Y	Y	N	N	N	N	N	N	N	N
TIGR01282	111	16	2	5	22	156	N	N	N	N	N	N	N	N	Y	Y	N	N	Y	Y
TIGR01283	104	17	2	7	21	151	N	N	N	N	N	N	N	N	Y	Y	N	N	Y	Y
TIGR01284	2	1	0	1	0	4	N	N	N	N	N	N	N	N	N	N	N	N	N	N
TIGR01285	105	17	2	7	21	152	N	N	N	N	N	N	N	N	Y	Y	N	N	Y	Y
TIGR01286	113	16	2	5	21	157	N	N	N	N	N	N	N	N	Y	Y	N	N	Y	Y
TIGR01287	133	18	2	12	23	188	N	N	N	N	N	N	N	N	Y	Y	N	N	Y	Y
TIGR01288	144	72	36	13	24	289	N	N	N	N	N	N	N	N	Y	Y	N	N	Y	Y
TIGR01289	0	6	0	1	6	13	N	Y	N	N	N	N	Y	Y	N	N	N	N	N	N
TIGR01290	105	18	2	10	21	156	N	N	N	N	N	N	N	N	Y	Y	N	N	Y	Y
TIGR01291	146	72	36	14	24	292	N	N	N	N	N	N	N	N	Y	Y	N	N	Y	Y
TIGR01292	368	387	203	330	259	1547	N	Y	N	N	N	N	N	N	N	N	N	N	N	Y
TIGR01293	165	153	31	19	32	400	Y	Y	N	N	N	N	N	N	Y	Y	N	N	N	Y
TIGR01295	5	10	2	2	1	20	Y	Y	N	N	N	N	N	N	N	N	N	N	N	N
TIGR01296	191	182	123	180	116	792	N	N	Y	Y	Y	N	N	N	N	N	Y	N	N	Y
TIGR01297	890	937	495	713	609	3644	N	Y	N	N	N	N	N	N	N	N	N	N	N	Y
TIGR01298	94	68	57	177	81	477	N	N	N	N	Y	Y	N	N	N	N	Y	N	N	N
TIGR01300	208	162	109	226	81	786	N	N	N	N	Y	Y	N	N	N	N	Y	N	N	N
TIGR01302	330	301	183	241	221	1276	N	N	N	N	N	N	N	N	N	N	N	N	N	Y
TIGR01303	19	47	29	22	76	193	N	N	N	N	N	N	Y	Y	N	N	N	N	Y	Y
TIGR01304	21	51	32	24	76	204	N	N	N	N	N	N	Y	Y	N	N	N	N	Y	Y
TIGR01305	36	40	21	19	68	184	N	N	N	N	N	N	Y	Y	N	N	N	N	Y	Y
TIGR01306	2	5	14	3	2	26	N	N	Y	Y	N	N	N	N	N	N	N	N	N	Y
TIGR01307	115	140	77	191	106	629	N	N	N	N	Y	Y	N	N	N	N	Y	N	N	N
TIGR01308	314	282	174	235	199	1204	N	N	N	N	N	N	N	N	N	N	Y	N	N	Y
TIGR01311	508	354	220	285	300	1667	N	N	N	N	N	N	N	N	Y	Y	N	N	N	Y
TIGR01312	401	285	176	243	187	1292	N	N	N	N	Y	N	N	N	Y	Y	N	N	N	Y
TIGR01313	337	195	151	209	191	1083	N	N	N	N	Y	N	N	N	Y	Y	N	N	Y	Y
TIGR01314	52	99	20	13	13	197	Y	Y	N	N	N	N	N	N	N	N	Y	Y	N	N
TIGR01315	184	46	40	12	44	326	N	N	N	N	N	N	N	N	Y	Y	N	N	Y	Y
TIGR01316	0	0	1	0	0	1	N	N	N	N	N	N	N	N	N	N	N	N	N	N
TIGR01317	217	207	100	51	134	709	Y	Y	N	N	N	N	N	N	Y	Y	N	N	Y	Y
TIGR01318	119	76	77	182	131	585	N	N	N	N	Y	Y	N	Y	N	N	Y	N	N	Y
TIGR01319	3	3	3	0	13	22	N	N	N	N	N	N	Y	Y	N	N	N	N	Y	Y
TIGR01320	278	261	161	401	272	1373	N	N	N	N	Y	Y	Y	Y	N	N	Y	N	N	N
TIGR01321	26	12	10	7	48	103	N	N	N	N	N	N	Y	Y	N	N	N	N	Y	Y
TIGR01322	114	82	27	49	107	379	N	N	N	N	N	N	Y	Y	N	N	N	N	N	Y
TIGR01323	145	65	25	46	32	313	N	N	N	N	N	N	N	N	Y	Y	N	N	Y	Y
TIGR01324	298	146	144	67	87	742	N	N	Y	Y	N	N	N	N	Y	Y	N	N	Y	Y
TIGR01325	206	142	109	195	143	795	N	N	N	N	Y	Y	N	N	N	N	N	N	N	Y
TIGR01326	257	271	137	147	146	958	Y	Y	N	N	N	N	N	N	Y	N	N	N	N	Y
TIGR01327	208	211	92	71	183	765	Y	Y	N	N	N	N	Y	Y	N	N	N	N	Y	Y
TIGR01328	27	20	34	68	17	166	N	N	Y	Y	Y	Y	N	N	N	N	Y	N	N	N
TIGR01329	0	0	2	0	0	2	N	N	Y	Y	N	N	N	N	N	N	N	N	N	N
TIGR01331	179	85	81	182	84	611	N	N	N	N	Y	Y	N	N	Y	N	N	N	N	Y
TIGR01334	4	0	2	2	0	8	N	N	N	N	N	N	N	N	N	N	N	N	N	N
TIGR01340	11	35	10	13	20	89	Y	Y	N	N	N	N	N	N	N	N	Y	N	N	N
TIGR01341	454	328	205	377	197	1561	N	N	N	N	N	Y	N	N	Y	Y	N	N	N	Y
TIGR01342	1	9	5	1	12	28	N	N	N	N	N	N	Y	Y	N	N	N	N	N	N
TIGR01343	11	19	7	2	23	62	N	N	N	N	N	N	Y	Y	N	N	N	N	N	Y
TIGR01344	156	162	87	43	110	558	Y	Y	N	N	N	N	N	Y	Y	N	N	N	Y	Y
TIGR01345	223	151	112	207	126	819	N	N	N	N	Y	Y	N	N	N	N	N	N	N	Y
TIGR01346	216	127	23	163	133	662	N	N	N	N	Y	Y	N	Y	Y	Y	Y	N	N	Y
TIGR01347	298	232	142	216	141	1029	N	N	N	N	Y	N	N	N	Y	N	N	N	N	Y
TIGR01348	206	136	103	189	107	741	N	N	N	N	Y	Y	N	N	N	N	Y	N	N	Y
TIGR01349	130	77	55	28	47	337	N	N	Y	N	N	N	N	N	Y	Y	N	N	Y	Y
TIGR01350	766	672	361	534	391	2724	N	Y	N	N	N	N	N	N	N	N	N	N	N	Y
TIGR01351	293	202	137	212	183	1027	N	N	N	N	Y	N	N	N	Y	N	N	N	Y	Y
TIGR01352	1067	743	589	969	411	3779	N	N	N	Y	Y	Y	N	N	Y	N	N	N	N	Y
TIGR01353	303	268	153	242	219	1185	N	N	N	N	Y	N	Y	N	N	N	N	N	N	Y
TIGR01354	180	222	109	55	120	686	Y	Y	Y	Y	N	N	N	N	N	N	N	N	Y	Y
TIGR01355	26	12	10	6	48	102	N	N	N	N	N	N	Y	Y	N	N	N	N	Y	Y
TIGR01356	333	310	192	291	222	1348	N	N	N	N	Y	N	Y	N	N	N	Y	N	N	Y
TIGR01357	316	287	176	237	211	1227	N	N	N	N	N	N	N	N	N	N	N	N	N	Y
TIGR01358	167	127	107	197	110	708	N	N	N	N	Y	Y	N	N	N	N	Y	N	N	Y
TIGR01361	52	133	28	29	36	278	Y	Y	N	N	N	N	N	N	N	N	Y	Y	N	N
TIGR01362	289	193	133	211	134	960	N	N	N	N	Y	N	N	N	Y	Y	N	N	N	Y
TIGR01364	235	249	112	226	150	972	N	Y	N	N	Y	Y	N	N	N	N	Y	N	N	N
TIGR01365	79	20	31	4	3	137	N	N	Y	Y	N	N	N	N	Y	Y	N	N	Y	Y
TIGR01366	23	52	35	27	76	213	N	N	N	N	N	N	Y	Y	N	N	N	N	Y	Y
TIGR01367	0	0	17	0	0	17	N	N	Y	Y	N	N	N	N	N	N	N	N	Y	Y
TIGR01368	316	287	188	236	211	1238	N	N	N	Y	N	N	N	N	N	N	N	N	N	Y
TIGR01369	317	286	183	236	212	1234	N	N	N	N	N	N	N	N	N	N	N	N	N	Y
TIGR01370	40	28	19	11	2	100	N	N	N	N	N	N	N	N	Y	Y	N	N	N	Y
TIGR01371	176	224	128	192	178	898	Y	Y	N	N	Y	N	Y	Y	N	N	Y	N	N	Y
TIGR01372	297	116	84	170	53	720	N	N	N	N	Y	Y	N	N	Y	Y	N	N	N	Y
TIGR01373	335	131	110	198	61	835	N	N	N	N	Y	Y	N	N	Y	Y	N	N	N	Y
TIGR01374	328	129	103	198	60	818	N	N	N	N	Y	Y	N	N	Y	Y	N	N	N	Y
TIGR01375	345	137	117	198	71	868	N	N	N	N	Y	N	N	N	Y	Y	N	N	N	Y
TIGR01376	4	10	4	5	10	33	N	N	N	N	N	N	Y	Y	N	N	N	N	N	N
TIGR01377	100	93	74	30	55	352	N	Y	Y	Y	N	N	N	N	Y	N	N	N	Y	Y
TIGR01378	108	101	31	26	29	295	Y	Y	N	N	N	N	N	N	Y	Y	N	N	N	Y
TIGR01379	218	226	162	225	203	1034	N	N	Y	Y	Y	N	Y	Y	N	N	Y	N	N	Y
TIGR01380	276	150	135	191	107	859	N	N	N	Y	Y	N	N	N	Y	Y	N	N	Y	Y
TIGR01382	443	361	171	253	315	1543	N	N	N	N	N	N	Y	Y	N	N	N	N	N	Y
TIGR01383	47	33	20	96	58	254	N	N	N	N	Y	Y	Y	Y	N	N	Y	N	N	N
TIGR01386	470	335	230	722	273	2030	N	N	N	N	Y	Y	N	N	N	N	Y	Y	N	N
TIGR01387	465	335	233	788	286	2107	N	N	N	N	Y	Y	N	N	N	N	Y	Y	N	N
TIGR01388	190	113	102	192	87	684	N	N	N	N	Y	Y	N	N	N	N	Y	N	N	Y
TIGR01389	312	271	162	225	142	1112	Y	Y	N	N	Y	N	N	N	Y	N	Y	N	N	Y
TIGR01390	173	132	57	26	77	465	Y	Y	N	N	N	N	N	N	Y	Y	N	N	Y	Y
TIGR01391	329	294	184	246	220	1273	N	N	N	N	N	N	N	N	N	N	N	N	N	Y
TIGR01392	237	250	171	244	169	1071	N	N	Y	Y	Y	N	N	N	N	N	Y	N	N	Y
TIGR01393	315	287	184	236	212	1234	N	N	N	Y	N	N	N	N	N	N	N	N	N	Y
TIGR01394	316	285	181	236	215	1233	N	N	N	N	N	N	N	N	N	N	N	N	N	Y
TIGR01395	287	236	159	211	95	988	N	N	N	Y	Y	N	N	N	Y	N	Y	N	N	Y
TIGR01396	373	300	157	238	117	1185	N	Y	N	N	Y	N	N	N	Y	Y	Y	N	N	Y
TIGR01397	273	227	140	202	94	936	N	Y	N	N	Y	N	N	N	Y	N	Y	N	N	Y
TIGR01398	286	235	154	218	94	987	N	N	N	Y	Y	N	N	N	Y	N	Y	N	N	Y
TIGR01399	119	84	66	102	55	426	N	N	N	N	Y	N	N	N	Y	N	N	N	N	Y
TIGR01400	281	226	154	215	94	970	N	N	N	Y	Y	N	N	N	Y	N	Y	N	N	Y
TIGR01401	173	93	78	102	57	503	N	N	N	N	N	N	N	N	Y	Y	N	N	N	Y
TIGR01402	278	220	148	194	90	930	N	N	N	Y	Y	N	N	N	Y	Y	Y	N	N	Y
TIGR01403	166	118	83	104	60	531	N	N	N	N	N	N	N	N	Y	Y	N	N	N	Y
TIGR01404	102	76	52	81	48	359	N	N	N	N	Y	N	N	N	Y	N	N	N	N	Y
TIGR01405	24	63	10	9	10	116	Y	Y	N	N	N	N	N	N	N	N	Y	Y	N	N
TIGR01406	267	147	124	200	98	836	N	N	N	N	Y	Y	N	N	Y	Y	N	N	N	Y
TIGR01407	24	63	10	9	9	115	Y	Y	N	N	N	N	N	N	N	N	Y	Y	N	N
TIGR01409	1185	721	483	1151	469	4009	N	N	N	N	Y	Y	N	N	Y	Y	N	N	N	Y
TIGR01410	269	163	148	221	186	987	N	N	N	N	Y	N	Y	N	Y	N	N	N	Y	Y
TIGR01411	412	429	237	294	300	1672	N	Y	N	N	N	N	N	N	N	N	N	N	N	Y
TIGR01412	120	157	110	167	106	660	N	N	N	Y	Y	Y	N	N	N	N	Y	N	N	N
TIGR01413	318	288	156	422	331	1515	N	N	N	N	Y	Y	Y	Y	N	N	N	N	N	Y
TIGR01414	602	369	411	932	226	2540	N	N	N	Y	Y	Y	N	N	Y	N	Y	N	N	N
TIGR01415	0	7	4	4	12	27	N	N	N	N	N	N	Y	Y	N	N	N	N	N	N
TIGR01416	238	146	121	180	60	745	N	N	Y	Y	Y	Y	N	N	Y	Y	N	N	N	Y
TIGR01417	604	485	309	629	303	2330	N	N	N	N	Y	Y	N	N	Y	N	Y	N	N	Y
TIGR01418	210	160	106	251	144	871	N	N	N	N	Y	Y	N	N	N	N	N	N	N	N
TIGR01419	213	102	90	176	94	675	N	N	N	N	Y	Y	N	N	Y	Y	N	N	N	Y
TIGR01420	207	208	169	342	127	1053	N	N	N	Y	Y	Y	N	N	N	N	Y	N	N	N
TIGR01421	98	65	31	172	76	442	N	N	N	N	Y	Y	N	N	N	N	Y	N	N	N
TIGR01422	116	76	77	208	70	547	N	N	N	N	Y	Y	N	N	N	N	Y	N	N	N
TIGR01424	184	98	75	179	52	588	N	N	N	N	Y	Y	N	N	Y	Y	Y	N	N	N
TIGR01426	98	167	65	49	109	488	Y	Y	N	N	N	N	Y	Y	N	N	N	N	N	Y
TIGR01427	209	152	97	194	187	839	N	N	N	N	Y	N	N	Y	N	N	Y	N	N	Y
TIGR01428	558	332	179	157	193	1419	N	N	N	N	N	N	N	N	Y	Y	N	N	Y	Y
TIGR01430	321	236	196	217	204	1174	N	N	N	Y	Y	N	Y	N	Y	N	N	N	Y	Y
TIGR01431	5	11	3	3	12	34	N	N	N	N	N	N	Y	Y	N	N	N	N	N	N
TIGR01432	14	48	5	7	9	83	Y	Y	N	N	N	N	N	N	N	N	Y	Y	N	N
TIGR01433	348	234	132	201	122	1037	N	N	N	N	Y	N	N	N	Y	Y	N	N	N	Y
TIGR01434	178	106	90	177	102	653	N	N	N	N	Y	Y	N	N	N	N	N	N	N	Y
TIGR01435	0	8	0	2	2	12	Y	Y	N	N	N	N	N	N	N	N	Y	Y	N	N
TIGR01436	104	49	42	22	35	252	N	N	N	N	N	N	N	N	Y	Y	N	N	Y	Y
TIGR01437	113	67	34	12	70	296	N	N	N	N	N	N	N	Y	Y	Y	N	N	Y	Y
TIGR01439	349	360	126	130	96	1061	Y	Y	N	N	N	N	N	N	Y	Y	N	N	N	Y
TIGR01440	24	63	10	9	10	116	Y	Y	N	N	N	N	N	N	N	N	Y	Y	N	N
TIGR01441	24	62	9	9	9	113	Y	Y	N	N	N	N	N	N	N	N	Y	Y	N	N
TIGR01442	0	0	8	0	1	9	N	N	Y	Y	N	N	N	N	N	N	N	N	Y	Y
TIGR01443	28	60	27	26	91	232	Y	N	N	N	N	N	Y	Y	N	N	N	N	N	Y
TIGR01444	354	220	136	143	233	1086	N	N	N	N	N	N	N	Y	Y	Y	N	N	Y	Y
TIGR01445	37	76	39	35	86	273	N	Y	N	N	N	N	Y	Y	N	N	N	N	N	Y
TIGR01446	26	73	12	9	10	130	Y	Y	N	N	N	N	N	N	N	N	Y	Y	N	N
TIGR01447	117	94	82	187	146	626	N	N	N	N	Y	Y	Y	Y	N	N	Y	N	N	Y
TIGR01448	14	17	17	3	8	59	N	N	Y	Y	N	N	N	N	N	N	N	N	N	Y
TIGR01449	462	279	215	399	176	1531	N	N	N	N	Y	Y	N	N	Y	Y	N	N	N	Y
TIGR01450	172	140	96	195	171	774	N	N	N	N	Y	Y	Y	Y	N	N	N	N	N	Y
TIGR01451	294	516	361	179	109	1459	Y	Y	Y	Y	N	N	N	N	N	N	Y	N	N	Y
TIGR01452	4	12	1	1	1	19	Y	Y	N	N	N	N	N	N	N	N	Y	N	N	N
TIGR01453	1	5	0	0	3	9	Y	Y	N	N	N	N	N	N	N	N	N	N	N	N
TIGR01454	0	5	1	2	0	8	Y	Y	N	N	N	N	N	N	N	N	Y	Y	N	N
TIGR01455	306	257	162	223	192	1140	N	N	N	N	N	N	N	N	Y	N	N	N	N	Y
TIGR01457	71	121	40	26	51	309	Y	Y	N	N	N	N	N	N	N	N	N	N	N	N
TIGR01458	13	7	4	12	11	47	N	N	N	N	N	N	N	N	N	N	N	N	N	N
TIGR01459	70	17	24	10	13	134	N	N	N	N	N	N	N	N	Y	Y	N	N	Y	Y
TIGR01460	176	170	71	63	177	657	N	Y	N	N	N	N	Y	Y	N	N	N	N	Y	Y
TIGR01461	183	128	104	189	109	713	N	N	N	N	Y	Y	N	N	N	N	N	N	N	Y
TIGR01462	355	350	170	292	218	1385	N	Y	N	N	N	N	N	N	N	N	N	N	N	Y
TIGR01464	317	285	176	240	213	1231	N	N	N	N	N	N	N	N	N	N	N	N	N	Y
TIGR01465	253	143	93	184	152	825	N	N	N	N	Y	N	N	N	Y	Y	N	N	Y	Y
TIGR01466	254	143	91	183	152	823	N	N	N	N	Y	N	N	N	Y	Y	N	N	Y	Y
TIGR01467	265	144	94	193	152	848	N	N	N	N	Y	N	N	N	Y	Y	N	N	Y	Y
TIGR01469	629	471	281	463	316	2160	N	N	N	N	N	N	N	N	Y	Y	N	N	Y	Y
TIGR01470	255	209	115	208	204	991	N	N	N	N	Y	N	N	Y	N	N	Y	N	N	Y
TIGR01472	345	224	136	140	108	953	N	N	N	N	N	N	N	N	Y	Y	N	N	N	Y
TIGR01473	359	317	210	382	223	1491	N	N	Y	N	N	Y	N	N	Y	N	N	N	Y	Y
TIGR01474	288	146	127	191	107	859	N	N	N	N	Y	N	N	N	Y	Y	N	N	Y	Y
TIGR01475	33	86	8	16	18	161	Y	Y	N	N	N	N	N	N	N	N	Y	Y	N	N
TIGR01476	0	0	3	4	0	7	N	N	Y	N	Y	Y	N	N	N	N	N	N	N	N
TIGR01479	616	451	267	451	219	2004	Y	N	N	N	Y	Y	N	N	Y	Y	Y	N	N	Y
TIGR01480	82	93	60	269	113	617	N	N	N	N	Y	Y	N	N	N	N	Y	Y	N	N
TIGR01481	24	63	10	9	9	115	Y	Y	N	N	N	N	N	N	N	N	Y	Y	N	N
TIGR01482	0	4	1	0	0	5	Y	Y	N	N	N	N	N	N	N	N	N	N	N	N
TIGR01484	536	501	99	270	378	1784	N	Y	N	N	Y	N	N	Y	Y	Y	Y	N	N	Y
TIGR01485	6	5	1	4	0	16	N	N	N	N	N	N	N	N	N	N	N	N	N	N
TIGR01486	7	3	8	3	2	23	N	N	Y	Y	N	N	N	N	N	N	N	N	N	Y
TIGR01487	11	16	5	1	0	33	Y	Y	N	N	N	N	N	N	N	N	N	N	N	N
TIGR01488	530	353	89	681	344	1997	N	N	N	N	Y	Y	N	N	Y	N	Y	N	N	N
TIGR01489	57	60	47	104	15	283	N	N	N	N	Y	Y	N	N	N	N	Y	Y	N	N
TIGR01490	397	303	239	462	454	1855	N	N	N	N	Y	Y	Y	Y	N	N	N	N	N	Y
TIGR01493	425	238	31	142	99	935	N	Y	N	N	Y	N	N	N	Y	Y	N	N	N	Y
TIGR01494	1237	950	179	1539	844	4749	N	N	N	N	Y	Y	N	N	Y	N	Y	Y	N	N
TIGR01496	322	310	202	249	338	1421	N	N	N	N	N	N	N	Y	N	N	N	N	N	Y
TIGR01497	341	275	173	254	208	1251	N	N	N	N	N	N	Y	N	Y	N	N	N	Y	Y
TIGR01498	385	342	229	410	246	1612	N	N	N	N	N	Y	N	N	N	N	N	N	N	Y
TIGR01499	335	297	188	238	214	1272	N	N	N	N	N	N	N	N	N	N	N	N	N	Y
TIGR01500	0	7	2	0	0	9	Y	Y	N	N	N	N	N	N	N	N	Y	N	N	N
TIGR01501	3	4	1	0	13	21	N	N	N	N	N	N	Y	Y	N	N	N	N	Y	Y
TIGR01502	8	10	2	0	13	33	N	N	N	N	N	N	Y	Y	N	N	N	N	N	Y
TIGR01503	3	4	1	0	13	21	N	N	N	N	N	N	Y	Y	N	N	N	N	Y	Y
TIGR01504	148	111	78	166	84	587	N	N	N	N	Y	Y	N	N	N	N	Y	N	N	N
TIGR01505	221	172	99	169	122	783	N	N	N	N	Y	N	N	N	N	N	N	N	N	Y
TIGR01507	117	117	27	8	33	302	Y	Y	N	N	N	N	N	N	Y	Y	N	N	N	Y
TIGR01508	1	1	0	1	2	5	N	N	N	N	N	N	N	N	N	N	N	N	N	N
TIGR01509	2488	1668	746	1900	1127	7929	N	N	N	N	N	Y	N	N	N	Y	N	N	N	Y
TIGR01510	320	290	183	237	212	1242	N	N	N	N	N	N	N	N	N	N	N	N	N	Y
TIGR01511	497	350	86	705	305	1943	N	N	N	N	Y	Y	N	N	Y	N	Y	Y	N	N
TIGR01512	294	192	34	372	147	1039	N	N	N	N	Y	Y	N	N	N	N	Y	Y	N	N
TIGR01513	60	141	44	39	106	390	Y	Y	N	N	N	N	Y	Y	N	N	Y	N	N	N
TIGR01514	300	180	132	274	147	1033	N	N	N	N	Y	Y	N	N	Y	N	N	N	N	Y
TIGR01515	368	257	138	224	215	1202	N	N	N	N	Y	N	Y	N	Y	Y	N	N	N	Y
TIGR01517	43	88	29	81	57	298	Y	Y	N	N	Y	Y	N	N	N	N	Y	Y	N	N
TIGR01518	10	12	12	6	6	46	N	N	Y	Y	N	N	N	N	N	N	N	N	N	N
TIGR01520	57	90	60	44	142	393	N	N	N	N	N	N	Y	Y	N	N	N	N	Y	Y
TIGR01521	212	104	88	170	56	630	N	N	N	N	Y	Y	N	N	Y	Y	Y	N	N	Y
TIGR01522	1	3	0	1	0	5	N	N	N	N	N	N	N	N	N	N	N	N	N	N
TIGR01523	56	46	4	41	46	193	N	N	N	N	Y	N	N	Y	N	N	Y	N	N	N
TIGR01524	174	141	95	207	166	783	N	N	N	N	Y	Y	Y	Y	N	N	N	N	N	Y
TIGR01525	993	893	546	1191	857	4480	N	N	N	N	N	Y	N	Y	N	N	N	N	N	Y
TIGR01526	47	45	40	68	79	279	N	N	N	N	Y	N	Y	Y	N	N	N	N	N	Y
TIGR01528	176	166	130	242	147	861	N	N	N	N	Y	Y	N	N	N	N	Y	N	N	N
TIGR01529	54	92	42	29	128	345	N	Y	N	N	N	N	Y	Y	N	N	N	N	Y	Y
TIGR01530	1	3	3	5	2	14	N	N	N	N	N	N	N	N	N	N	N	N	N	N
TIGR01532	80	46	47	169	77	419	N	N	N	N	Y	Y	N	N	N	N	Y	N	N	N
TIGR01533	43	38	56	68	37	242	N	N	Y	Y	Y	Y	N	N	N	N	N	N	N	Y
TIGR01534	502	467	287	634	390	2280	N	N	N	N	N	Y	N	N	N	N	N	N	N	N
TIGR01535	16	27	10	4	8	65	Y	Y	N	N	N	N	N	N	N	N	N	N	N	N
TIGR01536	237	360	154	321	300	1372	N	Y	N	N	Y	Y	Y	Y	N	N	Y	N	N	N
TIGR01537	102	85	54	108	75	424	N	N	N	N	N	Y	N	N	N	N	N	N	N	Y
TIGR01538	12	21	4	4	10	51	Y	Y	N	N	N	N	N	N	N	N	N	N	N	N
TIGR01539	74	52	34	70	40	270	N	N	N	N	Y	Y	N	N	N	N	N	N	N	N
TIGR01540	80	42	37	96	70	325	N	N	N	N	Y	Y	N	Y	N	N	N	N	N	Y
TIGR01541	87	59	31	115	99	391	N	N	N	N	Y	Y	Y	Y	N	N	N	N	N	Y
TIGR01542	1	2	0	0	0	3	N	N	N	N	N	N	N	N	N	N	N	N	N	N
TIGR01543	70	61	45	63	66	305	N	N	N	N	Y	N	N	Y	N	N	N	N	N	Y
TIGR01545	26	12	10	5	48	101	N	N	N	N	N	N	Y	Y	N	N	N	N	Y	Y
TIGR01546	0	6	1	6	5	18	N	N	N	N	N	N	N	N	N	N	N	N	N	N
TIGR01547	23	29	11	14	24	101	N	N	N	N	N	N	Y	N	N	N	N	N	N	N
TIGR01549	1229	1025	269	1064	534	4121	N	Y	N	N	Y	Y	N	N	Y	Y	Y	N	N	N
TIGR01550	82	84	39	52	75	332	N	N	N	N	N	N	N	Y	N	N	N	N	N	Y
TIGR01551	54	26	29	74	46	229	N	N	N	N	Y	Y	N	N	N	N	N	N	N	Y
TIGR01552	742	316	241	272	343	1914	N	N	N	N	Y	N	N	N	Y	Y	N	N	Y	Y
TIGR01553	152	113	63	116	175	619	N	N	N	N	N	N	Y	Y	N	N	N	N	Y	Y
TIGR01554	118	98	75	136	145	572	N	N	N	N	N	N	Y	Y	N	N	N	N	Y	Y
TIGR01555	21	12	19	20	29	101	N	N	N	N	N	N	Y	Y	N	N	N	N	Y	Y
TIGR01556	58	55	9	15	45	182	N	Y	N	N	N	N	Y	Y	Y	N	N	N	Y	Y
TIGR01558	35	33	18	107	47	240	N	N	N	N	Y	Y	N	N	N	N	N	Y	N	N
TIGR01559	0	4	0	0	0	4	Y	Y	N	N	N	N	N	N	N	N	Y	N	N	N
TIGR01560	9	12	4	15	25	65	N	N	N	N	N	N	Y	Y	N	N	N	N	N	N
TIGR01561	39	26	16	1	2	84	N	Y	N	N	N	N	N	N	Y	Y	N	N	Y	Y
TIGR01562	133	101	46	110	102	492	N	N	N	N	N	N	Y	Y	N	N	N	N	N	Y
TIGR01563	50	53	25	101	46	275	N	N	N	N	Y	Y	N	N	N	N	N	Y	N	N
TIGR01573	17	34	13	17	27	108	N	Y	N	N	N	N	Y	Y	N	N	N	N	N	N
TIGR01574	302	255	144	217	160	1078	N	N	N	N	Y	N	N	N	Y	N	N	N	N	Y
TIGR01575	238	247	150	284	198	1117	N	N	N	N	Y	Y	Y	N	N	N	Y	N	N	N
TIGR01577	2	13	1	1	0	17	Y	Y	N	N	N	N	N	N	N	N	Y	Y	N	N
TIGR01579	107	94	39	25	29	294	Y	Y	N	N	N	N	N	N	Y	Y	N	N	N	Y
TIGR01580	129	129	51	120	205	634	N	N	N	N	Y	N	Y	Y	N	N	N	N	N	Y
TIGR01581	17	41	24	21	74	177	N	N	N	N	N	N	Y	Y	N	N	N	N	Y	Y
TIGR01582	151	109	58	112	152	582	N	N	N	N	N	N	Y	Y	N	N	N	N	N	Y
TIGR01583	156	110	63	112	140	581	N	N	N	N	N	N	Y	Y	N	N	N	N	N	Y
TIGR01584	37	14	5	8	51	115	N	N	N	N	N	N	Y	Y	N	N	N	N	Y	Y
TIGR01586	14	1	2	1	0	18	N	N	N	N	N	N	N	N	Y	Y	N	N	N	Y
TIGR01587	22	32	14	14	22	104	N	Y	N	N	N	N	N	N	N	N	N	N	N	N
TIGR01588	30	14	5	7	50	106	N	N	N	N	N	N	Y	Y	N	N	N	N	Y	Y
TIGR01591	270	184	89	106	130	779	N	N	N	N	N	N	N	N	Y	Y	N	N	Y	Y
TIGR01592	0	0	3	0	0	3	N	N	Y	Y	N	N	N	N	N	N	N	N	N	N
TIGR01593	50	123	16	10	6	205	Y	Y	N	N	N	N	N	N	N	N	Y	Y	N	N
TIGR01594	33	20	16	72	55	196	N	N	N	N	Y	Y	Y	Y	N	N	N	N	N	N
TIGR01595	10	13	0	6	6	35	Y	Y	N	N	N	N	N	N	N	N	N	N	N	N
TIGR01596	17	31	12	14	24	98	N	Y	N	N	N	N	N	Y	N	N	N	N	N	N
TIGR01598	2	3	1	1	0	7	N	N	N	N	N	N	N	N	N	N	N	N	N	N
TIGR01600	62	39	26	79	62	268	N	N	N	N	Y	Y	N	Y	N	N	N	N	N	Y
TIGR01603	0	7	2	1	3	13	N	Y	N	N	N	N	N	N	N	N	N	N	N	N
TIGR01608	30	14	5	8	51	108	N	N	N	N	N	N	Y	Y	N	N	N	N	Y	Y
TIGR01610	14	24	12	7	17	74	Y	Y	N	N	N	N	N	N	N	N	N	N	N	N
TIGR01611	129	88	64	191	78	550	N	N	N	N	Y	Y	N	N	N	N	Y	N	N	N
TIGR01613	32	21	22	32	41	148	N	N	N	N	N	N	Y	Y	N	N	N	N	Y	Y
TIGR01616	16	3	2	1	1	23	N	N	N	N	N	N	N	N	Y	Y	N	N	Y	Y
TIGR01617	295	214	147	203	120	979	N	N	N	N	Y	N	N	N	Y	Y	N	N	N	Y
TIGR01618	0	0	1	0	0	1	N	N	N	N	N	N	N	N	N	N	N	N	N	N
TIGR01619	0	0	0	0	1	1	N	N	N	N	N	N	N	N	N	N	N	N	N	N
TIGR01620	103	28	28	14	49	222	N	N	N	N	N	N	Y	Y	Y	Y	N	N	Y	Y
TIGR01621	0	0	1	0	0	1	N	N	N	N	N	N	N	N	N	N	N	N	N	N
TIGR01625	141	98	77	40	125	481	N	N	N	Y	N	N	Y	Y	Y	N	N	N	Y	Y
TIGR01626	28	14	14	8	57	121	N	N	N	N	N	N	Y	Y	N	N	N	N	Y	Y
TIGR01629	4	18	2	0	2	26	N	Y	N	N	N	N	N	N	N	N	N	Y	N	N
TIGR01630	25	35	30	28	24	142	N	N	Y	Y	N	N	N	N	N	N	N	N	N	N
TIGR01632	316	283	171	236	212	1218	N	N	N	N	N	N	N	N	N	N	N	N	N	Y
TIGR01633	5	9	4	1	3	22	Y	Y	N	N	N	N	N	N	N	N	N	N	N	N
TIGR01634	130	90	60	187	83	550	N	N	N	N	Y	Y	N	N	N	N	Y	N	N	N
TIGR01635	51	34	32	72	65	254	N	N	N	N	Y	Y	N	Y	N	N	N	N	N	Y
TIGR01636	1	3	1	0	1	6	N	N	N	N	N	N	N	N	N	N	N	N	N	N
TIGR01637	20	63	4	12	13	112	Y	Y	N	N	N	N	N	N	N	N	Y	Y	N	N
TIGR01641	30	43	21	62	66	222	N	N	N	N	Y	Y	Y	Y	N	N	Y	N	N	N
TIGR01643	1579	1911	2089	1314	1120	8013	N	Y	N	Y	Y	N	N	N	N	N	Y	N	N	Y
TIGR01644	167	97	86	273	109	732	N	N	N	N	Y	Y	N	N	N	N	Y	N	N	N
TIGR01646	814	525	142	698	363	2542	N	N	N	N	Y	Y	N	N	Y	Y	N	N	N	Y
TIGR01647	7	16	7	2	12	44	N	Y	N	N	N	N	Y	N	N	N	N	N	N	N
TIGR01650	93	34	38	9	12	186	N	N	Y	Y	N	N	N	N	Y	Y	N	N	Y	Y
TIGR01651	90	29	33	7	6	165	N	N	Y	Y	N	N	N	N	Y	Y	N	N	Y	Y
TIGR01653	0	2	3	0	0	5	N	N	N	Y	N	N	N	N	N	N	N	N	N	N
TIGR01654	0	2	0	0	0	2	N	Y	N	N	N	N	N	N	N	N	N	N	N	N
TIGR01655	7	41	4	6	5	63	Y	Y	N	N	N	N	N	N	N	N	Y	Y	N	N
TIGR01656	284	173	98	192	193	940	N	N	N	N	Y	N	N	Y	Y	Y	N	N	N	Y
TIGR01660	128	128	51	122	199	628	N	N	N	N	Y	N	Y	Y	N	N	N	N	N	Y
TIGR01662	367	241	65	278	178	1129	N	N	N	N	Y	Y	N	N	Y	Y	Y	N	N	Y
TIGR01665	7	16	5	4	2	34	Y	Y	N	N	N	N	N	N	N	N	Y	N	N	N
TIGR01666	81	48	24	151	69	373	N	N	N	N	Y	Y	N	N	N	N	Y	N	N	N
TIGR01667	114	71	56	177	113	531	N	N	N	N	Y	Y	N	Y	N	N	Y	N	N	N
TIGR01668	24	66	10	10	9	119	Y	Y	N	N	N	N	N	N	N	N	Y	Y	N	N
TIGR01669	1	7	3	2	3	16	N	Y	N	N	N	N	N	N	N	N	N	N	N	N
TIGR01670	218	211	116	211	139	895	N	N	N	N	Y	Y	N	N	N	N	Y	N	N	Y
TIGR01671	9	7	4	2	4	26	N	N	N	N	N	N	N	N	N	N	N	N	N	N
TIGR01672	22	7	7	1	38	75	N	N	N	N	N	N	Y	Y	N	N	N	N	Y	Y
TIGR01673	2	3	0	2	0	7	N	N	N	N	N	N	N	N	N	N	N	N	N	N
TIGR01674	3	1	2	0	9	15	N	N	N	N	N	N	Y	Y	N	N	N	N	Y	Y
TIGR01678	0	1	0	0	0	1	N	N	N	N	N	N	N	N	N	N	N	N	N	N
TIGR01679	38	80	48	57	50	273	Y	Y	Y	Y	N	N	N	N	N	N	Y	N	N	N
TIGR01681	14	24	1	12	7	58	Y	Y	N	N	N	N	N	N	N	N	Y	Y	N	N
TIGR01682	316	205	129	213	138	1001	N	N	N	N	Y	N	N	N	Y	Y	N	N	Y	Y
TIGR01683	296	229	157	218	198	1098	N	N	N	N	Y	N	Y	N	N	N	N	N	Y	Y
TIGR01686	31	45	14	16	15	121	Y	Y	N	N	N	N	N	N	N	N	N	N	N	N
TIGR01687	17	17	6	51	23	114	N	N	N	N	Y	Y	N	N	N	N	Y	Y	N	N
TIGR01688	0	1	3	0	0	4	N	N	Y	Y	N	N	N	N	N	N	N	N	N	N
TIGR01689	1	0	2	1	2	6	N	N	N	N	N	N	N	N	N	N	N	N	N	N
TIGR01690	21	20	23	96	41	201	N	N	N	N	Y	Y	N	N	N	N	Y	Y	N	N
TIGR01691	69	48	26	89	69	301	N	N	N	N	Y	Y	Y	Y	N	N	N	N	N	N
TIGR01692	300	208	120	220	165	1013	N	N	N	N	Y	N	N	N	Y	Y	N	N	N	Y
TIGR01693	265	151	135	201	171	923	N	N	N	N	Y	N	Y	N	Y	N	N	N	Y	Y
TIGR01694	52	58	44	115	91	360	N	N	N	N	Y	Y	Y	Y	N	N	N	N	N	N
TIGR01695	314	216	195	281	195	1201	N	N	Y	Y	Y	Y	N	N	Y	N	N	N	Y	Y
TIGR01696	135	115	52	22	60	384	N	Y	N	N	N	N	N	N	Y	Y	N	N	Y	Y
TIGR01697	85	90	25	33	67	300	N	Y	N	N	N	N	Y	Y	N	N	N	N	Y	Y
TIGR01698	95	64	42	28	76	305	N	N	N	N	N	N	Y	Y	Y	N	N	N	Y	Y
TIGR01699	5	7	11	4	27	54	N	N	N	N	N	N	Y	Y	N	N	N	N	Y	Y
TIGR01700	49	132	21	26	40	268	Y	Y	N	N	N	N	N	N	N	N	Y	Y	N	N
TIGR01701	468	283	184	252	209	1396	N	N	N	N	N	N	N	N	Y	Y	N	N	Y	Y
TIGR01702	2	0	0	1	0	3	N	N	N	N	N	N	N	N	N	N	N	N	N	N
TIGR01703	62	72	12	13	61	220	Y	Y	N	N	N	N	Y	Y	N	N	N	N	N	Y
TIGR01704	139	152	61	28	103	483	Y	Y	N	N	N	N	Y	Y	N	N	N	N	Y	Y
TIGR01705	125	57	25	20	65	292	N	N	N	N	N	N	Y	Y	Y	Y	N	N	Y	Y
TIGR01706	36	43	31	30	18	158	N	N	N	Y	N	N	N	N	N	N	N	N	N	N
TIGR01707	159	129	81	149	107	625	N	N	N	N	Y	Y	N	N	N	N	N	N	N	Y
TIGR01708	169	150	93	154	111	677	N	N	N	N	Y	N	N	N	N	N	N	N	N	Y
TIGR01709	141	111	74	152	104	582	N	N	N	N	Y	Y	N	N	N	N	N	N	N	Y
TIGR01710	306	242	187	382	142	1259	N	N	N	N	Y	Y	N	N	N	N	N	N	N	N
TIGR01711	74	66	47	133	74	394	N	N	N	N	Y	Y	N	N	N	N	Y	N	N	N
TIGR01712	7	1	5	0	33	46	N	N	N	N	N	N	Y	Y	N	N	N	N	Y	Y
TIGR01713	19	9	10	7	35	80	N	N	N	N	N	N	Y	Y	N	N	N	N	Y	Y
TIGR01714	0	1	1	0	0	2	N	N	N	N	N	N	N	N	N	N	N	N	N	N
TIGR01715	2	1	2	0	3	8	N	N	N	N	N	N	N	N	N	N	N	N	N	Y
TIGR01716	3	4	0	2	1	10	N	N	N	N	N	N	N	N	N	N	N	N	N	N
TIGR01717	248	120	115	180	103	766	N	N	N	N	Y	Y	N	N	Y	Y	N	N	Y	Y
TIGR01718	27	13	10	7	50	107	N	N	N	N	N	N	Y	Y	N	N	N	N	Y	Y
TIGR01720	457	470	264	558	580	2329	N	N	N	N	Y	Y	Y	Y	N	N	Y	N	N	Y
TIGR01721	13	19	12	8	4	56	Y	Y	N	N	N	N	N	N	N	N	N	N	N	N
TIGR01722	636	479	302	532	348	2297	N	N	N	N	Y	Y	N	N	Y	N	N	N	Y	Y
TIGR01725	64	49	20	72	54	259	N	N	N	N	N	Y	N	N	N	N	N	N	N	N
TIGR01726	6583	3408	2567	4279	2048	18885	N	N	N	N	Y	Y	N	N	Y	Y	N	N	N	Y
TIGR01727	2445	1659	955	812	855	6726	N	Y	N	Y	N	N	N	N	Y	Y	N	N	Y	Y
TIGR01728	903	537	445	643	407	2935	N	N	N	Y	Y	N	N	N	Y	Y	N	N	N	Y
TIGR01729	232	140	117	197	114	800	N	N	N	N	Y	Y	N	N	Y	N	N	N	N	Y
TIGR01730	4166	2690	1809	3428	1789	13882	N	N	N	N	Y	Y	N	N	Y	Y	N	N	N	Y
TIGR01731	1783	862	1903	843	992	6383	N	N	N	Y	Y	N	N	N	Y	N	N	N	N	Y
TIGR01732	13	52	39	8	2	114	Y	Y	N	Y	N	N	N	N	N	N	Y	N	N	N
TIGR01733	1874	1753	1452	1584	1928	8591	N	N	N	Y	N	N	Y	Y	Y	N	N	N	N	Y
TIGR01734	0	1	3	0	0	4	N	N	Y	Y	N	N	N	N	N	N	N	N	N	N
TIGR01735	184	131	98	186	107	706	N	N	N	N	Y	Y	N	N	N	N	Y	N	N	Y
TIGR01736	122	129	70	37	85	443	Y	Y	Y	N	N	N	N	N	N	N	N	N	Y	Y
TIGR01737	122	130	69	38	85	444	Y	Y	Y	N	N	N	N	N	N	N	N	N	Y	Y
TIGR01738	61	49	37	105	62	314	N	N	N	N	Y	Y	N	N	N	N	Y	N	N	N
TIGR01740	199	160	98	204	110	771	N	N	N	N	Y	Y	N	N	N	N	Y	N	N	N
TIGR01741	2	7	7	1	0	17	N	N	Y	Y	N	N	N	N	N	N	N	N	N	N
TIGR01742	0	0	8	0	0	8	N	N	N	Y	N	N	N	N	N	N	N	N	N	Y
TIGR01743	24	63	10	9	9	115	Y	Y	N	N	N	N	N	N	N	N	Y	Y	N	N
TIGR01744	109	182	51	179	54	575	N	Y	N	N	Y	Y	N	N	N	N	Y	Y	N	N
TIGR01745	194	130	94	181	128	727	N	N	N	N	Y	Y	N	N	N	N	Y	N	N	Y
TIGR01746	107	124	62	216	330	839	N	N	N	N	Y	Y	Y	Y	N	N	Y	N	N	Y
TIGR01747	114	57	27	8	41	247	N	N	N	N	N	N	N	N	Y	Y	N	N	Y	Y
TIGR01748	40	41	13	9	40	143	N	Y	N	N	N	N	Y	Y	N	N	N	N	Y	Y
TIGR01749	166	74	75	185	82	582	N	N	N	N	Y	Y	N	N	Y	N	N	N	N	Y
TIGR01750	307	255	148	215	151	1076	N	N	N	N	Y	N	N	N	Y	N	Y	N	N	Y
TIGR01751	14	2	10	1	0	27	N	N	Y	Y	N	N	N	N	Y	Y	N	N	Y	Y
TIGR01752	72	24	25	16	113	250	N	N	N	N	N	N	Y	Y	N	N	N	N	Y	Y
TIGR01753	22	50	10	7	7	96	Y	Y	N	N	N	N	N	N	N	N	Y	Y	N	N
TIGR01754	7	5	1	8	4	25	N	N	N	N	N	N	N	N	N	N	N	N	N	N
TIGR01755	295	218	126	229	185	1053	N	N	N	N	Y	N	Y	N	Y	N	N	N	Y	Y
TIGR01759	129	134	74	28	100	465	Y	Y	Y	N	N	N	Y	Y	N	N	N	N	Y	Y
TIGR01760	115	78	54	202	109	558	N	N	N	N	Y	Y	N	N	N	N	Y	N	N	N
TIGR01761	22	19	9	16	55	121	N	N	N	N	N	N	Y	Y	N	N	N	N	Y	Y
TIGR01762	33	30	4	13	26	106	N	N	N	N	N	N	N	Y	Y	N	N	N	N	Y
TIGR01763	113	116	49	26	35	339	Y	Y	N	N	N	N	N	N	Y	Y	N	N	N	Y
TIGR01764	338	450	274	246	453	1761	Y	Y	N	Y	N	N	Y	Y	N	N	N	N	Y	Y
TIGR01765	0	2	0	0	2	4	N	N	N	N	N	N	N	N	N	N	N	N	N	N
TIGR01766	164	174	23	35	62	458	Y	Y	N	N	N	N	N	N	N	Y	N	N	N	Y
TIGR01767	67	89	26	12	53	247	Y	Y	N	N	N	N	Y	Y	N	N	N	N	N	Y
TIGR01768	24	63	11	9	9	116	Y	Y	N	N	N	N	N	N	N	N	Y	Y	N	N
TIGR01769	0	0	4	0	0	4	N	N	Y	Y	N	N	N	N	N	N	N	N	N	N
TIGR01770	328	217	160	214	218	1137	N	N	N	N	Y	N	Y	Y	N	N	N	N	Y	Y
TIGR01771	83	114	32	30	53	312	Y	Y	N	N	N	N	N	N	N	N	N	N	N	N
TIGR01772	26	12	10	7	48	103	N	N	N	N	N	N	Y	Y	N	N	N	N	Y	Y
TIGR01773	178	132	79	235	207	831	N	N	N	N	Y	Y	Y	Y	N	N	N	N	N	Y
TIGR01774	53	21	13	13	89	189	N	N	N	N	N	N	Y	Y	N	N	N	N	Y	Y
TIGR01777	179	253	127	270	262	1091	N	N	N	N	Y	Y	Y	Y	N	N	Y	N	N	N
TIGR01778	80	82	43	172	67	444	N	N	N	N	Y	Y	N	N	N	N	Y	Y	N	N
TIGR01779	153	129	93	177	102	654	N	N	N	N	Y	Y	N	N	N	N	Y	N	N	N
TIGR01780	891	447	323	507	256	2424	N	N	N	N	Y	N	N	N	Y	Y	N	N	N	Y
TIGR01782	168	236	447	169	69	1089	N	N	Y	Y	Y	N	N	N	N	N	Y	N	N	Y
TIGR01783	2229	1443	1424	2946	1388	9430	N	N	N	Y	Y	Y	N	N	Y	N	N	N	N	Y
TIGR01784	158	107	54	23	212	554	N	N	N	N	N	N	Y	Y	N	N	N	N	Y	Y
TIGR01785	176	115	90	284	83	748	N	N	N	N	Y	Y	N	N	Y	N	Y	Y	N	N
TIGR01786	217	129	95	279	128	848	N	N	N	N	Y	Y	N	N	Y	N	N	N	N	N
TIGR01787	78	70	8	6	12	174	Y	Y	N	N	N	N	N	N	Y	Y	N	N	N	N
TIGR01788	14	51	38	34	79	216	N	N	N	Y	N	N	Y	Y	N	N	N	N	N	Y
TIGR01789	8	4	13	8	4	37	N	N	Y	Y	N	N	N	N	N	N	N	N	N	Y
TIGR01790	7	4	6	6	4	27	N	N	N	N	N	N	N	N	N	N	N	N	N	N
TIGR01792	276	196	118	213	152	955	N	N	N	N	Y	N	N	N	Y	N	N	N	N	Y
TIGR01795	103	60	45	19	4	231	N	N	Y	Y	N	N	N	N	Y	Y	N	N	Y	Y
TIGR01796	24	65	10	9	9	117	Y	Y	N	N	N	N	N	N	N	N	Y	Y	N	N
TIGR01797	26	12	10	7	48	103	N	N	N	N	N	N	Y	Y	N	N	N	N	Y	Y
TIGR01798	332	231	176	229	229	1197	N	N	N	N	Y	N	Y	Y	N	N	N	N	Y	Y
TIGR01799	26	12	10	7	48	103	N	N	N	N	N	N	Y	Y	N	N	N	N	Y	Y
TIGR01800	210	252	123	211	141	937	Y	Y	N	N	Y	N	N	N	N	N	Y	N	N	N
TIGR01801	15	36	11	3	6	71	Y	Y	N	N	N	N	N	N	N	N	Y	N	N	N
TIGR01803	38	20	27	69	25	179	N	N	N	N	Y	Y	N	N	N	N	Y	N	N	N
TIGR01804	233	119	77	164	103	696	N	N	N	N	Y	Y	N	N	Y	Y	N	N	N	Y
TIGR01806	151	95	54	151	123	574	N	N	N	N	Y	Y	Y	Y	N	N	N	N	N	Y
TIGR01807	159	115	89	179	59	601	N	N	N	N	Y	Y	N	N	N	N	Y	N	N	N
TIGR01808	3	10	7	11	71	102	N	N	N	N	N	N	Y	Y	N	N	N	N	Y	Y
TIGR01809	3	12	8	11	71	105	N	N	N	N	N	N	Y	Y	N	N	N	N	Y	Y
TIGR01810	263	164	102	201	110	840	N	N	N	N	Y	Y	N	N	Y	Y	N	N	N	Y
TIGR01811	43	106	29	29	42	249	Y	Y	N	N	N	N	N	N	N	N	Y	N	N	N
TIGR01812	210	123	27	171	144	675	N	N	N	N	Y	Y	N	Y	Y	Y	Y	N	N	Y
TIGR01813	40	57	19	11	54	181	N	Y	N	N	N	N	Y	Y	N	N	N	N	Y	Y
TIGR01814	142	144	118	106	45	555	N	Y	Y	Y	N	N	N	N	N	N	N	N	N	Y
TIGR01815	77	18	14	8	0	117	N	N	N	N	N	N	N	N	Y	Y	N	N	Y	Y
TIGR01816	278	203	144	215	184	1024	N	N	N	N	Y	N	N	N	Y	N	N	N	Y	Y
TIGR01817	90	17	3	7	19	136	N	N	N	N	N	N	N	N	Y	Y	N	N	Y	Y
TIGR01818	258	143	121	187	106	815	N	N	N	N	Y	N	N	N	Y	Y	N	N	Y	Y
TIGR01819	17	38	23	19	71	168	N	N	N	N	N	N	Y	Y	N	N	N	N	Y	Y
TIGR01821	95	28	38	16	12	189	N	N	Y	Y	N	N	N	N	Y	Y	N	N	Y	Y
TIGR01822	198	139	82	39	98	556	N	Y	N	N	N	N	N	N	Y	Y	N	N	Y	Y
TIGR01824	19	27	16	9	5	76	Y	Y	Y	Y	N	N	N	N	N	N	N	N	N	N
TIGR01825	9	27	5	3	1	45	Y	Y	N	N	N	N	N	N	N	N	Y	Y	N	N
TIGR01826	55	89	41	27	128	340	N	Y	N	N	N	N	Y	Y	N	N	N	N	Y	Y
TIGR01828	92	47	40	9	7	195	N	N	Y	Y	N	N	N	N	Y	Y	N	N	Y	Y
TIGR01829	345	211	95	76	65	792	N	Y	Y	N	N	N	N	N	Y	Y	N	N	Y	Y
TIGR01830	313	248	153	214	142	1070	N	N	N	N	Y	N	N	N	Y	N	N	N	N	Y
TIGR01831	145	71	65	155	30	466	N	N	N	N	Y	Y	N	N	Y	Y	Y	N	N	N
TIGR01832	173	126	72	27	78	476	N	Y	Y	N	N	N	N	N	Y	Y	N	N	Y	Y
TIGR01834	12	15	6	9	4	46	N	N	N	N	N	N	N	N	N	N	N	N	N	N
TIGR01835	10	20	8	9	13	60	N	Y	N	N	N	N	N	N	N	N	N	N	N	N
TIGR01836	18	25	15	12	4	74	Y	Y	Y	N	N	N	N	N	N	N	N	N	N	N
TIGR01837	104	65	93	317	55	634	N	N	N	N	Y	Y	N	N	N	N	Y	Y	N	N
TIGR01838	187	90	69	50	34	430	N	N	Y	N	N	N	N	N	Y	Y	N	N	Y	Y
TIGR01839	108	76	82	328	73	667	N	N	N	N	Y	Y	N	N	N	N	Y	Y	N	N
TIGR01840	257	119	97	25	61	559	N	N	N	Y	N	N	N	N	Y	Y	N	N	Y	Y
TIGR01841	405	213	135	53	50	856	N	Y	Y	Y	N	N	N	N	Y	Y	N	N	Y	Y
TIGR01842	344	81	122	322	59	928	N	N	N	N	Y	Y	N	N	Y	Y	N	N	N	Y
TIGR01843	664	229	236	593	139	1861	N	N	N	N	Y	Y	N	N	Y	Y	N	N	N	Y
TIGR01844	398	272	269	739	236	1914	N	N	N	N	Y	Y	N	N	N	N	N	Y	N	N
TIGR01845	2937	2130	1323	2090	1130	9610	N	N	N	N	Y	Y	N	N	Y	Y	N	N	N	Y
TIGR01846	164	69	48	43	15	339	N	N	N	N	N	N	N	N	Y	Y	N	N	Y	Y
TIGR01847	59	119	16	21	88	303	Y	Y	N	N	N	N	Y	Y	N	N	N	N	N	N
TIGR01848	185	99	77	62	30	453	N	N	Y	Y	N	N	N	N	Y	Y	N	N	Y	Y
TIGR01849	344	215	107	28	65	759	N	Y	Y	N	N	N	N	N	Y	Y	N	N	Y	Y
TIGR01850	168	217	126	220	186	917	N	N	N	N	Y	Y	Y	Y	N	N	Y	N	N	N
TIGR01851	234	122	76	64	56	552	N	N	N	N	N	N	N	N	Y	Y	N	N	Y	Y
TIGR01852	279	182	140	204	131	936	N	N	N	N	Y	N	N	N	Y	Y	N	N	N	Y
TIGR01853	280	191	128	216	130	945	N	N	N	N	Y	N	N	N	Y	Y	N	N	N	Y
TIGR01854	184	127	101	187	109	708	N	N	N	N	Y	Y	N	N	N	N	Y	N	N	Y
TIGR01855	340	298	191	269	222	1320	N	N	N	N	N	N	N	N	N	N	N	N	N	Y
TIGR01856	55	154	24	21	27	281	Y	Y	N	N	N	N	N	N	N	N	Y	Y	N	N
TIGR01857	10	27	6	13	20	76	Y	Y	N	N	N	N	Y	Y	N	N	Y	N	N	N
TIGR01858	12	27	14	8	41	102	N	N	N	N	N	N	Y	Y	N	N	N	N	Y	Y
TIGR01859	46	91	13	11	28	189	Y	Y	N	N	N	N	N	N	N	N	N	N	N	N
TIGR01860	2	0	0	1	0	3	N	N	N	N	N	N	N	N	N	N	N	N	N	N
TIGR01861	0	1	0	0	0	1	N	N	N	N	N	N	N	N	N	N	N	N	N	N
TIGR01862	85	12	0	4	12	113	N	N	N	N	N	N	N	N	Y	Y	N	N	Y	Y
TIGR01863	12	22	7	8	10	59	Y	Y	N	N	N	N	N	N	N	N	N	N	N	N
TIGR01865	3	6	3	2	7	21	N	N	N	N	N	N	N	N	N	N	N	N	N	N
TIGR01868	11	4	5	6	12	38	N	N	N	N	N	N	Y	Y	N	N	N	N	Y	Y
TIGR01869	11	4	5	6	13	39	N	N	N	N	N	N	Y	Y	N	N	N	N	Y	Y
TIGR01870	0	0	0	1	5	6	N	N	N	N	N	N	Y	Y	N	N	N	N	N	N
TIGR01873	10	4	4	5	11	34	N	N	N	N	N	N	Y	Y	N	N	N	N	Y	Y
TIGR01875	0	0	1	2	1	4	N	N	N	N	N	N	N	N	N	N	N	N	N	N
TIGR01876	13	22	7	8	11	61	Y	Y	N	N	N	N	N	N	N	N	N	N	N	N
TIGR01877	1	6	2	2	7	18	N	N	N	N	N	N	Y	Y	N	N	N	N	N	N
TIGR01879	719	444	297	367	263	2090	N	N	N	N	Y	N	N	N	Y	Y	N	N	N	Y
TIGR01881	1	2	1	2	0	6	N	N	N	N	N	N	N	N	N	N	N	N	N	N
TIGR01882	147	104	51	36	107	445	N	N	N	N	N	N	N	Y	Y	Y	N	N	Y	Y
TIGR01883	28	64	12	9	9	122	Y	Y	N	N	N	N	N	N	N	N	Y	Y	N	N
TIGR01885	109	117	64	56	70	416	Y	Y	N	N	N	N	N	N	N	N	N	N	N	Y
TIGR01887	53	32	43	140	16	284	N	N	N	N	Y	Y	N	N	N	N	Y	Y	N	N
TIGR01888	1	2	1	2	0	6	N	N	N	N	N	N	N	N	N	N	N	N	N	N
TIGR01889	0	1	7	1	0	9	N	N	N	Y	N	N	N	N	N	N	N	N	N	N
TIGR01890	170	105	90	179	103	647	N	N	N	N	Y	Y	N	N	N	N	N	N	N	Y
TIGR01891	1295	943	520	328	683	3769	N	Y	N	N	N	N	Y	Y	Y	Y	N	N	Y	Y
TIGR01892	433	184	158	390	173	1338	N	N	N	N	Y	Y	N	N	Y	Y	N	N	N	Y
TIGR01893	49	41	20	21	69	200	N	N	N	N	N	N	Y	Y	N	N	N	N	Y	Y
TIGR01894	1	2	2	2	0	7	N	N	N	N	N	N	N	N	N	N	N	N	N	N
TIGR01895	0	1	1	2	1	5	N	N	N	N	N	N	N	N	N	N	N	N	N	N
TIGR01898	1	2	3	2	0	8	N	N	N	N	N	N	N	N	N	N	N	N	N	N
TIGR01899	0	0	0	1	4	5	N	N	N	N	N	N	Y	Y	N	N	N	N	N	N
TIGR01900	21	51	29	27	76	204	N	N	N	N	N	N	Y	Y	N	N	N	N	Y	Y
TIGR01901	588	309	197	408	271	1773	N	N	N	N	Y	Y	N	N	Y	Y	N	N	N	Y
TIGR01902	0	8	0	1	0	9	Y	Y	N	N	N	N	N	N	N	N	Y	Y	N	N
TIGR01903	0	1	0	0	5	6	N	N	N	N	N	N	Y	Y	N	N	N	N	N	N
TIGR01904	0	2	0	0	0	2	N	Y	N	N	N	N	N	N	N	N	N	N	N	N
TIGR01905	33	24	22	48	6	133	N	N	N	N	Y	Y	N	N	N	N	Y	N	N	N
TIGR01906	0	0	5	0	0	5	N	N	Y	Y	N	N	N	N	N	N	N	N	N	Y
TIGR01907	11	4	6	6	12	39	N	N	N	N	N	N	Y	Y	N	N	N	N	Y	Y
TIGR01908	1	6	1	1	1	10	Y	Y	N	N	N	N	N	N	N	N	N	N	N	N
TIGR01909	0	2	0	0	0	2	N	Y	N	N	N	N	N	N	N	N	N	N	N	N
TIGR01910	82	89	74	17	62	324	N	Y	Y	Y	N	N	N	N	N	N	N	N	Y	Y
TIGR01911	0	1	0	0	0	1	N	N	N	N	N	N	N	N	N	N	N	N	N	N
TIGR01912	1	0	0	1	0	2	N	N	N	N	N	N	N	N	N	N	N	N	N	N
TIGR01913	7	2	5	26	18	58	N	N	N	N	Y	Y	Y	Y	N	N	N	N	N	N
TIGR01915	10	5	11	1	3	30	N	N	Y	Y	N	N	N	N	N	N	N	N	Y	Y
TIGR01916	17	41	26	20	70	174	N	N	N	N	N	N	Y	Y	N	N	N	N	Y	Y
TIGR01919	21	51	33	24	76	205	N	N	N	N	N	N	Y	Y	N	N	N	N	Y	Y
TIGR01921	14	41	8	11	9	83	Y	Y	N	N	N	N	N	N	N	N	Y	Y	N	N
TIGR01922	3	1	2	0	0	6	N	N	N	N	N	N	N	N	N	N	N	N	N	N
TIGR01923	32	25	23	17	65	162	N	N	N	N	N	N	Y	Y	N	N	N	N	Y	Y
TIGR01924	25	61	10	9	9	114	Y	Y	N	N	N	N	N	N	N	N	Y	Y	N	N
TIGR01925	24	62	9	10	9	114	Y	Y	N	N	N	N	N	N	N	N	Y	Y	N	N
TIGR01926	501	262	170	185	209	1327	N	N	N	N	N	N	N	N	Y	Y	N	N	Y	Y
TIGR01927	53	68	32	34	89	276	N	N	N	N	N	N	Y	Y	N	N	N	N	Y	Y
TIGR01928	33	64	35	24	8	164	Y	Y	N	Y	N	N	N	N	N	N	Y	N	N	N
TIGR01929	70	109	64	48	151	442	N	N	N	N	N	N	Y	Y	N	N	N	N	Y	Y
TIGR01930	1912	1620	978	1787	1604	7901	N	N	N	N	N	Y	N	Y	N	N	N	N	N	Y
TIGR01931	151	195	72	90	175	683	Y	Y	N	N	N	N	Y	Y	N	N	N	N	Y	Y
TIGR01932	191	100	34	174	79	578	N	N	N	N	Y	Y	N	N	Y	Y	Y	N	N	N
TIGR01933	261	148	115	204	107	835	N	N	N	N	Y	Y	N	N	Y	Y	N	N	N	Y
TIGR01934	316	290	183	238	221	1248	N	N	N	N	N	N	N	N	N	N	N	N	N	Y
TIGR01935	212	149	112	205	178	856	N	N	N	N	Y	Y	Y	Y	N	N	N	N	N	Y
TIGR01936	28	26	6	30	61	151	N	N	N	N	N	N	Y	Y	N	N	N	N	N	Y
TIGR01937	28	25	7	28	61	149	N	N	N	N	N	N	Y	Y	N	N	N	N	Y	Y
TIGR01938	29	26	6	30	65	156	N	N	N	N	N	N	Y	Y	N	N	N	N	N	Y
TIGR01939	28	24	6	30	61	149	N	N	N	N	N	N	Y	Y	N	N	N	N	Y	Y
TIGR01940	30	26	7	30	74	167	N	N	N	N	N	N	Y	Y	N	N	N	N	N	Y
TIGR01941	28	28	8	31	62	157	N	N	N	N	N	N	Y	Y	N	N	N	N	N	Y
TIGR01942	184	127	96	186	107	700	N	N	N	N	Y	Y	N	N	N	N	Y	N	N	Y
TIGR01943	29	23	12	29	61	154	N	N	N	N	N	N	Y	Y	N	N	N	N	Y	Y
TIGR01944	176	123	96	176	96	667	N	N	N	N	Y	Y	N	N	N	N	Y	N	N	Y
TIGR01945	30	25	13	30	64	162	N	N	N	N	N	N	Y	Y	N	N	N	N	Y	Y
TIGR01946	58	42	24	134	77	335	N	N	N	N	Y	Y	Y	Y	N	N	Y	N	N	N
TIGR01947	58	41	24	133	75	331	N	N	N	N	Y	Y	Y	Y	N	N	Y	N	N	N
TIGR01948	29	24	12	29	61	155	N	N	N	N	N	N	Y	Y	N	N	N	N	Y	Y
TIGR01949	8	3	1	0	0	12	N	N	N	N	N	N	N	N	Y	Y	N	N	N	N
TIGR01950	200	133	92	183	117	725	N	N	N	N	Y	Y	N	N	N	N	N	N	N	Y
TIGR01951	316	287	174	237	212	1226	N	N	N	N	N	N	N	N	N	N	N	N	N	Y
TIGR01953	317	284	175	236	211	1223	N	N	N	N	N	N	N	N	N	N	N	N	N	Y
TIGR01954	308	185	201	227	146	1067	N	N	N	Y	Y	N	N	N	Y	N	N	N	Y	Y
TIGR01955	49	26	26	93	53	247	N	N	N	N	Y	Y	Y	Y	N	N	N	N	N	N
TIGR01957	342	228	160	212	206	1148	N	N	N	N	Y	N	Y	N	Y	Y	N	N	Y	Y
TIGR01958	317	183	146	198	168	1012	N	N	N	N	Y	N	N	N	Y	Y	N	N	Y	Y
TIGR01959	321	182	149	206	197	1055	N	N	N	N	Y	N	Y	N	Y	Y	N	N	Y	Y
TIGR01961	306	175	138	192	180	991	N	N	N	N	Y	N	Y	N	Y	Y	N	N	Y	Y
TIGR01962	316	179	147	204	195	1041	N	N	N	N	Y	N	Y	N	Y	Y	N	N	Y	Y
TIGR01963	348	282	163	194	139	1126	N	Y	N	N	Y	N	N	N	Y	Y	N	N	N	Y
TIGR01965	673	332	306	359	111	1781	N	N	N	Y	Y	N	N	N	Y	Y	N	N	N	Y
TIGR01966	305	255	161	220	191	1132	N	N	N	N	N	N	N	N	Y	N	N	N	N	Y
TIGR01967	193	159	110	194	160	816	N	N	N	N	Y	Y	Y	Y	N	N	N	N	N	Y
TIGR01968	286	207	121	199	115	928	N	N	N	N	Y	N	N	N	Y	Y	N	N	N	Y
TIGR01970	200	168	103	215	97	783	N	N	N	N	Y	Y	N	N	N	N	Y	N	N	N
TIGR01971	322	214	153	211	200	1100	N	N	N	N	Y	N	Y	N	N	N	N	N	Y	Y
TIGR01972	398	259	175	213	237	1282	N	N	N	N	N	N	Y	N	Y	Y	N	N	Y	Y
TIGR01973	308	156	136	193	178	971	N	N	N	N	Y	N	Y	N	Y	Y	N	N	Y	Y
TIGR01974	278	213	150	211	206	1058	N	N	N	N	Y	N	Y	Y	Y	N	N	N	Y	Y
TIGR01975	0	5	6	2	0	13	N	N	Y	Y	N	N	N	N	N	N	N	N	N	N
TIGR01976	28	30	24	28	82	192	N	N	N	N	N	N	Y	Y	N	N	N	N	Y	Y
TIGR01977	20	53	3	9	7	92	Y	Y	N	N	N	N	N	N	N	N	Y	Y	N	N
TIGR01978	196	214	104	84	170	768	Y	Y	N	N	N	N	Y	Y	N	N	N	N	Y	Y
TIGR01979	314	293	165	265	288	1325	N	N	N	N	Y	N	N	Y	N	N	Y	N	N	Y
TIGR01980	195	223	103	85	163	769	Y	Y	N	N	N	N	Y	Y	N	N	N	N	Y	Y
TIGR01981	194	207	95	80	170	746	Y	Y	N	N	N	N	Y	Y	N	N	N	N	Y	Y
TIGR01982	276	163	124	201	112	876	N	N	N	N	Y	N	N	N	Y	Y	N	N	N	Y
TIGR01983	286	144	126	190	111	857	N	N	N	N	Y	N	N	N	Y	Y	N	N	Y	Y
TIGR01984	139	112	63	181	99	594	N	N	N	N	Y	Y	N	N	N	N	Y	N	N	N
TIGR01985	151	12	16	4	0	183	N	N	N	N	N	N	N	N	Y	Y	N	N	Y	Y
TIGR01987	2	3	4	4	1	14	N	N	N	N	N	N	N	N	N	N	N	N	N	N
TIGR01988	521	273	181	373	228	1576	N	N	N	N	Y	Y	N	N	Y	Y	N	N	Y	Y
TIGR01990	24	78	22	14	20	158	Y	Y	Y	N	N	N	N	N	N	N	Y	Y	N	N
TIGR01991	180	107	80	172	102	641	N	N	N	N	Y	Y	N	N	N	N	N	N	N	Y
TIGR01992	64	50	46	115	54	329	N	N	N	N	Y	Y	N	N	N	N	Y	N	N	N
TIGR01993	166	76	55	9	25	331	N	N	Y	Y	N	N	N	N	Y	Y	N	N	Y	Y
TIGR01994	64	134	42	46	93	379	Y	Y	N	N	N	N	Y	Y	N	N	Y	N	N	N
TIGR01995	150	167	48	24	103	492	N	Y	N	N	N	N	Y	Y	N	N	N	N	Y	Y
TIGR01996	55	54	18	9	55	191	N	Y	N	N	N	N	Y	Y	N	N	N	N	Y	Y
TIGR01997	104	30	22	13	48	217	N	N	N	N	N	N	Y	Y	Y	Y	N	N	Y	Y
TIGR01998	146	130	67	144	107	594	N	N	N	N	Y	Y	N	N	N	N	Y	N	N	Y
TIGR01999	180	107	81	174	102	644	N	N	N	N	Y	Y	N	N	N	N	N	N	N	Y
TIGR02000	20	0	1	2	17	40	N	N	N	N	N	N	Y	Y	Y	Y	N	N	Y	Y
TIGR02001	131	85	127	218	48	609	N	N	Y	Y	Y	Y	N	N	N	N	Y	N	N	N
TIGR02002	51	55	23	14	59	202	N	Y	N	N	N	N	Y	Y	N	N	N	N	Y	Y
TIGR02003	6	8	5	0	2	21	N	N	N	N	N	N	N	N	N	N	N	N	N	N
TIGR02004	19	14	14	6	49	102	N	N	N	N	N	N	Y	Y	N	N	N	N	Y	Y
TIGR02005	26	7	5	3	33	74	N	N	N	N	N	N	Y	Y	N	N	N	N	Y	Y
TIGR02006	184	113	87	175	107	666	N	N	N	N	Y	Y	N	N	N	N	N	N	N	Y
TIGR02007	181	109	85	174	105	654	N	N	N	N	Y	Y	N	N	N	N	N	N	N	Y
TIGR02008	11	7	3	29	3	53	N	N	N	N	Y	Y	N	N	N	N	Y	Y	N	N
TIGR02009	70	114	42	38	145	409	N	Y	N	N	N	N	Y	Y	N	N	N	N	Y	Y
TIGR02010	166	104	89	177	102	638	N	N	N	N	Y	Y	N	N	N	N	N	N	N	Y
TIGR02011	181	106	81	173	102	643	N	N	N	N	Y	Y	N	N	N	N	N	N	N	Y
TIGR02012	317	290	183	244	217	1251	N	N	N	N	N	N	N	N	N	N	N	N	N	Y
TIGR02013	296	219	143	221	169	1048	N	N	N	N	Y	N	N	N	Y	N	N	N	N	Y
TIGR02014	0	0	3	4	0	7	N	N	Y	N	Y	Y	N	N	N	N	N	N	N	N
TIGR02015	0	0	3	4	0	7	N	N	Y	N	Y	Y	N	N	N	N	N	N	N	N
TIGR02016	0	0	3	4	0	7	N	N	Y	N	Y	Y	N	N	N	N	N	N	N	N
TIGR02017	251	149	113	169	82	764	N	N	N	N	Y	N	N	N	Y	Y	N	N	N	Y
TIGR02018	539	238	177	189	142	1285	N	N	N	N	Y	N	N	N	Y	Y	N	N	Y	Y
TIGR02019	0	0	1	2	0	3	N	N	N	N	N	N	N	N	N	N	N	N	N	N
TIGR02020	0	0	3	4	0	7	N	N	Y	N	Y	Y	N	N	N	N	N	N	N	N
TIGR02021	0	0	3	4	0	7	N	N	Y	N	Y	Y	N	N	N	N	N	N	N	N
TIGR02022	249	141	121	171	85	767	N	N	N	Y	Y	N	N	N	Y	Y	N	N	N	Y
TIGR02023	0	0	3	4	0	7	N	N	Y	N	Y	Y	N	N	N	N	N	N	N	N
TIGR02025	0	0	0	2	2	4	N	N	N	N	N	N	N	N	N	N	N	N	N	N
TIGR02026	24	3	1	3	1	32	N	N	N	N	N	N	N	N	Y	Y	N	N	Y	Y
TIGR02027	316	284	173	236	212	1221	N	N	N	N	N	N	N	N	N	N	N	N	N	Y
TIGR02029	0	0	3	4	0	7	N	N	Y	N	Y	Y	N	N	N	N	N	N	N	N
TIGR02030	0	0	3	4	0	7	N	N	Y	N	Y	Y	N	N	N	N	N	N	N	N
TIGR02032	9	28	28	24	88	177	N	N	Y	N	N	N	Y	Y	N	N	N	N	Y	Y
TIGR02033	288	182	125	176	72	843	N	N	N	N	Y	N	N	N	Y	Y	N	N	N	Y
TIGR02034	317	223	171	231	225	1167	N	N	N	N	Y	N	Y	Y	N	N	N	N	Y	Y
TIGR02035	69	47	18	51	82	267	N	N	N	N	N	N	Y	Y	N	N	N	N	Y	Y
TIGR02036	30	23	10	31	52	146	N	N	N	N	N	N	Y	Y	N	N	N	N	N	Y
TIGR02037	829	421	310	405	261	2226	N	N	N	N	Y	N	N	N	Y	Y	N	N	N	Y
TIGR02038	136	96	29	153	78	492	N	N	N	N	Y	Y	N	N	N	N	Y	N	N	N
TIGR02039	312	227	174	233	232	1178	N	N	N	N	Y	N	Y	Y	N	N	N	N	Y	Y
TIGR02040	0	0	3	4	0	7	N	N	Y	N	Y	Y	N	N	N	N	N	N	N	N
TIGR02041	59	89	26	19	68	261	Y	Y	N	N	N	N	Y	Y	N	N	N	N	N	Y
TIGR02043	30	13	9	6	48	106	N	N	N	N	N	N	Y	Y	N	N	N	N	Y	Y
TIGR02044	298	177	133	215	114	937	N	N	N	N	Y	N	N	N	Y	Y	N	N	Y	Y
TIGR02046	46	117	34	30	50	277	Y	Y	N	N	N	N	N	N	N	N	Y	N	N	N
TIGR02047	139	107	77	206	69	598	N	N	N	N	Y	Y	N	N	N	N	Y	N	N	N
TIGR02049	90	60	37	8	26	221	N	Y	N	N	N	N	N	N	Y	Y	N	N	Y	Y
TIGR02050	165	212	109	113	242	841	N	Y	N	N	N	N	Y	Y	N	N	N	N	Y	Y
TIGR02051	34	41	22	138	69	304	N	N	N	N	Y	Y	N	Y	N	N	Y	Y	N	N
TIGR02052	25	33	12	107	64	241	N	N	N	N	Y	Y	Y	Y	N	N	Y	Y	N	N
TIGR02053	19	30	14	107	65	235	N	N	N	N	Y	Y	Y	Y	N	N	Y	Y	N	N
TIGR02054	4	8	2	78	55	147	N	N	N	N	Y	Y	Y	Y	N	N	Y	Y	N	N
TIGR02055	239	175	93	190	169	866	N	N	N	N	Y	N	N	Y	Y	N	N	N	N	Y
TIGR02057	29	27	16	10	50	132	N	N	N	N	N	N	Y	Y	N	N	N	N	Y	Y
TIGR02058	4	10	2	2	0	18	Y	Y	N	N	N	N	N	N	N	N	Y	N	N	N
TIGR02059	36	104	4	20	11	175	Y	Y	N	N	N	N	N	N	N	N	Y	Y	N	N
TIGR02062	26	12	11	7	48	104	N	N	N	N	N	N	Y	Y	N	N	N	N	Y	Y
TIGR02063	281	226	135	212	134	988	N	N	N	N	Y	N	N	N	Y	N	Y	N	N	Y
TIGR02067	143	102	74	39	92	450	N	N	Y	Y	N	N	Y	Y	Y	Y	N	N	Y	Y
TIGR02068	47	44	57	20	31	199	N	N	Y	Y	N	N	N	N	N	N	N	N	N	Y
TIGR02069	20	54	53	31	28	186	Y	Y	Y	Y	N	N	N	N	N	N	N	N	N	N
TIGR02070	271	170	128	203	127	899	N	N	N	N	Y	N	N	N	Y	Y	N	N	N	Y
TIGR02071	97	72	60	179	81	489	N	N	N	N	Y	Y	N	N	N	N	Y	N	N	N
TIGR02072	188	148	87	186	106	715	N	N	N	N	Y	Y	N	N	N	N	Y	N	N	Y
TIGR02073	237	135	117	147	87	723	N	N	N	Y	N	N	N	N	Y	Y	N	N	Y	Y
TIGR02074	651	426	238	228	168	1711	N	Y	N	N	Y	N	N	N	Y	Y	N	N	N	Y
TIGR02075	324	305	178	237	215	1259	N	Y	N	N	N	N	N	N	N	N	N	N	N	Y
TIGR02077	0	1	0	0	3	4	N	N	N	N	N	N	Y	Y	N	N	N	N	N	N
TIGR02079	110	111	34	30	97	382	Y	Y	N	N	N	N	Y	Y	N	N	N	N	Y	Y
TIGR02080	43	36	21	15	52	167	N	N	N	N	N	N	Y	Y	N	N	N	N	Y	Y
TIGR02081	146	93	94	172	56	561	N	N	Y	Y	Y	Y	N	N	N	N	Y	N	N	N
TIGR02082	361	330	175	251	237	1354	N	Y	N	N	Y	N	Y	N	N	N	N	N	N	Y
TIGR02085	26	14	21	6	48	115	N	N	N	N	N	N	Y	Y	N	N	N	N	Y	Y
TIGR02086	7	11	3	1	2	24	Y	Y	N	N	N	N	N	N	N	N	N	N	N	N
TIGR02087	12	20	11	2	25	70	N	N	N	N	N	N	Y	Y	N	N	N	N	Y	Y
TIGR02088	11	18	7	6	0	42	Y	Y	N	N	N	N	N	N	N	N	Y	N	N	N
TIGR02089	364	159	92	115	132	862	N	N	N	N	N	N	N	N	Y	Y	N	N	Y	Y
TIGR02091	217	227	88	61	165	758	Y	Y	N	N	N	N	Y	Y	Y	N	N	N	Y	Y
TIGR02092	24	60	5	7	4	100	Y	Y	N	N	N	N	N	N	N	N	Y	Y	N	N
TIGR02093	295	150	119	193	192	949	N	N	N	N	Y	N	N	Y	Y	Y	N	N	N	Y
TIGR02094	22	58	25	80	81	266	N	N	N	N	Y	Y	Y	Y	N	N	Y	N	N	N
TIGR02095	285	199	122	213	115	934	N	N	N	N	Y	N	N	N	Y	Y	N	N	N	Y
TIGR02096	90	130	74	81	96	471	N	Y	Y	N	N	N	Y	Y	N	N	N	N	N	Y
TIGR02097	103	29	37	11	48	228	N	N	N	N	N	N	N	N	Y	Y	N	N	Y	Y
TIGR02098	142	93	92	169	48	544	N	N	Y	Y	Y	Y	N	N	N	N	Y	N	N	N
TIGR02099	179	127	89	187	108	690	N	N	N	N	Y	Y	N	N	N	N	Y	N	N	Y
TIGR02100	425	249	183	220	258	1335	N	N	N	N	Y	N	Y	Y	Y	Y	N	N	Y	Y
TIGR02101	0	5	0	3	8	16	N	N	N	N	N	N	Y	Y	N	N	N	N	N	N
TIGR02102	3	18	1	2	2	26	Y	Y	N	N	N	N	N	N	N	N	Y	Y	N	N
TIGR02103	26	23	10	10	29	98	N	N	N	N	N	N	Y	Y	N	N	N	N	Y	Y
TIGR02104	30	53	9	9	12	113	Y	Y	N	N	N	N	N	N	N	N	Y	N	N	N
TIGR02105	15	22	9	26	25	97	N	N	N	N	N	N	Y	Y	N	N	N	N	N	N
TIGR02106	219	131	68	86	104	608	N	N	N	N	N	N	N	N	Y	Y	N	N	Y	Y
TIGR02107	55	18	28	79	21	201	N	N	N	N	Y	Y	N	N	N	N	N	N	N	N
TIGR02108	175	91	56	223	74	619	N	N	N	N	Y	Y	N	N	Y	N	Y	N	N	N
TIGR02109	173	89	57	224	75	618	N	N	N	N	Y	Y	N	N	Y	N	Y	N	N	N
TIGR02110	72	39	34	161	60	366	N	N	N	N	Y	Y	N	N	N	N	Y	Y	N	N
TIGR02111	173	85	55	224	74	611	N	N	N	N	Y	Y	N	N	Y	N	Y	N	N	N
TIGR02112	26	16	10	17	49	118	N	N	N	N	N	N	Y	Y	N	N	N	N	Y	Y
TIGR02115	236	149	125	194	93	797	N	N	N	Y	Y	Y	N	N	Y	N	N	N	N	Y
TIGR02116	57	31	41	69	32	230	N	N	N	Y	Y	Y	N	N	N	N	N	N	N	Y
TIGR02117	83	37	25	17	23	185	N	N	N	N	N	N	N	N	Y	Y	N	N	Y	Y
TIGR02118	158	87	71	24	31	371	N	N	Y	Y	N	N	N	N	Y	Y	N	N	Y	Y
TIGR02119	26	12	15	7	49	109	N	N	N	N	N	N	Y	Y	N	N	N	N	Y	Y
TIGR02120	193	151	111	219	110	784	N	N	N	N	Y	Y	N	N	N	N	N	N	N	N
TIGR02121	85	77	71	180	92	505	N	N	N	N	Y	Y	N	N	N	N	Y	N	N	N
TIGR02122	121	138	64	111	56	490	Y	Y	N	N	N	N	N	N	N	N	Y	N	N	N
TIGR02123	25	47	18	79	33	202	N	N	N	N	Y	Y	N	N	N	N	Y	Y	N	N
TIGR02124	61	36	11	15	92	215	N	N	N	N	N	N	Y	Y	N	N	N	N	Y	Y
TIGR02125	27	5	8	5	1	46	N	N	N	N	N	N	N	N	Y	Y	N	N	Y	Y
TIGR02126	16	12	21	4	0	53	N	N	Y	Y	N	N	N	N	N	N	N	N	Y	Y
TIGR02127	120	130	81	32	101	464	Y	Y	Y	Y	N	N	Y	Y	N	N	N	N	Y	Y
TIGR02128	0	1	1	0	0	2	N	N	N	N	N	N	N	N	N	N	N	N	N	N
TIGR02129	5	17	0	2	0	24	Y	Y	N	N	N	N	N	N	N	N	Y	Y	N	N
TIGR02131	0	0	1	0	0	1	N	N	N	N	N	N	N	N	N	N	N	N	N	N
TIGR02132	0	0	1	0	0	1	N	N	N	N	N	N	N	N	N	N	N	N	N	N
TIGR02133	32	82	49	35	94	292	N	Y	N	Y	N	N	Y	Y	N	N	N	N	N	Y
TIGR02134	1	1	3	0	0	5	N	N	Y	Y	N	N	N	N	N	N	N	N	N	N
TIGR02135	326	277	176	226	262	1267	N	N	N	N	N	N	N	Y	Y	N	N	N	N	Y
TIGR02136	131	153	86	265	66	701	N	N	N	N	Y	Y	N	N	N	N	Y	Y	N	N
TIGR02137	45	28	35	152	17	277	N	N	N	N	Y	Y	N	N	N	N	Y	Y	N	N
TIGR02138	314	280	172	145	242	1153	N	Y	Y	N	N	N	N	Y	Y	N	N	N	Y	Y
TIGR02139	293	231	134	218	184	1060	N	N	N	N	Y	N	N	N	Y	N	N	N	Y	Y
TIGR02140	294	236	135	220	195	1080	N	N	N	N	Y	N	N	N	Y	N	N	N	N	Y
TIGR02141	308	248	135	211	153	1055	N	N	N	N	Y	N	N	N	Y	N	N	N	N	Y
TIGR02142	163	72	78	176	77	566	N	N	N	N	Y	Y	N	N	Y	N	N	N	N	Y
TIGR02143	80	45	49	169	77	420	N	N	N	N	Y	Y	N	N	N	N	Y	N	N	N
TIGR02144	0	4	0	1	0	5	Y	Y	N	N	N	N	N	N	N	N	Y	Y	N	N
TIGR02145	12	28	4	51	7	102	Y	N	N	N	N	Y	N	N	N	N	Y	Y	N	N
TIGR02148	1	1	0	0	1	3	N	N	N	N	N	N	N	N	N	N	N	N	N	N
TIGR02149	20	50	26	22	77	195	N	N	N	N	N	N	Y	Y	N	N	N	N	Y	Y
TIGR02150	73	92	38	57	76	336	Y	Y	N	N	N	N	Y	Y	N	N	N	N	N	Y
TIGR02151	63	79	18	27	62	249	Y	Y	N	N	N	N	Y	Y	N	N	N	N	N	Y
TIGR02152	562	432	204	253	234	1685	Y	Y	N	N	N	N	N	N	Y	Y	N	N	N	Y
TIGR02153	4	8	0	0	0	12	Y	Y	N	N	N	N	N	N	N	N	N	N	N	N
TIGR02154	276	148	129	191	112	856	N	N	N	N	Y	N	N	N	Y	Y	N	N	Y	Y
TIGR02155	181	137	72	65	99	554	N	Y	N	N	N	N	N	N	Y	Y	N	N	Y	Y
TIGR02156	160	153	84	79	112	588	Y	Y	N	N	N	N	N	N	N	N	N	N	Y	Y
TIGR02157	159	153	84	79	111	586	Y	Y	N	N	N	N	N	N	N	N	N	N	Y	Y
TIGR02158	161	153	85	79	112	590	Y	Y	N	N	N	N	N	N	N	N	N	N	Y	Y
TIGR02159	160	153	84	78	111	586	Y	Y	N	N	N	N	N	N	N	N	N	N	Y	Y
TIGR02160	149	122	74	67	91	503	N	N	N	N	N	N	N	N	Y	N	N	N	Y	Y
TIGR02161	35	41	28	31	19	154	N	N	N	Y	N	N	N	N	N	N	N	N	N	N
TIGR02162	5	6	5	5	23	44	N	N	N	N	N	N	Y	Y	N	N	N	N	Y	Y
TIGR02163	1	1	3	2	1	8	N	N	N	N	N	N	N	N	N	N	N	N	N	N
TIGR02164	0	0	1	1	3	5	N	N	N	N	N	N	Y	Y	N	N	N	N	N	N
TIGR02165	0	0	1	0	0	1	N	N	N	N	N	N	N	N	N	N	N	N	N	N
TIGR02166	43	19	19	10	67	158	N	N	N	N	N	N	Y	Y	N	N	N	N	Y	Y
TIGR02167	21	105	53	17	55	251	Y	Y	N	Y	N	N	Y	Y	N	N	N	N	N	N
TIGR02168	216	228	135	210	141	930	N	Y	N	N	Y	N	N	N	N	N	Y	N	N	Y
TIGR02170	16	30	14	16	69	145	N	N	N	N	N	N	Y	Y	N	N	N	N	Y	Y
TIGR02172	10	25	2	3	5	45	Y	Y	N	N	N	N	N	N	N	N	Y	N	N	N
TIGR02174	157	63	64	168	74	526	N	N	N	N	Y	Y	N	N	Y	N	N	N	N	Y
TIGR02175	16	49	4	8	8	85	Y	Y	N	N	N	N	N	N	N	N	Y	Y	N	N
TIGR02176	48	12	13	18	77	168	N	N	N	N	N	N	Y	Y	N	N	N	N	Y	Y
TIGR02177	7	34	5	6	5	57	Y	Y	N	N	N	N	N	N	N	N	Y	Y	N	N
TIGR02178	40	34	18	19	53	164	N	N	N	N	N	N	Y	Y	N	N	N	N	Y	Y
TIGR02179	5	14	2	3	0	24	Y	Y	N	N	N	N	N	N	N	N	Y	Y	N	N
TIGR02181	273	158	131	233	113	908	N	N	N	N	Y	Y	N	N	Y	Y	N	N	Y	Y
TIGR02182	9	7	10	5	30	61	N	N	N	N	N	N	Y	Y	N	N	N	N	Y	Y
TIGR02183	26	12	10	7	51	106	N	N	N	N	N	N	Y	Y	N	N	N	N	Y	Y
TIGR02184	1	0	0	0	0	1	N	N	N	N	N	N	N	N	N	N	N	N	N	N
TIGR02185	0	2	0	2	1	5	N	N	N	N	N	N	N	N	N	N	N	N	N	N
TIGR02186	77	17	23	4	0	121	N	N	Y	Y	N	N	N	N	Y	Y	N	N	Y	Y
TIGR02188	366	309	224	391	247	1537	N	N	N	N	Y	Y	Y	N	N	N	N	N	Y	Y
TIGR02190	5	6	9	4	16	40	N	N	N	N	N	N	Y	Y	N	N	N	N	Y	Y
TIGR02191	309	280	172	236	209	1206	N	N	N	N	Y	N	N	N	N	N	N	N	N	Y
TIGR02193	237	155	97	178	124	791	N	N	N	N	Y	N	N	N	N	Y	N	N	N	Y
TIGR02194	107	80	49	42	140	418	N	N	N	N	N	N	Y	Y	N	N	N	N	Y	Y
TIGR02195	190	106	80	175	109	660	N	N	N	N	Y	Y	N	N	N	N	Y	N	N	Y
TIGR02196	4	0	1	3	1	9	N	N	N	N	N	N	N	N	N	N	N	N	N	N
TIGR02197	111	79	37	20	83	330	N	N	N	N	N	N	Y	Y	Y	Y	N	N	Y	Y
TIGR02198	210	126	100	179	120	735	N	N	N	N	Y	Y	N	N	N	N	N	N	N	Y
TIGR02199	178	115	95	179	121	688	N	N	N	N	Y	Y	N	N	N	N	N	N	N	Y
TIGR02200	15	44	30	30	82	201	N	N	N	N	N	N	Y	Y	N	N	N	N	Y	Y
TIGR02201	58	44	13	12	70	197	N	N	N	N	N	N	Y	Y	N	N	N	N	Y	Y
TIGR02203	186	127	95	186	107	701	N	N	N	N	Y	Y	N	N	N	N	Y	N	N	Y
TIGR02204	191	91	104	169	34	589	N	N	Y	Y	Y	Y	N	N	Y	Y	N	N	N	Y
TIGR02205	91	66	50	171	79	457	N	N	N	N	Y	Y	N	N	N	N	Y	N	N	N
TIGR02206	17	58	11	16	25	127	Y	Y	N	N	N	N	N	N	N	N	Y	Y	N	N
TIGR02207	158	87	74	188	161	668	N	N	N	N	Y	Y	N	Y	N	N	Y	N	N	Y
TIGR02208	26	12	10	7	47	102	N	N	N	N	N	N	Y	Y	N	N	N	N	Y	Y
TIGR02209	193	164	107	191	109	764	N	N	N	N	Y	Y	N	N	N	N	Y	N	N	Y
TIGR02210	207	181	128	196	119	831	N	N	N	Y	Y	Y	N	N	N	N	Y	N	N	Y
TIGR02211	184	126	95	187	107	699	N	N	N	N	Y	Y	N	N	N	N	Y	N	N	Y
TIGR02212	352	197	167	355	174	1245	N	N	N	N	Y	Y	N	N	Y	N	N	N	Y	Y
TIGR02213	26	12	11	7	48	104	N	N	N	N	N	N	Y	Y	N	N	N	N	Y	Y
TIGR02214	24	62	9	9	9	113	Y	Y	N	N	N	N	N	N	N	N	Y	Y	N	N
TIGR02215	39	24	24	4	6	97	N	N	Y	Y	N	N	N	N	Y	Y	N	N	Y	Y
TIGR02216	11	5	13	4	0	33	N	N	Y	Y	N	N	N	N	N	N	N	N	Y	Y
TIGR02217	15	15	21	17	1	69	N	N	Y	Y	N	N	N	N	N	N	N	N	N	N
TIGR02218	15	13	19	20	7	74	N	N	Y	Y	N	N	N	N	N	N	N	N	N	N
TIGR02219	13	12	12	4	1	42	N	N	Y	Y	N	N	N	N	N	N	N	N	N	N
TIGR02220	6	6	2	3	22	39	N	N	N	N	N	N	Y	Y	N	N	N	N	Y	Y
TIGR02222	133	121	64	44	62	424	Y	Y	N	N	N	N	N	N	Y	Y	N	N	Y	Y
TIGR02223	108	62	40	12	59	281	N	N	N	N	N	N	Y	Y	Y	Y	N	N	Y	Y
TIGR02224	190	143	106	190	163	792	N	N	N	N	Y	Y	Y	Y	N	N	N	N	N	Y
TIGR02225	309	272	151	231	207	1170	N	N	N	N	Y	N	N	N	Y	N	N	N	N	Y
TIGR02226	88	26	31	14	13	172	N	N	N	Y	N	N	N	N	Y	Y	N	N	Y	Y
TIGR02227	436	500	298	341	261	1836	N	Y	N	Y	N	N	N	N	N	N	N	N	N	Y
TIGR02228	23	69	43	14	11	160	Y	Y	Y	Y	N	N	N	N	N	N	Y	N	N	N
TIGR02229	14	12	3	19	5	53	N	N	N	N	Y	Y	N	N	N	N	Y	N	N	N
TIGR02230	12	25	9	6	8	60	Y	Y	N	N	N	N	N	N	N	N	N	N	N	N
TIGR02231	13	24	17	13	20	87	N	N	N	N	N	N	Y	N	N	N	N	N	N	N
TIGR02234	12	29	25	16	73	155	N	N	N	N	N	N	Y	Y	N	N	N	N	Y	Y
TIGR02240	60	49	41	157	49	356	N	N	N	N	Y	Y	N	N	N	N	Y	Y	N	N
TIGR02241	44	80	63	29	29	245	Y	Y	Y	Y	N	N	N	N	N	N	N	N	N	Y
TIGR02242	14	16	8	8	3	49	Y	N	N	N	N	N	N	N	N	N	N	N	N	N
TIGR02243	22	27	7	7	4	67	Y	Y	N	N	N	N	N	N	N	N	N	N	N	N
TIGR02246	325	258	119	201	257	1160	N	N	N	N	N	N	N	Y	N	N	N	N	N	Y
TIGR02247	33	22	28	32	34	149	N	N	N	Y	N	N	Y	Y	N	N	N	N	N	Y
TIGR02248	26	13	10	7	48	104	N	N	N	N	N	N	Y	Y	N	N	N	N	Y	Y
TIGR02249	1	14	8	16	43	82	N	N	N	N	N	N	Y	Y	N	N	N	N	N	Y
TIGR02252	3	12	0	0	0	15	Y	Y	N	N	N	N	N	N	N	N	Y	Y	N	N
TIGR02253	1	3	0	0	1	5	N	N	N	N	N	N	N	N	N	N	N	N	N	N
TIGR02254	47	67	24	20	57	215	Y	Y	N	N	N	N	Y	Y	N	N	N	N	N	Y
TIGR02256	25	11	10	15	9	70	N	N	N	N	N	N	N	N	N	N	N	N	N	Y
TIGR02257	212	110	72	181	124	699	N	N	N	N	Y	Y	N	N	Y	Y	N	N	N	Y
TIGR02258	255	212	100	124	128	819	Y	Y	N	N	N	N	N	N	Y	Y	N	N	N	Y
TIGR02259	2	1	0	1	0	4	N	N	N	N	N	N	N	N	N	N	N	N	N	N
TIGR02261	4	1	0	3	0	8	N	N	N	N	N	N	N	N	N	N	N	N	N	N
TIGR02262	45	32	29	3	3	112	N	N	Y	Y	N	N	N	N	Y	Y	N	N	Y	Y
TIGR02263	0	0	1	0	0	1	N	N	N	N	N	N	N	N	N	N	N	N	N	N
TIGR02266	0	0	0	4	1	5	N	N	N	N	Y	Y	N	N	N	N	N	N	N	N
TIGR02270	9	10	2	18	14	53	N	N	N	N	Y	Y	N	N	N	N	N	N	N	N
TIGR02271	20	17	19	8	7	71	N	N	Y	Y	N	N	N	N	N	N	N	N	N	Y
TIGR02272	71	74	36	18	50	249	N	Y	N	N	N	N	Y	N	N	N	N	N	Y	Y
TIGR02273	316	285	173	236	212	1222	N	N	N	N	N	N	N	N	N	N	N	N	N	Y
TIGR02274	303	217	158	226	194	1098	N	N	N	N	Y	N	N	N	Y	N	N	N	Y	Y
TIGR02275	82	88	31	85	161	447	N	N	N	N	N	N	Y	Y	N	N	N	N	Y	Y
TIGR02276	395	584	269	270	546	2064	N	Y	N	N	Y	N	Y	Y	N	N	N	N	N	Y
TIGR02277	49	33	30	48	58	218	N	N	N	N	N	N	Y	Y	N	N	N	N	Y	Y
TIGR02278	105	109	66	72	91	443	N	N	N	N	N	N	Y	Y	N	N	N	N	N	Y
TIGR02279	71	56	18	35	53	233	N	N	N	N	N	N	Y	Y	N	N	N	N	N	Y
TIGR02280	142	88	54	55	83	422	N	N	N	N	N	N	N	N	Y	Y	N	N	Y	Y
TIGR02281	219	88	97	156	46	606	N	N	Y	Y	Y	Y	N	N	Y	Y	N	N	N	Y
TIGR02282	186	133	96	189	118	722	N	N	N	N	Y	Y	N	N	N	N	Y	N	N	Y
TIGR02283	399	130	129	267	66	991	N	N	Y	N	Y	Y	N	N	N	Y	Y	N	N	Y
TIGR02284	129	114	95	202	65	605	N	N	N	Y	Y	Y	N	N	N	N	Y	N	N	N
TIGR02285	55	25	44	122	16	262	N	N	N	N	Y	Y	N	N	N	N	Y	Y	N	N
TIGR02286	159	149	84	79	108	579	Y	Y	N	N	N	N	N	N	N	N	N	N	Y	Y
TIGR02287	53	33	24	49	61	220	N	N	N	N	N	N	Y	Y	N	N	N	N	N	Y
TIGR02288	91	63	25	7	25	211	Y	Y	N	N	N	N	N	N	Y	Y	N	N	Y	Y
TIGR02289	18	53	9	5	5	90	Y	Y	N	N	N	N	N	N	N	N	Y	Y	N	N
TIGR02290	103	89	31	14	9	246	Y	Y	N	N	N	N	N	N	Y	Y	N	N	N	Y
TIGR02291	55	33	37	161	29	315	N	N	N	N	Y	Y	N	N	N	N	Y	Y	N	N
TIGR02292	198	101	118	258	130	805	N	N	N	N	Y	Y	N	N	N	N	Y	N	N	Y
TIGR02293	197	97	67	119	42	522	N	N	N	N	Y	N	N	N	Y	Y	N	N	N	Y
TIGR02294	39	52	15	10	45	161	Y	Y	N	N	N	N	Y	Y	N	N	N	N	N	Y
TIGR02295	67	46	26	15	13	167	N	Y	N	N	N	N	N	N	Y	Y	N	N	N	Y
TIGR02296	119	84	23	42	81	349	N	N	N	N	N	N	Y	Y	Y	Y	N	N	Y	Y
TIGR02297	41	27	17	82	64	231	N	N	N	N	Y	Y	Y	Y	N	N	N	N	N	N
TIGR02298	102	77	36	84	86	385	N	N	N	N	Y	N	Y	Y	N	N	N	N	N	Y
TIGR02299	136	120	56	102	91	505	N	N	N	N	N	N	N	N	N	N	N	N	N	Y
TIGR02300	76	16	29	4	0	125	N	N	Y	Y	N	N	N	N	Y	Y	N	N	Y	Y
TIGR02301	77	16	18	4	0	115	N	N	N	N	N	N	N	N	Y	Y	N	N	Y	Y
TIGR02302	77	16	17	4	0	114	N	N	N	N	N	N	N	N	Y	Y	N	N	Y	Y
TIGR02303	105	79	32	89	85	390	N	N	N	N	Y	N	Y	Y	N	N	N	N	N	Y
TIGR02304	25	33	6	21	18	103	Y	Y	N	N	N	N	N	N	N	N	Y	N	N	N
TIGR02305	107	79	28	88	85	387	N	N	N	N	Y	N	Y	Y	N	N	N	N	N	Y
TIGR02306	0	1	0	0	0	1	N	N	N	N	N	N	N	N	N	N	N	N	N	N
TIGR02307	6	16	6	4	22	54	N	N	N	N	N	N	Y	Y	N	N	N	N	N	Y
TIGR02309	30	63	16	7	10	126	Y	Y	N	N	N	N	N	N	N	N	N	N	N	N
TIGR02310	44	19	5	15	60	143	N	N	N	N	N	N	Y	Y	N	N	N	N	Y	Y
TIGR02311	165	91	44	94	91	485	N	N	N	N	N	N	N	N	Y	Y	N	N	Y	Y
TIGR02312	171	126	64	106	100	567	N	N	N	N	N	N	N	N	Y	N	N	N	N	Y
TIGR02313	0	1	1	0	0	2	N	N	N	N	N	N	N	N	N	N	N	N	N	N
TIGR02314	56	41	27	17	64	205	N	N	N	N	N	N	Y	Y	N	N	N	N	Y	Y
TIGR02315	217	178	100	103	118	716	N	Y	N	N	N	N	N	N	Y	Y	N	N	Y	Y
TIGR02316	74	45	37	13	10	179	N	N	Y	Y	N	N	N	N	Y	Y	N	N	Y	Y
TIGR02317	162	190	92	200	117	761	N	Y	N	N	Y	Y	N	N	N	N	Y	N	N	N
TIGR02318	238	97	89	55	79	558	N	N	N	Y	N	N	N	N	Y	Y	N	N	Y	Y
TIGR02320	89	84	21	12	28	234	Y	Y	N	N	N	N	N	N	Y	Y	N	N	N	Y
TIGR02321	3	2	0	0	0	5	N	N	N	N	N	N	N	N	N	N	N	N	N	N
TIGR02322	198	106	80	168	84	636	N	N	N	N	Y	Y	N	N	Y	Y	N	N	N	Y
TIGR02323	162	82	79	50	76	449	N	N	N	Y	N	N	N	N	Y	Y	N	N	Y	Y
TIGR02324	162	78	75	48	75	438	N	N	N	Y	N	N	N	N	Y	Y	N	N	Y	Y
TIGR02325	178	92	76	50	69	465	N	N	Y	Y	N	N	N	N	Y	Y	N	N	Y	Y
TIGR02326	148	132	66	183	92	621	N	N	N	N	Y	Y	N	N	N	N	Y	N	N	N
TIGR02327	23	61	10	9	9	112	Y	Y	N	N	N	N	N	N	N	N	Y	Y	N	N
TIGR02328	7	7	2	0	1	17	N	N	N	N	N	N	N	N	N	N	N	N	N	N
TIGR02329	126	78	41	29	53	327	N	N	N	N	N	N	N	N	Y	Y	N	N	Y	Y
TIGR02330	128	134	69	145	66	542	N	N	N	N	Y	Y	N	N	N	N	Y	N	N	N
TIGR02332	38	21	3	6	57	125	N	N	N	N	N	N	Y	Y	N	N	N	N	Y	Y
TIGR02333	151	106	70	177	58	562	N	N	N	N	Y	Y	N	N	N	N	Y	N	N	N
TIGR02334	153	112	81	180	59	585	N	N	N	N	Y	Y	N	N	N	N	Y	N	N	N
TIGR02335	100	82	43	7	31	263	Y	Y	N	N	N	N	N	N	Y	Y	N	N	Y	Y
TIGR02336	11	28	3	5	4	51	Y	Y	N	N	N	N	N	N	N	N	Y	Y	N	N
TIGR02337	142	87	48	133	92	502	N	N	N	N	N	Y	Y	N	Y	N	N	N	N	Y
TIGR02348	550	408	232	330	325	1845	N	N	N	N	N	N	N	N	N	Y	N	N	N	Y
TIGR02349	318	295	183	247	283	1326	N	N	N	N	N	N	N	Y	N	N	N	N	N	Y
TIGR02350	321	301	186	238	221	1267	N	Y	N	N	N	N	N	N	N	N	N	N	N	Y
TIGR02351	48	49	19	19	67	202	N	N	N	N	N	N	Y	Y	N	N	N	N	Y	Y
TIGR02352	215	143	94	188	123	763	N	N	N	N	Y	Y	N	N	N	N	N	N	N	Y
TIGR02353	40	29	44	22	39	174	N	N	Y	Y	N	N	N	Y	N	N	N	N	Y	Y
TIGR02355	26	12	10	7	48	103	N	N	N	N	N	N	Y	Y	N	N	N	N	Y	Y
TIGR02356	22	6	2	2	39	71	N	N	N	N	N	N	Y	Y	N	N	N	N	Y	Y
TIGR02357	0	0	5	0	0	5	N	N	Y	Y	N	N	N	N	N	N	N	N	N	Y
TIGR02358	89	45	61	148	18	361	N	N	N	Y	Y	Y	N	N	N	N	Y	N	N	N
TIGR02359	0	0	2	0	0	2	N	N	Y	Y	N	N	N	N	N	N	N	N	N	N
TIGR02360	271	137	93	170	98	769	N	N	N	N	Y	N	N	N	Y	Y	N	N	N	Y
TIGR02361	148	55	25	9	52	289	N	N	N	N	N	N	N	N	Y	Y	N	N	Y	Y
TIGR02362	0	2	0	0	0	2	N	Y	N	N	N	N	N	N	N	N	N	N	N	N
TIGR02363	116	100	41	20	66	343	Y	Y	N	N	N	N	N	N	Y	Y	N	N	Y	Y
TIGR02364	74	25	22	9	55	185	N	N	N	N	N	N	Y	Y	Y	Y	N	N	Y	Y
TIGR02365	239	115	78	85	79	596	N	N	N	N	N	N	N	N	Y	Y	N	N	Y	Y
TIGR02366	8	28	1	4	5	46	Y	Y	N	N	N	N	N	N	N	N	Y	Y	N	N
TIGR02371	28	6	0	1	1	36	N	N	N	N	N	N	N	N	Y	Y	N	N	Y	Y
TIGR02372	0	4	2	0	0	6	N	Y	N	N	N	N	N	N	N	N	N	N	N	N
TIGR02373	2	7	8	0	0	17	N	N	Y	Y	N	N	N	N	N	N	N	N	N	N
TIGR02374	378	305	152	280	242	1357	N	N	N	N	N	N	N	N	Y	N	N	N	Y	Y
TIGR02375	89	35	15	9	6	154	N	N	N	N	N	N	N	N	Y	Y	N	N	Y	Y
TIGR02376	31	54	18	34	32	169	N	Y	N	N	N	N	N	N	N	N	Y	N	N	N
TIGR02377	171	57	43	34	12	317	N	N	N	N	N	N	N	N	Y	Y	N	N	Y	Y
TIGR02378	349	278	144	256	227	1254	N	N	N	N	N	N	N	N	Y	N	N	N	Y	Y
TIGR02379	78	52	26	55	59	270	N	N	N	N	N	N	Y	Y	N	N	N	N	N	Y
TIGR02380	30	23	18	11	71	153	N	N	N	N	N	N	Y	Y	N	N	N	N	Y	Y
TIGR02381	159	99	59	130	101	548	N	N	N	N	Y	N	N	N	Y	N	N	N	N	Y
TIGR02382	26	14	11	7	48	106	N	N	N	N	N	N	Y	Y	N	N	N	N	Y	Y
TIGR02383	369	280	157	205	137	1148	N	Y	N	N	Y	N	N	N	Y	Y	N	N	N	Y
TIGR02384	93	28	49	64	46	280	N	N	N	Y	N	N	N	N	Y	Y	N	N	Y	Y
TIGR02385	189	134	106	111	70	610	N	N	Y	Y	N	N	N	N	Y	Y	N	N	N	Y
TIGR02386	316	281	173	236	212	1218	N	N	N	N	N	N	N	N	N	N	N	N	N	Y
TIGR02391	21	14	11	12	21	79	N	N	N	N	N	N	N	Y	N	N	N	N	N	Y
TIGR02392	339	155	143	195	107	939	N	N	N	Y	Y	N	N	N	Y	Y	N	N	Y	Y
TIGR02393	366	310	182	224	200	1282	N	Y	N	N	N	N	N	N	Y	N	N	N	N	Y
TIGR02394	167	102	77	174	101	621	N	N	N	N	Y	Y	N	N	N	N	N	N	N	Y
TIGR02395	407	265	171	220	154	1217	N	N	N	N	Y	N	N	N	Y	Y	N	N	N	Y
TIGR02396	0	0	14	0	0	14	N	N	Y	Y	N	N	N	N	N	N	N	N	Y	Y
TIGR02397	314	287	180	235	209	1225	N	N	N	N	N	N	N	N	N	N	N	N	N	Y
TIGR02398	3	4	4	21	0	32	N	N	N	N	Y	Y	N	N	N	N	Y	Y	N	N
TIGR02399	0	1	0	1	0	2	N	N	N	N	N	N	N	N	N	N	N	N	N	N
TIGR02400	375	252	122	56	176	981	N	Y	N	N	N	N	Y	N	Y	Y	N	N	Y	Y
TIGR02401	238	127	92	177	136	770	N	N	N	N	Y	N	N	N	Y	Y	N	N	Y	Y
TIGR02402	257	141	93	180	139	810	N	N	N	N	Y	N	N	N	Y	Y	N	N	Y	Y
TIGR02403	64	50	48	115	53	330	N	N	N	N	Y	Y	N	N	N	N	Y	N	N	N
TIGR02404	40	38	37	110	6	231	N	N	N	N	Y	Y	N	N	N	N	Y	Y	N	N
TIGR02405	25	12	11	5	48	101	N	N	N	N	N	N	Y	Y	N	N	N	N	Y	Y
TIGR02406	6	19	14	19	15	73	N	N	N	N	N	N	N	N	N	N	N	N	N	N
TIGR02407	43	49	20	41	30	183	N	N	N	N	N	N	N	N	N	N	N	N	N	N
TIGR02408	6	18	13	18	15	70	N	N	N	N	N	N	N	N	N	N	N	N	N	N
TIGR02409	56	43	36	111	12	258	N	N	N	N	Y	Y	N	N	N	N	Y	Y	N	N
TIGR02410	0	0	0	1	0	1	N	N	N	N	N	N	N	N	N	N	N	N	N	N
TIGR02411	0	0	1	0	0	1	N	N	N	N	N	N	N	N	N	N	N	N	N	N
TIGR02412	30	85	52	35	81	283	N	Y	N	Y	N	N	Y	Y	N	N	N	N	Y	Y
TIGR02413	0	0	6	0	0	6	N	N	Y	Y	N	N	N	N	N	N	N	N	N	Y
TIGR02414	256	142	117	181	104	800	N	N	N	N	Y	N	N	N	Y	Y	N	N	Y	Y
TIGR02415	53	29	22	60	48	212	N	N	N	N	Y	Y	N	Y	N	N	N	N	N	Y
TIGR02416	82	56	46	12	55	251	N	N	Y	Y	N	N	Y	Y	Y	Y	N	N	Y	Y
TIGR02417	117	64	54	172	136	543	N	N	N	N	Y	Y	N	Y	N	N	Y	N	N	Y
TIGR02418	37	26	15	8	65	151	N	N	N	N	N	N	Y	Y	N	N	N	N	Y	Y
TIGR02419	86	75	50	129	140	480	N	N	N	N	Y	Y	Y	Y	N	N	N	N	N	Y
TIGR02420	344	192	212	444	164	1356	N	N	Y	Y	Y	Y	N	N	Y	N	N	N	Y	Y
TIGR02421	95	72	62	179	34	442	N	N	N	N	Y	Y	N	N	N	N	Y	Y	N	N
TIGR02422	257	133	96	218	142	846	N	N	N	N	Y	Y	N	N	Y	Y	N	N	Y	Y
TIGR02423	245	129	90	216	134	814	N	N	N	N	Y	Y	N	N	Y	Y	N	N	Y	Y
TIGR02424	182	96	36	84	48	446	N	N	N	N	N	N	N	N	Y	Y	N	N	Y	Y
TIGR02425	430	191	145	401	190	1357	N	N	N	N	Y	Y	N	N	Y	Y	N	N	Y	Y
TIGR02426	276	145	109	203	140	873	N	N	N	N	Y	N	N	N	Y	Y	N	N	Y	Y
TIGR02427	350	204	142	218	142	1056	N	N	N	N	Y	N	N	N	Y	Y	N	N	N	Y
TIGR02428	476	354	248	259	265	1602	N	N	N	Y	N	N	N	N	Y	Y	N	N	Y	Y
TIGR02429	471	339	235	252	262	1559	N	N	N	Y	N	N	N	N	Y	Y	N	N	Y	Y
TIGR02430	404	264	161	293	221	1343	N	N	N	N	Y	N	N	N	Y	Y	N	N	N	Y
TIGR02431	435	249	173	267	181	1305	N	N	N	N	Y	N	N	N	Y	Y	N	N	N	Y
TIGR02432	311	281	173	236	211	1212	N	N	N	N	N	N	N	N	N	N	N	N	N	Y
TIGR02433	216	213	101	204	134	868	N	Y	N	N	Y	Y	N	N	N	N	Y	N	N	N
TIGR02434	141	49	69	166	83	508	N	N	N	N	Y	Y	N	N	N	N	N	N	N	Y
TIGR02435	195	105	76	173	117	666	N	N	N	N	Y	Y	N	N	Y	N	N	N	N	Y
TIGR02436	100	192	77	113	114	596	N	Y	N	N	Y	N	N	N	N	N	Y	N	N	N
TIGR02437	80	47	50	169	78	424	N	N	N	N	Y	Y	N	N	N	N	Y	N	N	N
TIGR02438	0	1	9	1	8	19	N	N	Y	Y	N	N	Y	Y	N	N	N	N	Y	Y
TIGR02439	208	148	61	144	90	651	N	N	N	N	Y	N	N	N	Y	Y	Y	N	N	Y
TIGR02440	26	12	10	6	48	102	N	N	N	N	N	N	Y	Y	N	N	N	N	Y	Y
TIGR02442	13	5	5	1	11	35	N	N	N	N	N	N	Y	Y	N	N	N	N	Y	Y
TIGR02443	80	45	51	169	76	421	N	N	N	N	Y	Y	N	N	N	N	Y	N	N	N
TIGR02444	58	35	46	162	30	331	N	N	N	N	Y	Y	N	N	N	N	Y	Y	N	N
TIGR02445	80	45	48	168	77	418	N	N	N	N	Y	Y	N	N	N	N	Y	N	N	N
TIGR02446	26	12	10	6	48	102	N	N	N	N	N	N	Y	Y	N	N	N	N	Y	Y
TIGR02447	92	58	64	167	71	452	N	N	N	N	Y	Y	N	N	N	N	Y	N	N	N
TIGR02448	269	161	161	798	145	1534	N	N	N	N	Y	Y	N	N	N	N	Y	Y	N	N
TIGR02449	73	60	56	174	35	398	N	N	N	N	Y	Y	N	N	N	N	Y	Y	N	N
TIGR02450	35	10	31	105	3	184	N	N	N	N	Y	Y	N	N	N	N	Y	Y	N	N
TIGR02451	94	21	24	16	4	159	N	N	N	N	N	N	N	N	Y	Y	N	N	Y	Y
TIGR02452	19	42	10	8	17	96	Y	Y	N	N	N	N	N	N	N	N	Y	N	N	N
TIGR02453	59	86	54	36	57	292	Y	Y	Y	Y	N	N	N	N	N	N	N	N	N	Y
TIGR02454	24	27	8	3	33	95	N	N	N	N	N	N	Y	Y	N	N	N	N	Y	Y
TIGR02455	49	28	25	90	19	211	N	N	N	N	Y	Y	N	N	N	N	Y	Y	N	N
TIGR02456	290	147	90	172	151	850	N	N	N	N	Y	N	Y	N	Y	Y	N	N	Y	Y
TIGR02457	196	98	67	155	78	594	N	N	N	N	Y	Y	N	N	Y	Y	N	N	N	Y
TIGR02458	84	41	43	144	29	341	N	N	N	N	Y	Y	N	N	N	N	Y	N	N	N
TIGR02459	83	46	43	144	31	347	N	N	N	N	Y	Y	N	N	N	N	Y	Y	N	N
TIGR02462	4	18	3	1	0	26	Y	Y	N	N	N	N	N	N	N	N	Y	Y	N	N
TIGR02463	3	3	0	1	1	8	N	N	N	N	N	N	N	N	N	N	N	N	N	N
TIGR02464	58	78	31	48	43	258	Y	Y	N	N	N	N	N	N	N	N	Y	N	N	N
TIGR02465	0	2	0	0	0	2	N	Y	N	N	N	N	N	N	N	N	N	N	N	N
TIGR02466	10	13	20	9	3	55	N	N	Y	Y	N	N	N	N	N	N	N	N	N	N
TIGR02467	252	142	89	183	151	817	N	N	N	N	Y	N	N	N	Y	Y	N	N	Y	Y
[truncated: 1,518 more rows]

## Sheet: Pfams
gene.id	Plants	Soil	Fungi	Aquatic	Human	total	Is Plant associated? (Hypergeomatric_ Binary)	Is Plant associated? (Hypergeomatric_ Raw counts)	Is Aquatic associated? (Hypergeomatric_ Binary)	Is Aquatic associated? (Hypergeomatric_ Raw counts)	Is Fungi associated? (Hypergeomatric_ Binary)	Is Fungi associated? (Hypergeomatric_ Raw counts)	Is Human associated? (Hypergeomatric_Binary)	Is Human associated? (Hypergeomatric_ Raw counts)	Is Soil associated? (Hypergeomatric_ Binary)	Is Soil associated? (Hypergeomatric_ Raw counts)	Is Free-living? (Hypergeomatric_ Binary)	Is Free-living? (Hypergeomatric_ Raw counts)	Is Host-associated? (Hypergeomatric_ Binary)	Is Host-associated? (Hypergeomatric_ Raw counts)
pfam00003	0	1	0	0	0	1	N	N	N	N	N	N	N	N	N	N	N	N	N	N
pfam00004	2984	2685	1628	2422	2295	12014	N	N	N	N	N	N	N	Y	N	N	N	N	N	N
pfam00005	51348	36364	22133	26064	20726	156635	N	Y	N	N	N	Y	N	N	N	Y	Y	N	N	N
pfam00006	1454	1231	806	1042	808	5341	N	Y	N	N	N	Y	N	N	N	N	N	N	N	N
pfam00009	2800	2337	1520	1902	1871	10430	N	Y	N	N	N	Y	N	Y	N	N	N	N	N	N
pfam00011	937	523	267	357	534	2618	Y	N	N	N	N	N	Y	Y	N	N	N	N	N	Y
pfam00012	1219	895	614	1035	890	4653	N	N	N	Y	N	N	N	Y	N	N	N	N	N	N
pfam00013	350	378	202	261	254	1445	N	N	N	N	N	N	N	N	N	Y	Y	N	N	N
pfam00015	7838	4526	3149	6683	1844	24040	Y	N	Y	Y	N	N	N	N	N	N	N	Y	N	N
pfam00016	189	119	41	15	18	382	Y	N	N	N	N	N	N	N	Y	Y	Y	N	N	Y
pfam00018	0	2	1	0	1	4	N	N	N	N	N	N	N	N	N	N	N	N	N	N
pfam00022	4	0	2	2	0	8	N	N	N	N	N	N	N	N	N	N	N	N	N	N
pfam00023	57	73	31	45	37	243	N	N	N	N	N	N	N	N	Y	Y	Y	N	N	N
pfam00024	98	18	16	4	0	136	Y	N	N	N	N	N	N	N	N	N	N	N	N	Y
pfam00025	0	2	0	2	0	4	N	N	N	N	N	N	N	N	N	N	N	N	N	N
pfam00026	4	5	4	13	0	26	N	N	Y	Y	N	N	N	N	N	N	N	Y	Y	N
pfam00027	2646	2501	1251	1896	1601	9895	N	N	Y	N	N	N	N	N	N	Y	Y	N	N	Y
pfam00028	27	16	9	17	5	74	Y	N	N	N	N	N	N	N	N	N	N	N	N	N
pfam00030	3	1	34	1	3	42	N	Y	N	N	Y	Y	N	N	N	N	N	N	N	Y
pfam00031	1	0	0	0	0	1	N	N	N	N	N	N	N	N	N	N	N	N	N	N
pfam00032	247	186	122	188	65	808	Y	N	Y	Y	N	N	N	N	N	N	N	Y	N	N
pfam00033	666	328	154	291	202	1641	Y	N	Y	N	N	N	N	N	N	N	N	N	N	N
pfam00034	3150	2389	1358	2205	1192	10294	N	N	Y	Y	N	N	N	N	N	N	N	Y	N	N
pfam00035	315	284	173	236	211	1219	N	N	N	N	N	N	N	N	N	N	N	N	N	N
pfam00036	7	0	5	0	0	12	N	Y	N	N	Y	Y	N	N	N	N	N	N	N	Y
pfam00037	474	480	364	468	467	2253	N	Y	Y	N	Y	Y	N	Y	N	N	N	N	N	N
pfam00041	501	1590	294	454	467	3306	N	N	N	N	N	N	N	N	Y	Y	Y	Y	Y	N
pfam00042	231	211	137	205	200	984	N	N	Y	N	N	N	Y	Y	N	N	N	N	N	N
pfam00043	1976	1112	994	1300	737	6119	Y	Y	Y	Y	N	Y	N	N	N	N	N	N	N	Y
pfam00044	515	474	326	662	413	2390	N	N	N	Y	N	N	N	N	N	N	N	N	N	N
pfam00045	4	6	14	0	28	52	N	Y	N	N	N	Y	Y	Y	N	N	N	N	N	Y
pfam00050	5	0	8	0	0	13	N	Y	N	N	Y	Y	N	N	N	N	N	N	N	Y
pfam00052	0	0	1	0	0	1	N	N	N	N	N	N	N	N	N	N	N	N	N	N
pfam00056	358	379	167	95	239	1238	Y	N	N	N	N	N	Y	Y	Y	Y	Y	N	N	Y
pfam00058	4	2	0	0	0	6	Y	N	N	N	N	N	N	N	N	N	N	N	N	N
pfam00059	4	4	8	1	3	20	N	Y	N	N	Y	Y	N	N	N	N	N	N	N	N
pfam00060	8	6	0	3	0	17	N	N	N	N	N	N	N	N	N	N	N	N	N	N
pfam00062	0	0	0	1	0	1	N	N	N	N	N	N	N	N	N	N	N	N	N	N
pfam00067	1134	1183	546	770	3976	7609	Y	N	N	N	Y	N	N	Y	N	N	N	N	N	N
pfam00068	0	0	1	0	0	1	N	N	N	N	N	N	N	N	N	N	N	N	N	N
pfam00069	886	1128	709	815	1606	5144	N	N	Y	N	N	N	N	Y	N	N	N	Y	N	N
pfam00070	13	4	2	0	2	21	N	N	N	N	N	N	N	N	N	N	N	N	N	N
pfam00071	5	1	6	3	0	15	N	Y	N	N	Y	Y	N	N	N	N	N	N	N	N
pfam00072	26447	22200	13297	21204	10600	93748	N	Y	N	Y	N	Y	N	N	N	Y	Y	N	N	N
pfam00075	357	252	182	234	163	1188	Y	N	Y	N	Y	N	N	N	N	N	N	N	N	N
pfam00076	18	39	38	23	22	140	N	Y	N	N	Y	Y	N	N	Y	N	N	N	N	N
pfam00077	0	0	0	1	0	1	N	N	N	N	N	N	N	N	N	N	N	N	N	N
pfam00078	478	588	342	406	219	2033	N	Y	Y	N	N	Y	N	N	N	Y	Y	Y	N	N
pfam00079	33	25	10	6	19	93	Y	N	N	N	N	N	N	N	N	N	N	N	N	Y
pfam00080	242	197	109	92	255	895	Y	N	N	N	N	N	Y	Y	N	N	N	N	N	Y
pfam00081	473	470	281	415	352	1991	N	N	N	N	N	N	N	N	N	N	N	N	N	N
pfam00082	794	1133	556	651	807	3941	N	N	Y	N	N	N	N	Y	Y	Y	Y	Y	N	N
pfam00083	3327	2673	1471	1871	1952	11294	Y	N	N	N	N	N	N	N	N	Y	Y	N	N	Y
pfam00085	1133	1211	663	929	914	4850	N	N	N	N	N	N	N	Y	N	Y	Y	N	N	N
pfam00089	114	84	80	57	74	409	Y	Y	N	N	N	Y	Y	N	N	N	N	N	N	Y
pfam00091	402	307	191	237	213	1350	N	N	N	N	N	N	N	N	N	N	N	N	N	N
pfam00092	358	465	296	561	245	1925	N	Y	Y	Y	Y	Y	N	N	Y	Y	Y	Y	Y	N
pfam00094	0	1	0	0	0	1	N	N	N	N	N	N	N	N	N	N	N	N	N	N
pfam00096	3	0	5	0	0	8	N	Y	N	N	N	Y	N	N	N	N	N	N	N	N
pfam00101	34	16	5	1	12	68	Y	N	N	N	N	N	N	N	N	N	N	N	N	Y
pfam00102	3	2	3	3	0	11	N	N	N	N	N	N	N	N	N	N	N	N	N	N
pfam00106	11874	8850	4427	6009	8802	39962	N	N	N	N	N	N	N	Y	N	N	N	N	N	N
pfam00107	5714	4308	2501	3461	4106	20090	N	N	N	N	N	N	N	Y	N	N	N	N	N	N
pfam00108	2256	1932	1314	2041	2198	9741	N	N	N	Y	N	N	N	Y	N	N	N	N	N	N
pfam00109	2047	1809	937	1516	2232	8541	N	N	N	N	N	N	N	Y	N	N	N	N	N	N
pfam00111	3411	2498	1397	2441	2073	11820	N	N	Y	Y	N	N	N	Y	N	N	N	N	N	N
pfam00112	24	24	23	21	24	116	N	Y	N	N	Y	Y	N	N	N	N	N	N	N	N
pfam00113	370	307	204	263	244	1388	N	N	N	N	N	N	N	N	N	N	N	N	N	N
pfam00114	203	157	107	188	104	759	N	N	Y	Y	N	N	N	N	N	N	N	Y	N	N
pfam00115	1202	950	567	1134	598	4451	N	N	N	Y	N	N	N	N	N	N	N	N	N	N
pfam00116	859	596	317	403	304	2479	Y	N	N	N	N	N	N	N	N	Y	Y	N	N	N
pfam00117	2227	1889	1190	1770	1482	8558	N	N	N	Y	N	N	N	N	N	N	N	N	N	N
pfam00118	581	454	244	338	334	1951	N	N	N	N	N	N	N	N	N	N	N	N	N	N
pfam00119	329	311	191	243	222	1296	N	N	N	N	N	N	N	N	N	N	N	N	N	N
pfam00120	1326	981	625	1470	861	5263	N	N	N	Y	N	N	N	N	N	N	N	N	N	N
pfam00121	428	317	208	248	231	1432	N	N	N	N	N	N	N	N	N	N	N	N	N	N
pfam00122	1748	1615	953	1838	1672	7826	N	N	N	Y	N	N	N	Y	N	N	N	N	N	N
pfam00124	0	0	6	8	0	14	N	Y	Y	Y	Y	Y	N	N	N	N	N	N	N	N
pfam00126	31341	19114	13125	21178	12840	97598	N	N	N	Y	N	N	N	N	N	N	N	N	N	N
pfam00127	285	188	151	466	96	1186	Y	N	Y	Y	N	N	N	N	N	N	N	Y	Y	N
pfam00128	2626	2198	1136	1751	1708	9419	Y	N	N	N	N	N	Y	Y	N	Y	Y	N	N	N
pfam00132	5354	4581	1517	3913	3215	18580	Y	N	Y	Y	N	N	Y	Y	Y	Y	Y	Y	N	N
pfam00133	1356	1118	712	972	793	4951	N	N	N	N	N	N	N	N	N	N	N	N	N	N
pfam00135	221	293	220	173	330	1237	N	Y	N	N	Y	Y	Y	Y	N	N	N	N	N	Y
pfam00136	271	145	109	195	115	835	Y	N	Y	Y	N	N	N	N	N	N	N	N	N	N
pfam00137	331	314	191	249	229	1314	N	N	N	N	N	N	N	N	N	N	N	N	N	N
pfam00139	4	12	2	0	8	26	N	N	N	N	N	N	N	N	Y	Y	Y	N	N	N
pfam00140	838	620	409	614	490	2971	N	N	N	N	N	N	N	N	N	N	N	N	N	N
pfam00141	514	370	207	353	374	1818	Y	N	N	N	N	N	Y	Y	N	N	N	N	N	Y
pfam00142	149	18	8	21	25	221	Y	N	N	N	N	N	N	N	N	N	N	N	N	Y
pfam00144	1655	2370	1310	1380	1559	8274	N	Y	N	N	N	Y	N	Y	N	Y	Y	N	N	N
pfam00145	398	326	293	449	294	1760	N	Y	Y	Y	N	Y	N	N	N	N	N	N	N	N
pfam00146	386	263	181	223	302	1355	Y	N	Y	N	N	N	Y	Y	N	N	N	N	N	Y
pfam00147	0	3	1	0	0	4	N	N	N	N	N	N	N	N	N	Y	Y	N	N	N
pfam00148	497	70	20	62	90	739	Y	N	N	N	N	N	N	N	N	N	N	N	N	Y
pfam00149	3023	2757	1396	1778	1508	10462	N	N	N	N	N	N	N	N	N	Y	Y	N	N	N
pfam00150	307	374	205	181	271	1338	N	N	N	N	N	N	Y	Y	N	Y	Y	N	N	Y
pfam00152	856	776	439	567	674	3312	N	N	N	N	N	N	N	Y	N	N	N	N	N	N
pfam00154	326	299	201	316	227	1369	N	N	N	Y	N	N	N	N	N	N	N	N	N	N
pfam00155	7718	5848	3683	5406	4064	26719	N	N	N	Y	N	N	N	N	N	N	N	N	N	N
pfam00156	2305	1988	1104	1715	1376	8488	N	N	N	N	N	N	N	N	N	Y	Y	N	N	N
pfam00158	3770	2447	1812	4019	1828	13876	Y	N	N	Y	N	N	Y	N	N	N	N	N	N	Y
pfam00160	622	548	400	456	437	2463	N	Y	N	N	N	Y	N	N	N	N	N	N	N	N
pfam00161	7	3	3	0	0	13	Y	N	N	N	N	N	N	N	N	N	N	N	N	N
pfam00162	316	286	184	236	212	1234	N	N	N	N	N	N	N	N	N	N	N	N	N	N
pfam00163	315	283	173	237	212	1220	N	N	N	N	N	N	N	N	N	N	N	N	N	N
pfam00164	316	284	177	237	213	1227	N	N	N	N	N	N	N	N	N	N	N	N	N	N
pfam00165	11	38	18	8	6	81	N	Y	N	N	N	Y	N	N	Y	Y	Y	N	N	N
pfam00166	524	361	214	244	254	1597	N	N	N	N	N	N	N	N	N	N	N	N	N	N
pfam00168	2	2	0	0	0	4	N	N	N	N	N	N	N	N	N	N	N	N	N	N
pfam00170	1	0	0	0	0	1	N	N	N	N	N	N	N	N	N	N	N	N	N	N
pfam00171	8509	6112	3896	6256	4899	29672	N	N	N	Y	N	N	N	N	N	N	N	N	N	N
pfam00173	0	0	4	2	26	32	N	N	N	N	N	N	Y	Y	N	N	N	N	N	Y
pfam00174	928	620	395	376	515	2834	Y	N	N	N	N	N	N	Y	N	N	N	N	N	Y
pfam00175	2338	1931	1160	2198	1816	9443	N	N	N	Y	N	N	N	Y	N	N	N	N	N	N
pfam00176	495	582	315	564	286	2242	N	N	Y	Y	N	N	N	N	N	Y	Y	Y	N	N
pfam00177	316	284	178	236	213	1227	N	N	N	N	N	N	N	N	N	N	N	N	N	N
pfam00179	1	1	1	0	0	3	N	N	N	N	N	N	N	N	N	N	N	N	N	N
pfam00180	1055	706	469	590	546	3366	N	N	N	N	N	N	N	N	N	N	N	N	N	N
pfam00181	316	284	173	236	212	1221	N	N	N	N	N	N	N	N	N	N	N	N	N	N
pfam00182	213	126	107	250	102	798	N	N	Y	Y	N	N	N	N	N	N	N	Y	N	N
pfam00183	322	329	146	236	239	1272	N	N	N	N	N	N	Y	Y	N	Y	Y	N	N	N
pfam00185	859	719	434	643	503	3158	N	N	N	N	N	N	N	N	N	N	N	N	N	N
pfam00186	323	298	189	234	235	1279	N	N	N	N	N	N	Y	N	N	N	N	N	N	N
pfam00188	240	257	156	256	102	1011	N	N	Y	Y	Y	N	N	N	N	Y	Y	Y	N	N
pfam00189	316	284	173	236	211	1220	N	N	N	N	N	N	N	N	N	N	N	N	N	N
pfam00190	215	331	102	78	174	900	N	N	N	N	N	N	Y	Y	Y	Y	Y	N	N	N
pfam00191	0	0	1	0	0	1	N	N	N	N	N	N	N	N	N	N	N	N	N	N
pfam00194	49	53	35	18	18	173	N	Y	N	N	Y	Y	N	N	Y	Y	Y	N	N	N
pfam00195	146	104	47	24	206	527	Y	N	N	N	N	N	Y	Y	Y	N	N	N	N	Y
pfam00196	7589	6264	3724	5266	4309	27152	N	N	N	N	N	N	N	N	N	Y	Y	N	N	N
pfam00198	970	944	546	779	657	3896	N	N	N	N	N	N	N	N	N	Y	Y	N	N	N
pfam00199	731	631	535	832	511	3240	N	Y	N	Y	N	Y	Y	N	N	N	N	Y	N	N
pfam00201	189	261	98	100	240	888	N	N	N	N	N	N	Y	Y	Y	Y	Y	N	N	N
pfam00202	3684	2746	1705	3008	2051	13194	N	N	N	Y	N	N	N	N	N	N	N	N	N	N
pfam00203	315	284	172	236	211	1218	N	N	N	N	N	N	N	N	N	N	N	N	N	N
pfam00204	635	569	357	465	373	2399	N	N	N	N	N	N	N	N	N	N	N	N	N	N
pfam00205	2055	1699	984	1229	1610	7577	N	N	N	N	N	N	N	Y	N	N	N	N	N	N
pfam00206	1678	1394	952	1398	1003	6425	N	Y	N	Y	N	Y	N	N	N	N	N	N	N	N
pfam00207	290	189	148	236	137	1000	Y	N	Y	Y	N	N	N	N	N	N	N	N	N	N
pfam00208	368	428	267	381	262	1706	N	Y	Y	Y	Y	Y	N	N	Y	Y	Y	Y	N	N
pfam00209	101	190	65	239	33	628	N	N	Y	Y	N	N	N	N	Y	Y	Y	Y	Y	N
pfam00210	930	851	542	792	695	3810	N	N	N	Y	N	N	N	Y	N	N	N	N	N	N
pfam00211	1984	578	324	168	1418	4472	N	N	N	N	Y	N	N	Y	N	N	N	N	N	Y
pfam00213	320	288	181	238	212	1239	N	N	N	N	N	N	N	N	N	N	N	N	N	N
pfam00215	370	379	210	260	285	1504	N	N	N	N	N	N	N	Y	N	Y	Y	N	N	N
pfam00216	1343	993	680	921	602	4539	N	Y	N	N	N	Y	N	N	N	N	N	N	N	N
pfam00217	24	64	10	9	10	117	N	N	N	N	N	N	N	N	Y	Y	Y	Y	Y	N
pfam00218	322	291	185	239	219	1256	N	N	N	N	N	N	N	N	N	N	N	N	N	N
pfam00221	792	443	389	579	230	2433	Y	Y	Y	Y	N	Y	N	N	N	N	N	N	N	N
pfam00224	454	415	252	410	336	1867	N	N	N	Y	N	N	N	N	N	N	N	N	N	N
pfam00226	1204	821	595	855	626	4101	N	N	N	Y	N	N	N	N	N	N	N	N	N	N
pfam00227	336	260	207	247	308	1358	Y	N	N	N	N	N	N	Y	N	N	N	N	N	Y
pfam00229	0	0	1	0	0	1	N	N	N	N	N	N	N	N	N	N	N	N	N	N
pfam00230	609	446	311	415	324	2105	Y	N	Y	N	Y	N	N	N	N	N	N	N	N	N
pfam00231	346	327	190	242	227	1332	N	N	N	N	N	N	N	N	N	Y	Y	N	N	N
pfam00232	559	553	305	122	439	1978	Y	Y	N	N	Y	Y	N	Y	Y	Y	Y	N	N	Y
pfam00235	0	1	1	4	0	6	N	N	Y	Y	N	N	N	N	N	N	N	N	N	N
pfam00237	316	284	172	236	212	1220	N	N	N	N	N	N	N	N	N	N	N	N	N	N
pfam00238	316	284	175	236	212	1223	N	N	N	N	N	N	N	N	N	N	N	N	N	N
pfam00239	772	796	490	495	636	3189	N	Y	N	N	N	Y	N	Y	N	Y	Y	N	N	Y
pfam00240	1	4	2	4	0	11	N	N	N	N	N	N	N	N	N	N	N	Y	N	N
pfam00244	0	0	0	1	0	1	N	N	N	N	N	N	N	N	N	N	N	N	N	N
pfam00245	191	210	90	78	178	747	N	N	N	N	N	N	Y	Y	Y	Y	Y	N	N	Y
pfam00246	278	290	213	229	154	1164	N	Y	Y	N	N	Y	N	N	N	Y	Y	Y	N	N
pfam00248	4910	3957	2217	2203	1936	15223	N	Y	N	N	N	Y	N	N	N	Y	Y	N	N	N
pfam00251	369	338	107	97	171	1082	Y	N	N	N	N	N	N	N	N	Y	Y	N	N	Y
pfam00252	316	285	173	237	212	1223	N	N	N	N	N	N	N	N	N	N	N	N	N	N
pfam00253	321	290	190	245	256	1302	N	N	Y	N	Y	N	N	Y	N	N	N	N	N	Y
pfam00254	1125	926	759	1372	829	5011	N	Y	N	Y	N	Y	N	N	N	N	N	N	N	N
pfam00255	521	488	297	613	302	2221	Y	N	Y	Y	N	N	N	N	N	N	N	Y	N	N
pfam00258	558	486	289	584	553	2470	N	N	Y	Y	N	N	Y	Y	N	N	N	Y	N	N
pfam00261	0	1	0	0	0	1	N	N	N	N	N	N	N	N	N	N	N	N	N	N
pfam00263	1043	696	553	979	430	3701	Y	Y	Y	Y	N	Y	N	N	N	N	N	N	N	Y
pfam00264	91	53	41	92	20	297	N	N	Y	Y	N	N	N	N	N	N	N	Y	N	N
pfam00265	168	186	98	55	86	593	Y	Y	N	N	Y	Y	N	N	Y	Y	Y	N	N	Y
pfam00266	2240	2025	1223	1795	1387	8670	N	N	N	Y	N	N	N	N	N	Y	Y	N	N	N
pfam00267	141	61	51	31	259	543	N	N	N	N	N	N	Y	Y	N	N	N	N	N	Y
pfam00268	368	342	242	289	355	1596	N	N	N	N	N	N	Y	Y	N	N	N	Y	N	N
pfam00269	134	373	53	49	43	652	N	N	N	N	N	N	N	N	Y	Y	Y	Y	Y	N
pfam00270	3600	3258	2106	3154	2346	14464	N	Y	N	Y	N	Y	N	N	N	N	N	N	N	N
pfam00271	4729	4572	2762	4243	3185	19491	N	Y	N	Y	N	Y	N	N	N	Y	Y	N	N	N
pfam00274	147	93	51	24	67	382	Y	N	N	N	N	N	N	N	N	N	N	N	N	Y
pfam00275	834	804	452	575	490	3155	N	N	N	N	N	N	N	N	N	Y	Y	N	N	N
pfam00276	316	284	173	236	213	1222	N	N	N	N	N	N	N	N	N	N	N	N	N	N
pfam00277	1	2	2	2	0	7	N	N	N	N	N	N	N	N	N	N	N	N	N	N
pfam00278	743	626	410	785	535	3099	N	N	N	Y	N	N	N	N	N	N	N	N	N	N
pfam00281	316	284	175	236	213	1224	N	N	N	N	N	N	N	N	N	N	N	N	N	N
pfam00282	255	295	190	163	229	1132	N	Y	N	N	N	Y	Y	Y	N	Y	Y	N	N	Y
pfam00285	996	711	565	485	546	3303	N	Y	N	N	N	Y	N	N	N	N	N	N	N	N
pfam00288	575	686	351	346	586	2544	N	N	N	N	N	N	N	Y	N	Y	Y	N	N	N
pfam00289	1237	822	668	1050	710	4487	N	Y	N	Y	N	Y	N	N	N	N	N	N	N	N
pfam00290	328	294	187	240	217	1266	N	N	N	N	N	N	N	N	N	N	N	N	N	N
pfam00291	3193	2470	1694	2514	1984	11855	N	Y	N	Y	N	Y	N	N	N	N	N	N	N	N
pfam00292	8	2	0	0	0	10	Y	N	N	N	N	N	N	N	N	N	N	N	N	N
pfam00293	4422	3843	2142	2860	2849	16116	N	N	N	N	N	N	N	Y	N	Y	Y	N	N	N
pfam00294	2881	2175	1284	1607	1642	9589	N	N	N	N	N	N	N	N	N	N	N	N	N	N
pfam00295	210	180	73	50	86	599	Y	N	N	N	N	N	N	N	N	Y	Y	N	N	Y
pfam00296	4156	3519	2161	2490	5159	17485	N	N	N	N	N	N	N	Y	N	N	N	N	N	N
pfam00297	316	284	175	236	210	1221	N	N	N	N	N	N	N	N	N	N	N	N	N	N
pfam00298	316	283	175	236	212	1222	N	N	N	N	N	N	N	N	N	N	N	N	N	N
pfam00300	2104	1796	1033	1366	1613	7912	N	N	N	N	N	N	N	Y	N	N	N	N	N	N
pfam00301	373	277	182	291	284	1407	N	N	Y	N	N	N	Y	Y	N	N	N	N	N	N
pfam00302	37	53	23	16	60	189	N	N	N	N	N	N	Y	Y	Y	Y	Y	N	N	N
pfam00303	340	304	176	250	227	1297	N	N	N	N	N	N	N	N	N	N	N	N	N	N
pfam00305	6	11	3	4	11	35	N	N	N	N	N	N	Y	Y	N	N	N	N	N	N
pfam00306	447	384	203	282	275	1591	N	N	N	N	N	N	N	N	N	N	N	N	N	N
pfam00308	582	433	305	428	320	2068	N	N	N	N	N	N	N	N	N	N	N	N	N	N
pfam00309	405	265	168	219	151	1208	Y	N	Y	N	N	N	N	N	N	N	N	N	N	N
pfam00310	319	287	187	236	214	1243	Y	N	N	N	N	N	N	N	N	N	N	N	N	N
pfam00311	287	300	168	263	213	1231	N	N	Y	N	N	N	Y	N	N	N	N	Y	N	N
pfam00312	309	284	174	236	210	1213	N	N	N	N	N	N	N	N	N	N	N	Y	N	N
pfam00313	1944	1368	961	1337	943	6553	N	Y	N	Y	N	Y	N	N	N	N	N	N	N	N
pfam00316	252	178	118	200	137	885	N	N	Y	Y	N	N	N	N	N	N	N	N	N	N
pfam00317	342	313	182	243	272	1352	N	N	N	N	N	N	N	Y	N	N	N	N	N	N
pfam00318	317	283	182	236	213	1231	N	N	N	N	N	N	N	N	N	N	N	N	N	N
pfam00319	0	0	0	1	0	1	N	N	N	N	N	N	N	N	N	N	N	N	N	N
pfam00324	1416	1238	631	1269	1434	5988	N	N	N	Y	N	N	Y	Y	N	N	N	N	N	N
pfam00325	225	156	69	223	133	806	N	N	Y	Y	N	N	N	N	N	N	N	Y	N	N
pfam00326	1076	1223	874	839	839	4851	N	Y	N	N	N	Y	Y	N	N	Y	Y	N	N	N
pfam00327	314	282	175	235	199	1205	N	N	N	N	N	N	N	N	N	N	N	Y	N	N
pfam00328	90	51	39	43	93	316	N	N	N	N	N	N	Y	Y	N	N	N	N	N	Y
pfam00329	387	262	173	220	283	1325	Y	N	Y	N	N	N	Y	Y	N	N	N	N	N	Y
pfam00330	1112	936	734	941	699	4422	N	Y	N	Y	N	Y	N	N	N	N	N	N	N	N
pfam00331	130	165	68	31	29	423	Y	N	N	N	N	N	N	N	Y	Y	Y	N	N	N
pfam00332	6	23	21	9	4	63	N	Y	N	N	Y	Y	N	N	N	Y	Y	N	N	N
pfam00333	316	284	176	237	212	1225	N	N	N	N	N	N	N	N	N	N	N	N	N	N
pfam00334	332	306	175	238	215	1266	N	N	N	N	N	N	N	N	N	N	N	N	N	N
pfam00338	315	283	179	235	211	1223	N	N	N	N	N	N	N	N	N	N	N	N	N	N
pfam00342	357	304	207	258	224	1350	Y	N	N	N	N	N	N	N	N	N	N	N	N	N
pfam00343	337	275	178	334	387	1511	N	N	Y	Y	N	N	Y	Y	N	N	N	N	N	N
pfam00344	324	287	181	236	215	1243	N	N	N	N	N	N	N	N	N	N	N	N	N	N
pfam00345	728	568	359	675	890	3220	N	N	Y	Y	N	N	N	Y	N	N	N	N	N	N
pfam00346	422	303	197	228	320	1470	Y	N	Y	N	N	N	Y	Y	N	N	N	N	N	Y
pfam00347	632	568	345	472	425	2442	N	N	N	N	N	N	N	N	N	N	N	N	N	N
pfam00348	736	742	397	524	572	2971	N	N	N	N	N	N	N	Y	N	Y	Y	N	N	N
pfam00350	85	192	95	105	132	609	N	N	N	N	Y	N	Y	Y	Y	Y	Y	Y	N	N
pfam00351	192	110	93	178	63	636	Y	N	Y	Y	N	N	N	N	N	N	N	Y	N	N
pfam00353	5457	1500	2876	4783	621	15237	Y	Y	Y	Y	N	Y	N	N	N	N	N	N	N	N
pfam00355	2884	2472	1159	1735	2310	10560	N	N	N	N	N	N	N	Y	N	Y	Y	N	N	N
pfam00356	5880	4263	2262	1868	2258	16531	Y	N	N	N	N	N	N	N	N	Y	Y	N	N	N
pfam00358	442	477	197	311	290	1717	N	N	Y	N	N	N	N	N	N	Y	Y	Y	N	N
pfam00359	825	606	361	459	679	2930	Y	N	Y	N	N	N	N	Y	N	N	N	N	N	N
pfam00360	181	108	105	125	78	597	Y	Y	N	N	N	Y	N	N	N	N	N	N	N	N
pfam00361	1643	1118	767	1127	994	5649	N	N	Y	N	N	N	Y	Y	N	N	N	N	N	N
pfam00362	0	0	2	2	1	5	N	N	N	N	N	N	N	N	N	N	N	N	N	N
pfam00364	2838	2160	1464	2245	1773	10480	N	N	N	Y	N	N	N	N	N	N	N	N	N	N
pfam00365	201	211	120	78	207	817	N	N	N	N	N	N	Y	Y	Y	Y	Y	N	N	Y
pfam00366	316	284	173	236	212	1221	N	N	N	N	N	N	N	N	N	N	N	N	N	N
pfam00367	819	713	387	592	745	3256	N	N	Y	N	N	N	N	Y	N	N	N	Y	N	N
pfam00368	53	68	38	27	34	220	N	N	N	N	N	N	N	N	Y	Y	Y	N	N	N
pfam00370	1774	1443	756	799	1012	5784	N	N	N	N	N	N	N	N	N	Y	Y	N	N	N
pfam00372	0	0	0	0	1	1	N	N	N	N	N	N	N	N	N	N	N	N	N	N
pfam00374	116	85	37	39	242	519	N	N	N	N	N	N	Y	Y	N	N	N	N	N	Y
pfam00375	1233	970	706	1163	645	4717	Y	Y	Y	Y	N	Y	N	N	N	N	N	Y	N	N
pfam00376	694	512	368	653	413	2640	Y	N	Y	Y	N	N	N	N	N	N	N	N	N	Y
pfam00378	3732	3344	2213	2913	4674	16876	N	N	Y	N	Y	N	N	Y	N	N	N	N	N	Y
pfam00380	316	284	176	239	211	1226	N	N	N	N	N	N	N	N	N	N	N	N	N	N
pfam00381	801	702	376	680	454	3013	Y	N	N	Y	Y	N	N	N	N	N	N	Y	N	N
pfam00383	991	963	522	573	693	3742	N	N	N	N	N	N	N	Y	N	Y	Y	N	N	N
pfam00384	2459	1676	1010	1459	1958	8562	Y	N	N	N	N	N	N	Y	N	N	N	N	N	Y
pfam00386	1	17	3	5	7	33	N	N	N	N	N	N	N	N	Y	Y	Y	N	Y	N
pfam00388	42	44	8	7	23	124	Y	N	N	N	N	N	N	N	Y	Y	Y	N	N	N
pfam00389	2131	1606	1058	1624	1198	7617	N	N	N	Y	N	N	N	N	N	N	N	N	N	N
pfam00390	669	546	288	280	400	2183	N	N	N	N	N	N	Y	Y	N	Y	Y	N	N	Y
pfam00391	1039	829	529	948	654	3999	Y	N	N	Y	N	N	N	N	N	N	N	N	N	Y
pfam00392	11999	8224	5122	6702	4997	37044	N	N	N	N	N	N	N	N	N	N	N	N	N	N
pfam00393	520	435	253	236	311	1755	Y	N	N	N	N	N	N	N	N	Y	Y	N	N	N
pfam00394	239	222	126	345	322	1254	N	N	Y	Y	N	N	Y	Y	N	N	N	Y	N	N
pfam00395	2112	6197	267	814	639	10029	N	N	N	N	N	N	N	N	Y	Y	Y	Y	Y	N
pfam00398	355	342	197	252	257	1403	N	N	N	N	N	N	N	N	N	N	N	N	N	N
pfam00400	163	235	177	96	557	1228	N	N	N	N	N	N	Y	Y	N	N	N	N	N	N
pfam00401	209	190	104	195	115	813	N	N	Y	Y	N	N	N	N	N	N	N	Y	N	N
pfam00403	1156	1167	606	1353	1005	5287	N	N	N	Y	N	N	N	Y	N	N	N	N	N	N
pfam00404	6	6	2	0	1	15	N	N	N	N	N	N	N	N	N	N	N	N	N	N
pfam00406	327	287	185	236	213	1248	N	N	N	N	N	N	N	N	N	N	N	N	N	N
pfam00408	869	726	503	684	653	3435	N	N	N	N	N	N	N	Y	N	N	N	N	N	N
pfam00410	316	284	176	236	213	1225	N	N	N	N	N	N	N	N	N	N	N	N	N	N
pfam00411	305	279	176	236	190	1186	N	N	Y	N	Y	N	N	N	N	N	N	Y	N	N
pfam00413	60	56	43	70	39	268	N	N	Y	Y	Y	N	N	N	N	N	N	N	N	N
pfam00415	196	531	144	99	225	1195	N	N	N	N	N	N	N	Y	Y	Y	Y	N	Y	N
pfam00416	303	286	172	239	210	1210	N	N	Y	N	N	N	N	N	Y	N	N	Y	N	N
pfam00419	991	757	461	894	1541	4644	Y	N	Y	N	N	N	N	Y	N	N	N	N	N	N
pfam00420	533	379	273	439	299	1923	N	N	Y	Y	N	N	Y	N	N	N	N	N	N	N
pfam00425	801	788	456	641	776	3462	N	N	N	N	N	N	N	Y	N	N	N	N	N	N
pfam00428	0	0	0	0	1	1	N	N	N	N	N	N	N	N	N	N	N	N	N	N
pfam00430	406	335	215	257	293	1506	N	N	N	N	N	N	N	Y	N	N	N	N	N	N
pfam00431	4	14	4	11	4	37	N	N	N	N	N	N	N	N	Y	Y	Y	Y	Y	N
pfam00432	47	77	10	25	19	178	N	N	N	N	N	N	N	N	Y	Y	Y	N	Y	N
pfam00436	483	489	341	471	458	2242	N	Y	N	Y	N	Y	N	Y	N	N	N	N	N	N
pfam00437	1558	1255	803	1381	696	5693	Y	N	N	Y	N	N	N	N	N	N	N	N	N	N
pfam00438	327	283	177	239	212	1238	N	N	N	N	N	N	N	N	N	N	N	N	N	N
pfam00440	11590	10951	6336	8190	12854	49921	N	N	N	N	N	N	N	Y	N	N	N	N	N	N
pfam00441	4004	3967	2622	4015	6700	21308	N	N	Y	N	N	N	N	Y	N	N	N	N	N	N
pfam00443	3	2	0	1	2	8	N	N	N	N	N	N	N	N	N	N	N	N	N	N
pfam00444	267	238	145	121	153	924	Y	Y	N	N	Y	Y	N	N	Y	Y	Y	N	N	Y
pfam00445	148	68	61	99	58	434	Y	N	N	N	N	N	N	N	N	N	N	N	N	Y
pfam00448	818	743	449	662	495	3167	N	N	N	Y	N	N	N	N	N	N	N	N	N	N
pfam00449	248	186	115	214	144	907	N	N	Y	Y	N	N	N	N	N	N	N	N	N	N
pfam00450	297	239	65	24	92	717	Y	N	N	N	N	N	N	N	N	Y	Y	N	N	Y
pfam00453	317	285	176	237	211	1226	N	N	N	N	N	N	N	N	N	N	N	N	N	N
pfam00454	1	3	3	0	0	7	N	N	N	N	Y	N	N	N	N	N	N	N	N	N
pfam00455	1631	1267	708	810	972	5388	Y	N	N	N	N	N	N	Y	Y	Y	Y	Y	N	N
pfam00456	1185	805	650	767	744	4151	N	Y	N	N	N	Y	N	Y	N	N	N	N	N	N
pfam00457	16	31	15	5	8	75	N	N	N	N	N	N	N	N	Y	Y	Y	N	N	N
pfam00459	1148	655	490	542	708	3543	Y	N	N	N	N	N	N	Y	N	N	N	N	N	N
pfam00460	1627	1288	877	1294	529	5615	Y	Y	Y	Y	N	Y	N	N	N	N	N	Y	N	N
pfam00462	816	620	487	697	556	3176	Y	Y	N	Y	N	Y	N	N	N	N	N	N	N	Y
pfam00463	599	464	231	424	476	2194	Y	N	Y	N	N	N	Y	Y	N	N	N	N	N	Y
pfam00464	589	478	289	537	342	2235	N	N	N	Y	N	N	N	N	N	N	N	N	N	N
pfam00465	1144	899	503	779	772	4097	Y	N	N	N	N	N	N	Y	N	N	N	N	N	N
pfam00466	316	283	173	236	212	1220	N	N	N	N	N	N	N	N	N	N	N	N	N	N
pfam00467	501	357	250	408	272	1788	N	N	N	Y	N	N	Y	N	N	N	N	N	N	Y
pfam00468	192	248	136	119	136	831	N	Y	N	N	Y	Y	N	N	Y	Y	Y	Y	N	N
pfam00471	314	291	193	245	267	1310	N	N	N	N	Y	N	Y	Y	N	N	N	N	N	Y
pfam00472	943	807	519	700	593	3562	N	N	N	N	N	N	N	N	N	N	N	N	N	N
pfam00474	942	847	609	803	607	3808	Y	Y	Y	Y	N	Y	N	N	N	N	N	N	N	N
pfam00475	317	285	181	234	211	1228	N	N	N	N	N	N	N	N	N	N	N	N	N	N
pfam00476	352	352	226	271	234	1435	N	Y	N	N	N	Y	N	N	N	Y	Y	N	N	N
pfam00477	3	15	2	2	5	27	N	N	N	N	N	N	N	N	Y	Y	Y	N	N	N
pfam00478	409	450	290	313	436	1898	N	Y	N	N	N	Y	N	Y	N	N	N	N	N	N
pfam00479	625	536	304	430	394	2289	N	N	N	N	N	N	N	N	N	N	N	N	N	N
pfam00480	1615	1594	794	328	851	5182	Y	Y	N	N	N	Y	Y	N	Y	Y	Y	N	N	Y
pfam00481	1	3	7	0	0	11	N	Y	N	N	Y	Y	N	N	N	N	N	N	N	N
pfam00482	1800	1497	953	1548	854	6652	Y	N	N	Y	N	N	N	N	N	N	N	N	N	N
pfam00483	2257	2073	1010	1460	1204	8004	N	N	N	N	N	N	N	N	N	Y	Y	N	N	N
pfam00484	764	594	380	600	550	2888	N	N	N	N	N	N	N	Y	N	N	N	N	N	N
pfam00485	313	284	159	92	277	1125	Y	N	N	N	N	N	Y	Y	Y	Y	Y	N	N	Y
pfam00486	8101	7215	3887	6285	4304	29792	N	N	N	Y	N	N	N	N	N	Y	Y	N	N	N
pfam00487	991	804	524	839	790	3948	N	N	N	Y	N	N	N	Y	N	N	N	N	N	N
pfam00488	371	393	179	251	183	1377	Y	N	Y	N	N	N	N	N	N	Y	Y	Y	N	N
pfam00490	345	297	214	355	225	1436	N	N	N	Y	N	N	N	N	N	N	N	N	N	N
pfam00491	853	756	366	411	432	2818	Y	N	N	N	N	N	N	N	Y	Y	Y	Y	N	N
pfam00493	0	0	0	0	1	1	N	N	N	N	N	N	N	N	N	N	N	N	N	N
pfam00494	410	327	195	69	165	1166	Y	Y	N	N	Y	Y	N	N	Y	Y	Y	N	N	Y
pfam00496	4525	2897	2149	2047	1800	13418	Y	Y	N	N	N	Y	N	N	N	N	N	N	N	Y
pfam00497	7373	4220	3338	6763	2918	24612	Y	N	N	Y	N	N	N	N	N	N	N	N	N	N
pfam00498	460	572	329	405	983	2749	N	N	Y	N	N	N	N	Y	N	N	N	Y	N	N
pfam00499	325	215	162	212	215	1129	Y	N	Y	N	N	N	Y	Y	N	N	N	N	N	Y
pfam00501	7746	6956	5009	7077	8828	35616	N	Y	N	N	N	Y	N	Y	N	N	N	N	N	N
pfam00504	0	0	0	0	10	10	N	N	N	N	N	N	N	Y	N	N	N	N	N	N
pfam00507	326	221	165	216	227	1155	N	N	Y	N	N	N	Y	Y	N	N	N	N	N	Y
pfam00510	1017	689	390	760	421	3277	Y	N	N	Y	Y	N	N	N	N	N	N	N	N	Y
pfam00512	12007	9713	6128	10614	5313	43775	N	N	N	Y	N	N	N	N	N	N	N	N	N	N
pfam00514	1	0	0	1	0	2	N	N	N	N	N	N	N	N	N	N	N	N	N	N
pfam00515	591	337	199	236	99	1462	Y	N	Y	N	N	N	N	N	N	N	N	Y	N	N
pfam00519	0	0	0	2	2	4	N	N	N	N	N	N	N	N	N	N	N	N	N	N
pfam00520	119	115	85	204	97	620	N	N	Y	Y	N	N	N	N	N	N	N	Y	N	N
pfam00521	635	566	356	467	402	2426	N	N	N	N	N	N	N	N	N	N	N	N	N	N
pfam00525	0	1	0	0	0	1	N	N	N	N	N	N	N	N	N	N	N	N	N	N
pfam00528	37659	29456	14188	17698	12357	111358	N	N	N	N	N	N	N	N	N	Y	Y	N	N	N
pfam00529	463	311	80	734	259	1847	Y	N	Y	Y	N	N	N	N	N	N	N	N	Y	N
pfam00532	947	611	394	663	562	3177	Y	N	Y	Y	N	N	N	N	N	N	N	Y	N	N
pfam00533	323	297	187	272	222	1301	N	N	N	N	N	N	N	N	N	N	N	N	N	N
pfam00534	4719	4054	2089	2532	2474	15868	N	N	N	N	N	N	N	N	N	Y	Y	N	N	N
pfam00535	5061	4315	2261	2771	2603	17011	N	N	N	N	N	N	N	N	N	Y	Y	N	N	N
pfam00536	68	33	6	0	2	109	Y	N	N	N	N	N	N	N	N	Y	Y	N	N	Y
pfam00542	342	326	185	243	221	1317	Y	N	N	N	N	N	N	N	N	Y	Y	Y	N	N
pfam00543	494	296	253	242	271	1556	Y	Y	Y	N	N	Y	Y	N	N	N	N	N	N	Y
pfam00544	92	135	66	38	26	357	N	Y	N	N	Y	Y	N	N	Y	Y	Y	N	N	N
pfam00545	153	175	86	50	87	551	N	N	N	N	N	N	N	N	Y	Y	Y	N	N	Y
pfam00547	280	194	115	211	153	953	Y	N	Y	Y	N	N	N	N	N	N	N	N	N	N
pfam00549	685	615	382	481	459	2622	N	N	N	N	N	N	N	N	N	N	N	N	N	N
pfam00550	5069	4728	2867	4374	5369	22407	N	N	N	N	N	N	N	Y	N	N	N	N	N	N
pfam00551	1477	1154	761	1183	832	5407	N	N	N	Y	N	N	N	N	N	N	N	N	N	N
pfam00553	8	18	85	18	134	263	N	Y	N	N	N	Y	Y	Y	N	N	N	N	N	Y
pfam00555	0	1	0	0	0	1	N	N	N	N	N	N	N	N	N	N	N	N	N	N
pfam00556	0	0	6	8	0	14	N	Y	Y	Y	Y	Y	N	N	N	N	N	N	N	N
pfam00557	1839	1703	936	1124	1262	6864	N	N	N	N	N	N	N	Y	N	Y	Y	N	N	N
pfam00560	11	11	17	16	17	72	N	Y	N	N	N	Y	N	N	N	N	N	N	N	N
pfam00561	5016	4303	2824	3975	3671	19789	N	Y	N	Y	N	Y	N	Y	N	N	N	N	N	N
pfam00562	317	284	190	236	213	1240	N	N	N	N	N	N	N	N	N	N	N	N	N	N
pfam00563	5495	3035	2462	4349	1995	17336	Y	Y	N	Y	N	Y	N	N	N	N	N	N	N	Y
pfam00565	272	165	111	211	87	846	N	N	Y	Y	N	N	N	N	N	N	N	Y	N	N
pfam00570	543	506	309	466	397	2221	N	N	N	Y	N	N	N	N	N	N	N	N	N	N
pfam00571	6890	5437	3025	4664	4013	24029	N	N	N	N	N	N	N	N	N	N	N	N	N	N
pfam00572	316	285	174	236	213	1224	N	N	N	N	N	N	N	N	N	N	N	N	N	N
pfam00573	319	288	177	236	214	1234	N	N	N	N	N	N	N	N	N	N	N	N	N	N
pfam00574	755	754	387	446	444	2786	N	N	N	N	N	N	N	N	N	Y	Y	N	N	N
pfam00575	3356	2736	1743	2484	1979	12298	N	N	N	Y	N	N	N	N	N	N	N	N	N	N
pfam00576	315	208	159	237	151	1070	Y	N	Y	Y	N	N	N	N	N	N	N	N	N	N
pfam00577	691	578	360	603	742	2974	N	N	Y	N	N	N	N	Y	N	N	N	N	N	N
pfam00578	1988	1799	1035	1696	1453	7971	N	N	N	Y	N	N	N	Y	N	N	N	N	N	N
pfam00579	859	764	422	545	539	3129	N	N	N	N	N	N	N	N	N	Y	Y	N	N	N
pfam00580	1417	1179	713	1218	950	5477	N	N	N	Y	N	N	N	N	N	N	N	N	N	N
pfam00581	3188	2834	1953	2515	2293	12783	N	Y	N	N	N	Y	N	Y	N	N	N	N	N	N
pfam00582	2757	2207	1091	2554	2372	10981	N	N	N	Y	N	N	N	Y	N	N	N	N	N	N
pfam00583	7904	6872	3823	4938	3964	27501	N	N	N	N	N	N	N	N	N	Y	Y	N	N	N
pfam00584	313	273	170	223	204	1183	Y	N	N	N	N	N	N	N	N	N	N	N	N	Y
pfam00585	551	410	267	424	371	2023	Y	N	N	N	N	N	Y	Y	N	N	N	N	N	Y
pfam00586	1107	993	590	768	839	4297	N	N	N	N	N	N	N	Y	N	N	N	N	N	N
pfam00587	1153	1167	614	801	765	4500	N	N	N	N	N	N	N	N	N	Y	Y	N	N	N
pfam00588	1388	1158	776	984	1037	5343	N	N	N	N	N	N	N	Y	N	N	N	N	N	N
pfam00589	3662	3499	1829	3002	2676	14668	N	N	N	Y	N	N	N	Y	N	Y	Y	N	N	N
pfam00590	2232	1547	971	1646	1338	7734	N	N	N	Y	N	N	N	N	N	N	N	N	N	N
pfam00591	537	556	299	339	393	2124	N	N	N	N	N	N	N	Y	N	Y	Y	N	N	N
pfam00593	4178	3438	4103	5117	2627	19463	Y	Y	Y	Y	N	Y	N	N	N	N	N	N	N	N
pfam00595	359	191	145	214	209	1118	Y	N	Y	N	N	N	N	Y	N	N	N	N	N	N
pfam00596	1364	1099	653	837	811	4764	Y	N	N	N	N	N	N	N	N	N	N	N	N	N
pfam00609	0	1	0	0	0	1	N	N	N	N	N	N	N	N	N	N	N	N	N	N
pfam00614	128	60	24	16	56	284	Y	N	N	N	N	N	N	N	N	N	N	N	N	Y
pfam00615	4	0	1	0	0	5	N	N	N	N	N	N	N	N	N	N	N	N	N	N
pfam00622	15	16	5	3	4	43	N	N	N	N	N	N	N	N	N	Y	Y	N	N	N
pfam00623	549	522	326	463	357	2217	N	N	N	N	N	N	N	N	N	N	N	N	N	N
pfam00625	378	357	182	257	224	1398	N	N	N	N	N	N	N	N	N	Y	Y	N	N	N
pfam00627	1	0	1	0	0	2	N	N	N	N	N	N	N	N	N	N	N	N	N	N
pfam00629	1	2	0	2	0	5	N	N	N	N	N	N	N	N	N	N	N	N	N	N
pfam00633	179	134	27	279	108	727	N	N	Y	Y	N	N	N	N	N	N	N	Y	Y	N
pfam00636	24	67	12	11	12	126	N	N	N	N	N	N	N	N	Y	Y	Y	Y	Y	N
pfam00639	429	348	241	642	229	1889	N	N	Y	Y	N	N	N	N	N	N	N	Y	Y	N
pfam00643	0	0	3	0	0	3	N	Y	N	N	Y	Y	N	N	N	N	N	N	N	N
pfam00644	1	0	0	5	0	6	N	N	Y	Y	N	N	N	N	N	N	N	N	N	N
pfam00645	0	0	0	0	5	5	N	N	N	N	N	N	Y	Y	N	N	N	N	N	N
pfam00646	3	2	6	4	0	15	N	Y	N	N	N	Y	N	N	N	N	N	N	N	N
pfam00648	2	4	5	2	8	21	N	N	N	N	N	N	Y	Y	N	N	N	N	N	N
pfam00652	48	39	83	13	40	223	N	Y	N	N	N	Y	Y	N	N	N	N	N	N	Y
pfam00654	802	613	278	166	510	2369	Y	N	N	N	N	N	Y	Y	N	Y	Y	N	N	Y
pfam00656	256	82	106	100	33	577	Y	Y	Y	N	Y	Y	N	N	N	N	N	N	N	N
pfam00657	193	229	115	182	125	844	N	N	Y	N	N	N	N	N	N	Y	Y	Y	N	N
pfam00662	527	375	271	436	281	1890	N	N	Y	Y	N	N	Y	N	N	N	N	N	N	Y
pfam00664	3969	3517	1804	2502	1894	13686	N	N	N	N	N	N	N	N	N	Y	Y	N	N	N
pfam00665	1890	2170	1061	1144	1560	7825	N	N	Y	N	N	N	N	Y	N	Y	Y	N	N	N
pfam00667	194	257	98	120	224	893	N	N	N	N	N	N	Y	Y	Y	Y	Y	N	N	Y
pfam00668	3491	3270	2218	3565	3640	16184	Y	N	N	Y	N	N	Y	Y	N	N	N	N	N	Y
pfam00669	1012	597	435	464	204	2712	Y	Y	Y	N	N	Y	N	N	N	N	N	Y	N	N
pfam00670	355	298	200	232	212	1297	N	Y	N	N	N	Y	N	N	N	N	N	N	N	N
pfam00672	11522	9880	4695	10650	4863	41610	N	N	N	Y	N	N	N	N	N	Y	Y	N	N	N
pfam00673	316	284	176	237	213	1226	N	N	N	N	N	N	N	N	N	N	N	N	N	N
pfam00675	613	575	481	694	455	2818	N	Y	Y	Y	N	Y	Y	N	N	N	N	N	N	N
pfam00676	918	878	470	677	622	3565	N	N	N	N	N	N	N	N	N	Y	Y	N	N	N
pfam00677	677	610	355	476	454	2572	N	N	N	N	N	N	N	N	N	N	N	N	N	N
pfam00679	1264	1106	639	771	820	4600	N	N	N	N	N	N	N	Y	N	Y	Y	N	N	N
pfam00682	1475	1261	717	965	907	5325	N	N	N	N	N	N	N	N	N	Y	Y	N	N	N
pfam00684	317	269	183	239	272	1280	Y	N	N	N	Y	N	N	Y	N	N	N	N	N	Y
pfam00685	28	11	9	14	42	104	N	N	N	N	N	N	Y	Y	N	N	N	N	N	Y
pfam00686	29	59	17	76	36	217	N	N	Y	Y	N	N	N	N	Y	N	N	Y	Y	N
pfam00687	316	284	176	236	212	1224	N	N	N	N	N	N	N	N	N	N	N	N	N	N
pfam00688	1	4	1	0	0	6	N	N	N	N	N	N	N	N	Y	Y	Y	N	N	N
pfam00689	294	319	145	281	467	1506	N	N	Y	N	N	N	Y	Y	N	N	N	Y	N	N
pfam00690	322	343	164	327	344	1500	N	N	Y	Y	N	N	Y	Y	N	N	N	Y	N	N
pfam00691	2911	2064	1466	2577	1313	10331	Y	N	N	Y	N	N	N	N	N	N	N	N	N	N
pfam00692	531	455	310	439	382	2117	Y	N	N	N	N	N	N	N	N	N	N	N	N	N
pfam00694	934	794	599	741	565	3633	N	Y	N	N	N	Y	N	N	N	N	N	N	N	N
pfam00696	1719	1492	928	1328	1158	6625	N	N	N	N	N	N	N	Y	N	N	N	N	N	N
pfam00697	303	243	161	215	145	1067	Y	N	Y	N	N	N	N	N	N	N	N	N	N	N
pfam00698	856	843	434	594	1610	4337	N	N	N	N	N	N	N	Y	N	N	N	N	N	N
pfam00699	278	193	114	212	152	949	Y	N	Y	Y	N	N	N	N	N	N	N	N	N	N
pfam00700	871	494	357	369	136	2227	Y	Y	Y	N	N	Y	N	N	N	N	N	Y	N	N
pfam00701	2185	1315	790	877	825	5992	N	N	N	N	N	N	N	N	N	N	N	N	N	N
pfam00702	2185	1937	1054	2023	1894	9093	N	N	N	Y	N	N	N	Y	N	N	N	N	N	N
pfam00703	485	674	281	114	201	1755	Y	Y	N	N	N	Y	N	N	Y	Y	Y	N	N	Y
pfam00704	259	524	176	190	280	1429	N	N	N	N	N	N	Y	Y	Y	Y	Y	Y	N	N
pfam00707	324	342	180	242	218	1306	N	N	N	N	N	N	N	N	Y	Y	Y	Y	N	N
pfam00708	232	185	92	41	244	794	Y	N	N	N	N	N	Y	Y	N	N	N	N	N	Y
pfam00709	405	373	210	255	255	1498	N	N	N	N	N	N	N	N	N	Y	Y	N	N	N
pfam00710	389	320	229	412	305	1655	N	N	Y	Y	N	N	Y	Y	N	N	N	N	N	N
pfam00712	334	312	189	245	223	1303	N	N	N	N	N	N	N	N	N	N	N	N	N	N
pfam00717	1305	1076	748	1494	838	5461	N	N	N	Y	N	N	N	N	N	N	N	N	N	N
pfam00719	338	242	178	251	241	1250	N	N	Y	N	N	N	Y	Y	N	N	N	N	N	Y
pfam00720	0	0	10	0	0	10	N	Y	N	N	Y	Y	N	N	N	N	N	N	N	Y
pfam00722	220	250	121	68	202	861	N	N	N	N	Y	N	Y	Y	Y	Y	Y	N	N	Y
pfam00723	363	280	174	210	215	1242	Y	N	Y	N	N	N	N	N	N	N	N	N	N	N
pfam00724	2126	1688	995	1763	1089	7661	N	N	N	Y	N	N	N	N	N	N	N	N	N	N
pfam00725	1788	1491	868	1355	1167	6669	N	N	N	N	N	N	N	Y	N	N	N	N	N	N
pfam00728	250	276	120	68	97	811	Y	N	N	N	N	N	N	N	Y	Y	Y	N	N	N
pfam00730	1008	882	570	708	710	3878	N	Y	N	N	N	Y	N	Y	N	N	N	N	N	N
pfam00731	329	316	186	237	228	1296	N	N	N	N	N	N	N	N	N	N	N	N	N	N
pfam00732	1718	1247	847	1079	948	5839	Y	Y	Y	N	N	Y	N	N	N	N	N	N	N	N
pfam00733	323	475	254	366	389	1807	N	N	Y	N	N	N	Y	Y	N	Y	Y	Y	N	N
pfam00735	2	0	0	1	0	3	N	N	N	N	N	N	N	N	N	N	N	N	N	N
pfam00741	0	31	23	6	9	69	N	Y	N	N	Y	Y	N	N	Y	Y	Y	N	N	N
pfam00742	428	366	233	277	290	1594	N	N	N	N	N	N	N	N	N	N	N	N	N	N
pfam00743	306	290	188	330	538	1652	N	N	N	N	N	N	N	Y	N	N	N	N	N	N
pfam00745	237	270	147	230	212	1096	N	N	Y	N	N	N	Y	Y	Y	N	N	Y	N	N
pfam00746	6	24	17	3	5	55	N	Y	N	N	N	Y	N	N	Y	Y	Y	Y	N	N
pfam00749	857	738	467	700	501	3263	N	N	N	Y	N	N	N	N	N	N	N	N	N	N
pfam00750	434	392	217	259	256	1558	N	N	N	N	N	N	N	N	N	Y	Y	N	N	N
pfam00753	3520	3018	1675	2120	2260	12593	N	N	N	N	N	N	N	Y	N	Y	Y	N	N	N
pfam00754	426	1165	265	158	152	2166	N	N	N	N	N	N	N	N	Y	Y	Y	Y	Y	N
pfam00755	0	1	1	0	0	2	N	N	N	N	N	N	N	N	N	N	N	N	N	N
pfam00756	885	1032	478	482	1231	4108	N	N	N	N	N	N	N	Y	N	Y	Y	N	N	Y
pfam00759	26	78	57	15	14	190	N	Y	N	N	Y	Y	N	N	Y	Y	Y	Y	N	N
pfam00760	0	0	19	0	0	19	N	Y	N	N	Y	Y	N	N	N	N	N	N	N	Y
pfam00762	327	312	187	242	230	1298	N	N	N	N	N	N	N	N	N	N	N	N	N	N
pfam00763	419	356	233	301	226	1535	N	N	N	N	N	N	N	N	N	N	N	N	N	N
pfam00764	375	297	190	235	221	1318	N	N	N	N	N	N	N	N	N	N	N	N	N	N
pfam00765	305	113	61	88	70	637	Y	N	N	N	N	N	N	N	N	N	N	N	N	Y
pfam00766	730	503	320	437	225	2215	N	N	Y	N	Y	N	N	N	N	N	N	Y	N	N
pfam00768	1007	735	387	486	561	3176	Y	N	N	N	N	N	N	N	N	N	N	N	N	N
pfam00771	531	329	262	320	157	1599	Y	Y	Y	N	N	Y	N	N	N	N	N	Y	N	N
pfam00772	367	363	221	367	282	1600	N	N	N	Y	N	N	N	N	N	N	N	N	N	N
pfam00773	510	397	264	250	241	1662	Y	Y	Y	N	Y	Y	N	N	N	N	N	Y	N	N
pfam00775	1048	550	370	666	428	3062	Y	N	Y	Y	N	N	N	N	N	N	N	N	N	Y
pfam00777	6	1	3	2	0	12	N	N	N	N	N	N	N	N	N	N	N	N	N	N
pfam00781	307	388	266	283	373	1617	N	Y	Y	N	Y	Y	Y	Y	N	N	N	N	N	N
pfam00782	136	110	56	153	57	512	N	N	Y	Y	N	N	N	N	N	N	N	Y	N	N
pfam00791	1	4	1	0	0	6	N	N	N	N	N	N	N	N	Y	Y	Y	N	N	N
pfam00793	787	609	372	617	451	2836	Y	N	Y	Y	N	N	N	N	N	N	N	N	N	N
pfam00795	2046	1480	1050	1956	1068	7600	N	N	N	Y	N	N	N	N	N	N	N	N	N	N
pfam00797	180	182	95	172	186	815	N	N	Y	N	N	N	Y	Y	N	N	N	N	N	N
pfam00800	337	299	183	236	215	1270	N	N	N	N	N	N	N	N	N	N	N	N	N	N
pfam00801	116	243	70	56	72	557	N	N	N	N	N	N	N	N	Y	Y	Y	Y	Y	N
pfam00805	542	590	420	601	383	2536	N	Y	Y	Y	N	Y	N	N	N	N	N	Y	N	N
pfam00809	641	569	369	480	544	2603	N	N	N	N	N	N	N	Y	N	N	N	N	N	N
pfam00813	471	323	240	317	152	1503	Y	Y	Y	N	N	Y	N	N	N	N	N	Y	N	N
pfam00814	632	569	358	473	427	2459	N	N	N	N	N	N	N	N	N	N	N	N	N	N
pfam00815	366	316	242	276	225	1425	N	Y	N	N	N	Y	N	N	N	N	N	N	N	N
pfam00816	964	752	309	149	344	2518	Y	N	N	N	N	N	Y	N	N	Y	Y	N	N	Y
pfam00817	885	756	447	597	711	3396	N	N	N	N	N	N	N	Y	N	N	N	N	N	N
pfam00818	140	0	87	261	0	488	N	Y	Y	Y	N	Y	N	N	N	N	N	Y	N	N
pfam00821	118	127	86	33	104	468	N	Y	N	N	Y	Y	Y	Y	Y	Y	Y	N	N	Y
pfam00823	13	112	25	162	3586	3898	N	N	N	N	N	N	Y	Y	N	N	N	N	N	Y
pfam00825	294	267	165	195	191	1112	Y	N	N	N	N	N	N	N	Y	N	N	N	N	N
pfam00828	315	283	175	236	212	1221	N	N	N	N	N	N	N	N	N	N	N	N	N	N
pfam00829	309	283	180	235	211	1218	N	N	N	N	N	N	N	N	N	N	N	N	N	N
pfam00830	314	289	189	247	262	1301	N	N	N	N	N	N	N	Y	N	N	N	N	N	N
pfam00831	316	284	172	236	212	1220	N	N	N	N	N	N	N	N	N	N	N	N	N	N
pfam00834	412	330	205	247	288	1482	N	N	N	N	N	N	N	Y	N	N	N	N	N	N
pfam00837	0	0	0	0	1	1	N	N	N	N	N	N	N	N	N	N	N	N	N	N
pfam00838	0	0	0	0	1	1	N	N	N	N	N	N	N	N	N	N	N	N	N	N
pfam00839	36	7	1	2	0	46	Y	N	N	N	N	N	N	N	N	N	N	N	N	Y
pfam00842	537	475	246	312	321	1891	N	N	N	N	N	N	N	N	N	Y	Y	N	N	N
pfam00847	16	12	9	7	14	58	N	N	N	N	N	N	N	N	N	N	N	N	N	N
pfam00848	940	730	376	609	883	3538	Y	N	Y	N	N	N	Y	Y	N	N	N	N	N	Y
pfam00849	1901	1744	1062	1545	1226	7478	N	N	N	Y	N	N	N	N	N	N	N	N	N	N
pfam00850	546	392	305	550	229	2022	Y	Y	Y	Y	N	Y	N	N	N	N	N	N	N	N
pfam00852	3	1	4	0	0	8	N	Y	N	N	Y	Y	N	N	N	N	N	N	N	N
pfam00854	297	383	210	142	371	1403	N	N	N	N	Y	N	Y	Y	Y	Y	Y	N	N	Y
pfam00856	201	158	80	78	38	555	N	N	N	N	N	N	N	N	Y	Y	Y	Y	N	N
pfam00857	2478	1881	1088	1905	1411	8763	N	N	N	Y	N	N	N	N	N	N	N	Y	N	N
pfam00860	1123	1021	636	1187	755	4722	N	N	Y	Y	N	N	N	N	Y	N	N	Y	N	N
pfam00861	309	284	174	236	205	1208	N	N	Y	N	N	N	N	N	Y	N	N	Y	N	N
pfam00866	358	310	139	303	235	1345	N	N	Y	Y	N	N	Y	N	N	N	N	N	N	N
pfam00871	338	254	120	129	224	1065	Y	N	N	N	N	N	Y	Y	Y	N	N	N	N	Y
pfam00872	543	471	561	284	562	2421	Y	Y	N	N	N	Y	Y	Y	N	N	N	N	N	Y
pfam00873	3869	2654	2062	2876	1651	13112	Y	Y	Y	Y	N	Y	N	N	Y	N	N	Y	N	N
pfam00874	545	685	234	112	498	2074	N	N	N	N	N	N	Y	Y	Y	Y	Y	N	N	N
pfam00875	269	222	177	227	200	1095	N	Y	Y	N	Y	Y	Y	N	N	N	N	N	N	N
pfam00877	917	1041	578	872	928	4336	N	N	N	N	N	N	Y	Y	N	Y	Y	N	N	Y
pfam00881	1773	1730	791	1171	1435	6900	N	N	N	N	N	N	N	Y	N	Y	Y	N	N	N
pfam00882	13	30	1	6	1	51	N	N	N	N	N	N	N	N	Y	Y	Y	Y	Y	N
pfam00883	434	332	250	256	276	1548	N	Y	Y	N	N	Y	N	N	N	N	N	N	N	Y
pfam00884	1397	1364	769	1331	1108	5969	N	N	Y	Y	N	N	Y	Y	N	N	N	N	N	N
pfam00885	449	330	245	373	231	1628	N	N	N	Y	N	N	N	N	N	N	N	N	N	N
pfam00886	316	282	175	236	212	1221	N	N	N	N	N	N	N	N	N	N	N	N	N	N
pfam00887	96	76	46	8	26	252	Y	Y	N	N	Y	Y	N	N	Y	Y	Y	N	N	Y
pfam00889	317	285	180	237	213	1232	N	N	N	N	N	N	N	N	N	N	N	N	N	N
pfam00890	1392	1344	747	843	1637	5963	N	N	N	N	N	N	N	Y	N	N	N	N	N	N
pfam00891	121	104	47	60	202	534	N	N	N	N	N	N	Y	Y	N	N	N	N	N	Y
pfam00892	11530	7731	5163	8691	4648	37763	Y	N	N	Y	N	N	N	N	N	N	N	Y	N	N
pfam00893	926	864	438	744	673	3645	Y	N	Y	N	N	N	N	Y	N	Y	Y	N	N	N
pfam00899	878	764	461	695	624	3422	N	N	N	N	N	N	N	Y	N	N	N	N	N	N
pfam00902	344	331	186	263	224	1348	N	N	N	N	N	N	N	N	N	Y	Y	N	N	N
pfam00903	5068	4252	2344	2564	2882	17110	N	N	N	N	N	N	N	N	N	Y	Y	N	N	N
pfam00905	2119	1883	1142	1420	1315	7879	N	Y	N	N	N	Y	N	N	N	Y	Y	N	N	N
pfam00908	428	348	214	324	270	1584	N	N	Y	N	N	N	N	N	N	N	N	Y	N	N
pfam00909	501	439	305	479	359	2083	N	N	N	Y	N	N	N	N	N	N	N	N	N	N
pfam00910	2	3	1	0	0	6	N	N	N	N	N	N	N	N	N	N	N	N	N	N
pfam00912	1565	1165	759	996	748	5233	N	N	N	N	N	N	N	N	N	N	N	N	N	N
pfam00916	1009	814	471	1012	711	4017	N	N	N	Y	N	N	N	Y	N	N	N	N	N	N
pfam00919	622	562	345	451	347	2327	N	N	N	N	N	N	N	N	N	Y	Y	N	N	N
pfam00920	1283	831	675	678	413	3880	N	Y	N	N	N	Y	N	N	N	N	N	N	N	Y
pfam00923	422	368	262	304	344	1700	Y	Y	N	N	N	Y	N	Y	N	N	N	N	N	Y
pfam00924	1864	1171	814	1613	1013	6475	N	N	N	Y	N	N	N	N	N	N	N	N	N	N
pfam00925	625	541	305	528	387	2386	N	N	N	Y	N	N	N	N	N	N	N	N	N	N
pfam00926	557	424	235	334	318	1868	N	N	N	N	N	N	N	N	N	N	N	N	N	N
pfam00929	1362	1258	780	1538	953	5891	N	N	N	Y	N	N	N	N	N	N	N	N	N	N
pfam00930	67	126	91	49	68	401	N	Y	N	N	Y	Y	N	N	Y	Y	Y	N	N	N
pfam00931	79	84	99	31	89	382	N	Y	N	N	N	Y	N	Y	N	N	N	N	N	N
pfam00932	137	272	81	85	58	633	N	N	N	N	N	N	N	N	Y	Y	Y	Y	Y	N
pfam00933	1096	1147	645	689	636	4213	N	Y	N	N	N	Y	N	N	N	Y	Y	N	N	N
pfam00934	9	42	12	97	3979	4139	N	N	N	N	N	N	Y	Y	N	N	N	N	N	Y
pfam00936	238	222	23	54	475	1012	N	N	N	N	N	N	Y	Y	N	N	N	N	N	Y
pfam00939	156	124	82	110	217	689	N	N	Y	N	N	N	N	Y	N	N	N	N	N	N
pfam00940	5	6	3	8	1	23	N	N	Y	N	N	N	N	N	N	N	N	N	N	N
pfam00941	790	511	362	388	298	2349	Y	Y	Y	N	N	Y	N	N	N	N	N	N	N	N
pfam00942	64	149	24	26	52	315	N	N	N	N	N	N	N	N	Y	Y	Y	N	Y	N
pfam00950	666	497	280	548	418	2409	Y	N	Y	Y	N	N	N	N	N	N	N	N	N	N
pfam00953	656	700	364	472	487	2679	N	N	N	N	N	N	N	Y	N	Y	Y	N	N	N
pfam00955	0	0	0	2	1	3	N	N	N	N	N	N	N	N	N	N	N	N	N	N
pfam00958	320	290	180	240	214	1244	N	N	N	N	N	N	N	N	N	N	N	N	N	N
pfam00959	260	149	104	69	186	768	Y	N	N	N	N	N	Y	Y	N	N	N	N	N	Y
pfam00960	0	0	0	1	1	2	N	N	N	N	N	N	N	N	N	N	N	N	N	N
pfam00961	0	0	1	0	0	1	N	N	N	N	N	N	N	N	N	N	N	N	N	N
pfam00962	328	254	218	222	221	1243	N	Y	Y	N	N	Y	Y	N	N	N	N	N	N	Y
pfam00963	46	124	11	10	12	203	N	N	N	N	N	N	N	N	Y	Y	Y	Y	Y	N
pfam00965	7	28	2	3	1	41	N	N	N	N	N	N	N	N	Y	Y	Y	Y	Y	N
pfam00970	1886	1484	869	1648	1463	7350	N	N	N	Y	N	N	N	Y	N	N	N	N	N	N
pfam00975	738	620	405	752	741	3256	Y	N	Y	Y	N	N	Y	Y	N	N	N	N	N	Y
pfam00977	695	595	380	505	436	2611	N	N	N	N	N	N	N	N	N	N	N	N	N	N
pfam00982	391	266	134	80	191	1062	Y	N	N	N	N	N	Y	N	N	Y	Y	N	N	Y
pfam00984	793	733	424	641	490	3081	Y	N	N	Y	N	N	N	N	N	Y	Y	N	N	N
pfam00986	625	546	351	455	354	2331	N	Y	N	N	N	Y	N	N	N	N	N	N	N	N
pfam00988	317	286	188	236	211	1238	N	N	N	N	N	N	N	N	N	N	N	N	N	N
pfam00989	2172	1545	1128	1854	869	7568	Y	Y	N	Y	N	Y	N	N	N	N	N	N	N	N
pfam00990	8895	5339	3986	7333	2987	28540	Y	N	N	Y	N	N	N	N	N	N	N	N	N	Y
pfam00994	1097	934	553	792	835	4211	Y	N	N	N	N	N	N	Y	N	N	N	N	N	Y
pfam00999	1918	1479	956	1511	1212	7076	N	N	N	Y	N	N	N	N	N	N	N	N	N	N
pfam01000	316	284	172	236	212	1220	N	N	N	N	N	N	N	N	N	N	N	N	N	N
pfam01007	74	88	4	12	31	209	Y	N	N	N	N	N	N	N	Y	Y	Y	N	N	N
pfam01008	138	141	80	186	99	644	N	N	Y	Y	N	N	N	N	N	N	N	Y	N	N
pfam01010	37	36	14	8	13	108	Y	N	N	N	N	N	N	N	Y	Y	Y	N	N	N
pfam01011	768	377	320	573	463	2501	Y	N	Y	Y	N	N	N	Y	N	N	N	N	N	N
pfam01012	1433	1000	634	870	446	4383	N	N	Y	N	Y	N	N	N	N	N	N	Y	N	N
pfam01014	26	75	45	22	20	188	N	Y	N	N	Y	Y	N	N	Y	Y	Y	Y	N	N
pfam01016	316	284	182	235	211	1228	N	N	N	N	N	N	N	N	N	N	N	N	N	N
pfam01018	315	285	182	236	212	1230	N	N	N	N	N	N	N	N	N	N	N	N	N	N
pfam01019	880	590	397	473	406	2746	Y	N	Y	N	N	N	N	N	N	N	N	N	N	Y
pfam01022	915	1041	499	645	814	3914	N	N	Y	N	N	N	N	Y	N	Y	Y	Y	N	N
pfam01024	4	8	8	7	17	44	N	N	N	N	N	N	Y	Y	N	N	N	N	N	N
pfam01025	318	291	181	237	220	1247	N	N	N	N	N	N	N	N	N	N	N	N	N	N
pfam01026	658	598	373	663	475	2767	N	N	N	Y	N	N	N	N	N	N	N	N	N	N
pfam01027	368	187	156	208	173	1092	Y	N	Y	N	N	N	N	N	N	N	N	N	N	N
pfam01028	234	153	126	158	128	799	Y	N	N	N	Y	N	N	N	N	N	N	N	N	Y
pfam01029	562	509	320	458	398	2247	N	N	N	N	N	N	N	N	N	N	N	N	N	N
pfam01030	2	0	0	0	0	2	N	N	N	N	N	N	N	N	N	N	N	N	N	N
pfam01032	1853	1856	961	1013	1004	6687	Y	N	Y	N	N	N	N	N	Y	Y	Y	Y	N	N
pfam01035	948	830	506	745	611	3640	N	N	N	N	N	N	N	N	N	N	N	N	N	N
pfam01036	5	2	2	2	1	12	N	N	N	N	N	N	N	N	N	N	N	N	N	N
pfam01037	4211	2596	1605	2219	1473	12104	N	N	N	N	N	N	N	N	N	N	N	N	N	N
pfam01039	912	762	592	836	923	4025	N	Y	N	Y	N	Y	N	Y	N	N	N	N	N	N
pfam01040	930	871	517	770	672	3760	N	N	N	N	N	N	N	Y	N	N	N	N	N	N
pfam01041	811	685	452	589	367	2904	Y	Y	N	N	N	Y	N	N	N	N	N	N	N	N
pfam01042	2150	1411	1163	1576	976	7276	Y	Y	N	Y	N	Y	N	N	N	N	N	N	N	N
pfam01043	334	324	196	254	287	1395	N	N	N	N	N	N	N	Y	N	N	N	N	N	N
pfam01047	3167	2967	1354	1482	1695	10665	N	N	N	N	N	N	N	N	N	Y	Y	N	N	N
pfam01048	986	999	471	503	764	3723	N	N	N	N	N	N	N	Y	N	Y	Y	N	N	N
pfam01050	646	502	260	448	222	2078	Y	N	Y	Y	N	N	N	N	Y	Y	Y	Y	N	N
pfam01051	207	143	68	24	107	549	Y	N	N	N	N	N	N	Y	N	Y	Y	N	N	Y
pfam01052	774	569	422	547	249	2561	Y	Y	Y	Y	N	Y	N	N	N	N	N	Y	N	N
pfam01053	1374	1073	731	784	745	4707	N	Y	N	N	N	Y	N	N	N	N	N	N	N	N
pfam01055	208	283	123	65	121	800	N	N	N	N	N	N	N	N	Y	Y	Y	N	N	N
pfam01057	1	0	0	0	0	1	N	N	N	N	N	N	N	N	N	N	N	N	N	N
pfam01058	453	311	192	243	382	1581	Y	N	Y	N	N	N	Y	Y	N	N	N	N	N	Y
pfam01059	46	39	38	4	16	143	Y	Y	N	N	Y	Y	N	N	N	N	N	N	N	Y
pfam01061	1053	1117	625	683	1091	4569	N	N	N	N	N	N	N	Y	N	Y	Y	N	N	N
pfam01062	325	270	165	244	210	1214	Y	N	N	N	N	N	N	N	N	N	N	N	N	N
pfam01063	975	794	497	540	523	3329	N	Y	N	N	N	Y	N	N	N	Y	Y	N	N	N
pfam01066	976	832	531	780	631	3750	N	N	N	Y	N	N	N	N	N	N	N	N	N	N
pfam01068	796	564	339	403	418	2520	Y	N	N	N	N	N	N	N	N	N	N	N	N	N
pfam01070	582	467	293	337	514	2193	N	N	N	N	N	N	N	Y	N	N	N	N	N	N
pfam01071	321	293	182	238	214	1248	N	N	N	N	N	N	N	N	N	N	N	N	N	N
pfam01073	27	41	21	23	83	195	N	N	N	N	N	N	Y	Y	N	N	N	N	N	Y
pfam01074	172	340	57	61	111	741	N	N	N	N	N	N	Y	N	Y	Y	Y	N	Y	Y
pfam01075	1086	745	413	433	639	3316	N	N	Y	N	N	N	Y	Y	N	N	N	N	N	N
pfam01076	2	4	3	3	6	18	N	N	N	N	N	N	N	N	N	N	N	N	N	N
pfam01077	1242	1030	560	1090	811	4733	Y	N	N	Y	N	N	N	N	N	N	N	N	N	Y
pfam01078	344	317	208	260	235	1364	N	N	Y	N	N	N	N	N	N	N	N	N	N	N
pfam01079	0	0	2	0	0	2	N	Y	N	N	Y	Y	N	N	N	N	N	N	N	N
pfam01081	626	503	293	388	279	2089	Y	N	Y	N	N	N	N	N	Y	Y	Y	Y	N	N
pfam01083	36	146	26	109	768	1085	N	N	N	N	N	N	Y	Y	N	N	N	N	N	Y
pfam01084	317	294	179	246	259	1295	N	N	N	N	N	N	N	Y	N	N	N	N	N	N
pfam01085	0	1	0	0	0	1	N	N	N	N	N	N	N	N	N	N	N	N	N	N
pfam01087	75	142	52	35	129	433	N	N	N	N	N	N	Y	Y	Y	Y	Y	N	N	N
pfam01094	0	2	2	0	0	4	N	N	N	N	N	N	N	N	N	N	N	N	N	N
pfam01095	79	146	60	36	71	392	N	N	N	N	N	N	N	N	Y	Y	Y	N	N	N
pfam01098	623	723	384	499	454	2683	N	N	N	N	N	N	N	N	N	Y	Y	N	N	N
pfam01103	800	574	402	601	410	2787	Y	N	Y	Y	N	N	N	N	N	N	N	N	N	N
pfam01106	247	235	124	226	227	1059	N	N	Y	N	N	N	N	Y	N	N	N	Y	N	N
pfam01112	174	191	106	59	137	667	Y	N	N	N	N	N	Y	Y	Y	Y	Y	N	N	Y
pfam01113	398	398	203	285	605	1889	N	N	N	N	N	N	N	Y	N	N	N	N	N	N
pfam01116	395	410	222	256	363	1646	N	N	Y	N	N	N	Y	Y	N	Y	Y	Y	N	N
pfam01117	0	0	0	1	0	1	N	N	N	N	N	N	N	N	N	N	N	N	N	N
pfam01118	987	869	521	776	728	3881	N	N	N	N	N	N	N	Y	N	N	N	N	N	N
pfam01119	296	233	140	212	137	1018	Y	N	Y	N	N	N	N	N	N	N	N	Y	N	N
pfam01120	194	276	97	37	59	663	Y	N	N	N	N	N	N	N	Y	Y	Y	N	N	N
pfam01121	321	295	183	237	214	1250	N	N	N	N	N	N	N	N	N	N	N	N	N	N
pfam01124	332	213	200	334	132	1211	Y	Y	Y	Y	N	Y	N	N	N	N	N	N	N	N
pfam01126	166	146	112	247	99	770	N	N	Y	Y	N	N	N	N	N	N	N	Y	N	N
pfam01127	587	479	324	436	354	2180	Y	N	N	N	N	N	N	N	N	N	N	N	N	N
pfam01128	311	270	180	228	201	1190	Y	N	N	N	N	N	N	N	N	N	N	N	N	Y
pfam01129	6	3	2	4	10	25	N	N	N	N	N	N	Y	Y	N	N	N	N	N	N
pfam01131	518	555	293	595	427	2388	N	N	N	Y	N	N	N	N	N	N	N	N	N	N
pfam01132	363	320	194	254	264	1395	N	N	N	N	N	N	N	Y	N	N	N	N	N	N
pfam01134	413	320	190	225	146	1294	Y	N	Y	N	N	N	N	N	N	Y	Y	Y	N	N
pfam01135	624	337	253	240	175	1629	Y	Y	Y	N	N	Y	N	N	N	N	N	N	N	N
pfam01136	367	480	187	565	335	1934	N	N	Y	Y	N	N	N	N	N	Y	Y	Y	Y	N
pfam01137	22	20	19	35	21	117	N	N	Y	Y	N	N	N	N	N	N	N	N	N	N
pfam01138	938	824	520	693	615	3590	N	N	N	N	N	N	N	N	N	N	N	N	N	N
pfam01139	246	287	100	169	187	989	N	N	N	N	N	N	N	Y	Y	Y	Y	Y	N	N
pfam01142	187	135	96	357	162	937	N	N	Y	Y	N	N	N	N	N	N	N	Y	N	N
pfam01144	1245	916	669	898	684	4412	N	Y	N	N	N	Y	N	N	N	N	N	N	N	Y
[truncated: 8,031 more rows]
