# Supplementary material for: Genomic evidence of symbiotic adaptations in fungus-associated bacteria
Source: iScience. 2025 Mar 20;28(4):112253. doi: 10.1016/j.isci.2025.112253 (PMC12023794; doi:10.1016/j.isci.2025.112253)
Supplement: Table S4. List of genes from the “Carbohydrate metabolism and transport” category that are more abundant in fungal-associated compared to plant-associated bacterial genomes (refer to Figure 2C) [file mmc5.xlsx]

## Sheet: Leht1
List of "Carbohydrate metabolism and transport" category genes that are more abundant in fungi- as compared to plant -associated bacterial genomes					Pairwise comparison
Orthologue	Name	Symbol	Pathway	EC number	Mean_Fungi	Mean_Plants	ci.lower	ci.upper	p.value
COG0148	Enolase	Eno	Glycolysis	4.2.1.11	1.3209877	1.09589041	0.0137234484	0.4364710	0.0370967
COG2133	Glucose/arabinose dehydrogenase, beta-propeller fold	YliI	Glycolysis	1.1. 1.47	2.2111111	1.61437908	0.1280903498	1.0653737	0.0130543
COG3934	Endo-1,4-beta-mannosidase			3.2.1.78	0.1904762	0.02857143	0.0495030203	0.2743065	0.00521917
COG0469	Pyruvate kinase	PykF	Glycolysis	2.7.1.40	1.6282051	1.27142857	0.0990768706	0.6144762	0.00715907
COG3429	Glucose-6-phosphate dehydrogenase	OpcA	Glycolysis	1.1.1.49	0.1830986	0.05732484	0.0190487368	0.2324988	0.0214288
COG0126	3-phosphoglycerate kinase	Pgk	Glycolysis	2.7.2.3	1.0810811	0.93827160	0.0000365476	0.2855824	0.0499427
COG1109	Phosphomannomutase	ManB/algC	Glycolysis / Gluconeogenesis	5.4.2.8, 5.4.2.2	2.3684211	1.93975904	0.1487310406	0.7085930	0.00308186
COG0363	6-phosphogluconolactonase/Glucosamine-6-phosphate isomerase/deaminase	NagB	Glycolysis	3.5.99.6	0.8536585	0.61494253	0.0236931635	0.4537389	0.0298503
COG0153	Galactokinase	GalK K	Galactose to Glucose	2.7.1.6	0.3896104	0.21383648	0.0134882652	0.3380596	0.0340045
COG2190	Phosphotransferase system IIA	NagE	Carbohydrate transport		0.1645570	0.04938272	0.0001991503	0.2301493	0.0496126
COG0391	gluconeogenesis factor, CofD		Gluconeogenesis		0.4533333	0.17500000	0.0966474448	0.4600192	0.00304007
COG2160	L-arabinose isomerase	AraA	L-arabinose to L-ribulose	5.3.1.4	0.4000000	0.18934911	0.0317059416	0.3895958	0.0215484
COG0738	Fucose permease	FucP			2.2784810	1.57668712	0.0684430283	1.3351448	0.0302489
COG1554	Trehalose and maltose hydrolase	ATH1	Trehalose catabolism	3.2.1.28	0.4788732	0.26875000	0.0015043574	0.4187421	0.0483951
COG1494	Fructose-1,6-bisphosphatase	GlpX	Glucogenesis	3.1.3.11	0.4235294	0.19496855	0.0872741191	0.3698476	0.0017249
COG2120	N-acetylglucosaminyl deacetylase	LmbE	Chitin degradation	3.5.1.33	1.1686747	0.59627329	0.2656194012	0.8791834	0.000338537
