# Supplementary material for: Genomic evidence of symbiotic adaptations in fungus-associated bacteria
Source: iScience. 2025 Mar 20;28(4):112253. doi: 10.1016/j.isci.2025.112253 (PMC12023794; doi:10.1016/j.isci.2025.112253)
Supplement: Table S5. List of plant and fungal substrates along with their corresponding acting enzymes (refer to Figure 3) [file mmc6.xlsx]

## Sheet: Sheet1
		Category	CAZyme family	Substrate	Enzyme name	EC number			References
		PCWDEs	GH12	Cellulose	Cellulases				https://www.frontiersin.org/articles/10.3389/fbioe.2020.00356/full#:~:text=Cell%20Wall%20Degrading%20Enzymes%20(CWDEs,of%20CWDEs%20for%20industrial%20applications.
		PCWDEs	GH65	Cellulose	Cellulases				https://www.osti.gov/pages/servlets/purl/1716726
		PCWDEs	GH1	Cellulose	β-glucosidase	3.2.1.21			https://www.ncbi.nlm.nih.gov/pmc/articles/PMC3772060/#pone.0072572.s002
		PCWDEs	GH3	Cellulose	β-glucosidase	3.2.1.21			https://www.ncbi.nlm.nih.gov/pmc/articles/PMC7200985/
		PCWDEs	GH5	Cellulose	Endo-β-1,4-glucanase	3.2.1.4			https://www.ncbi.nlm.nih.gov/pmc/articles/PMC5979026/#:~:text=Lignocellulolytic%20enzymes%20are%20carbohydrate%20active,hemicellulases%20and%20lignin%2Dmodifying%20enzymes.
		PCWDEs	GH6	Cellulose	Endo-β-1,4-glucanase	3.2.1.4			https://bmcmicrobiol.biomedcentral.com/articles/10.1186/s12866-016-0761-0#Sec1
		PCWDEs	GH6	Cellulose	Cellobiohydrolase	3.2.1.91			https://journals.iucr.org/d/issues/2021/05/00/jc5037/
		PCWDEs	GH7	Cellulose	Endo-β-1,4-glucanase	3.2.1.4			https://academic.oup.com/femsle/article/348/1/19/563190
		PCWDEs	GH7	Cellulose	Cellobiohydrolase	3.2.1.176			https://www.ncbi.nlm.nih.gov/pmc/articles/PMC5806127/
		PCWDEs	GH12	Cellulose	Endo-β-1,4-glucanase	3.2.1.4
		PCWDEs	GH45	Cellulose	Endo-β-1,4-glucanase	3.2.1.4
		PCWDEs	GH51	Cellulose	Endo-β-1,4-glucanase	3.2.1.4
		PCWDEs	GH74	Cellulose	Endo-β-1,4-glucanase	3.2.1.4
		PCWDEs	GH131	Cellulose	Exo-β-1,3/1,4/1,6-glucanase	3.2.1.-
		PCWDEs	CE1	Hemicellulose	Acetyl xylan esterase	3.1.1.72
		PCWDEs	CE1	Hemicellulose	Feruloyl esterase	3.1.1.73
		PCWDEs	CE2	Hemicellulose	Acetyl xylan esterase	3.1.1.72
		PCWDEs	CE3	Hemicellulose	Acetyl xylan esterase	3.1.1.72
		PCWDEs	CE4	Hemicellulose	Acetyl xylan esterase	3.1.1.72
		PCWDEs	CE5	Hemicellulose	Acetyl xylan esterase	3.1.1.72
		PCWDEs	CE12	Hemicellulose	Acetyl pectin esterase	3.1.1.72
		PCWDEs	GH1	Hemicellulose	β-xylosidase	3.2.1.37
		PCWDEs	GH2	Hemicellulose	β-mannosidase	3.2.1.25
		PCWDEs	GH3	Hemicellulose	β-xylosidase	3.2.1.37
		PCWDEs	GH5	Hemicellulose	Endo-β-1,4-xylanase	3.2.1.8
		PCWDEs	GH10	Hemicellulose	Endo-β-1,4-xylanase	3.2.1.8
		PCWDEs	GH11	Hemicellulose	Endo-β-1,4-xylanase	3.2.1.8
		PCWDEs	GH12	Hemicellulose	Xyloglucanase	3.2.1.151
		PCWDEs	GH16	Hemicellulose	Xyloglucanase	3.2.1.151
		PCWDEs	GH27	Hemicellulose	α-galactosidase	3.2.1.22
		PCWDEs	GH27	Hemicellulose	α-N-acetylgalactosaminidase	3.2.1.49
		PCWDEs	GH31	Hemicellulose	α-xylosidase	3.2.1.177
		PCWDEs	GH35	Hemicellulose	β-galactosidase	3.2.1.23
		PCWDEs	GH36	Hemicellulose	α-galactosidase	3.2.1.22
		PCWDEs	GH36	Hemicellulose	α-N-acetylgalactosaminidase	3.2.1.49
		PCWDEs	GH43	Hemicellulose	β-xylosidase	3.2.1.37
		PCWDEs	GH51	Hemicellulose	β-xylosidase	3.2.1.37
		PCWDEs	GH74	Hemicellulose	Xyloglucanase	3.2.1.151
		PCWDEs	GH95	Hemicellulose	α-1,2-L-fucosidase	3.2.1.63
		PCWDEs	GH115	Hemicellulose	Xylan α-1,2-glucuronidase	3.2.1.131
		PCWDEs	GH131	Hemicellulose	Exo-β-1,3/1,4/1,6-glucanase
		PCWDEs	CE5	Cutin	Cutinase	3.1.1.74
		PCWDEs	GH3	Hemicellulose	Glucan 1,4-β-glucosidase	3.2.1.74
		Oligosaccharides	GH33	Oligosaccharides	Exo-α-sialidase	3.2.1.18
		Oligosaccharides	GH38	Oligosaccharides	α-mannosidase	3.2.1.24
		Oligosaccharides	GH47	Oligosaccharides	α-mannosidase	3.2.1.113
		Oligosaccharides	GH63	Oligosaccharides	α-glucosidase	3.2.1.106
		Oligosaccharides	GH76	Oligosaccharides	α-1,6-mannanase	3.2.1.101
		Oligosaccharides	GH99	Oligosaccharides	Endo-α-1,2-mannosidase	3.2.1.130
		Oligosaccharides	GH125	Oligosaccharides	Exo-α-1,6-mannosidase	3.2.1.-
		Oligosaccharides	GH127	Oligosaccharides	β-L-arabinofuranosidase	3.2.1.185
		PCWDEs	CE8	Pectin	Pectin methylesterase	3.1.1.11
		PCWDEs	CE12	Pectin	Pectin acetylesterase	3.1.1.-
		PCWDEs	GH1	Pectin	β-galactosidase	3.2.1.23
		PCWDEs	GH2	Pectin	β-glucuronidase	3.2.1.31
		PCWDEs	GH3	Pectin	Exo-β-1,4-glucanase	3.2.1.74
		PCWDEs	GH5	Pectin	Exo-β-1,4-glucanase	3.2.1.74
		PCWDEs	GH28	Pectin	Polygalacturonase	3.2.1.15
		PCWDEs	GH35	Pectin	Exo-β-1,4-galactanase	3.2.1.-
		PCWDEs	GH43	Pectin	α-L-arabinofuranosidase	3.2.1.55
		PCWDEs	GH53	Pectin	Endo-β-1,4-galactanase	3.2.1.89
		PCWDEs	GH78	Pectin	α-L-rhamnosidase	3.2.1.40
		PCWDEs	GH79	Pectin	β-glucuronidase	3.2.1.31
		PCWDEs	GH93	Pectin	Exo-α-L-1,5-arabinanase	3.2.1.-
		PCWDEs	GH105	Pectin	Rhamnogalacturonyl hydrolase	3.2.1.172
		PCWDEs	PL1	Pectin	Pectate lyase	4.2.2.2
		PCWDEs	PL3	Pectin	Pectate lyase	4.2.2.2
		PCWDEs	PL4	Pectin	Rhamnogalacturonan lyase	4.2.2.-
		PCWDEs	PL9	Pectin	Pectate lyase	4.2.2.2
		PCWDEs	PL9	Pectin	Exopolygalacturonate lyase	4.2.2.9
		PCWDEs	PL20	Pectin	Endo-β-1,4-glucuronan lyase	4.2.2.14
		PCWDEs	PL22	Pectin	Oligogalacturonate lyase	4.2.2.6
		Polysaccharides	CE9	Polysaccharides	N-acetylglucosamine 6-phosphate	3.5.1.25
		Polysaccharides	CE9	Polysaccharides	Deacetylase	3.5.1.80
		Polysaccharides	CE14	Polysaccharides	N-acetylglucosaminylphosphatidy-linositol deacetylase	3.5.1.89
		Polysaccharides	CE16	Polysaccharides	Acetylesterase	3.1.1.6
		Polysaccharides	GH13	Polysaccharides	α-amylase	3.2.1.1
		Polysaccharides	GH15	Polysaccharides	Glucoamylase	3.2.1.3
		Polysaccharides	GH17	Polysaccharides	Endo-1,3-β-glucosidase	3.2.1.39
		Polysaccharides	GH24	Polysaccharides	Lysozyme	3.2.1.17
		Polysaccharides	GH55	Polysaccharides	Endo-1,3-β-glucosidase	3.2.1.39
		Polysaccharides	GH64	Polysaccharides	Endo-1,3-β-glucosidase	3.2.1.39
		Polysaccharides	GH71	Polysaccharides	α-1,3-glucanase	3.2.1.59
		Polysaccharides	GH72	Polysaccharides	β-1,3-glucanosyltransglycosylase	2.4.1.-
		Polysaccharides	GH75	Polysaccharides	Chitosanase	3.2.1.132
		Polysaccharides	GH81	Polysaccharides	Endo-1,3-β-glucosidase	3.2.1.39
		Polysaccharides	GH88	Polysaccharides	β-glucuronyl hydrolase	3.2.1.-
		Polysaccharides	GH109	Polysaccharides	α-N-acetylgalactosaminidase	3.2.1.49
		Polysaccharides	GH114	Polysaccharides	Endo-α-1,4-polygalactosaminidase	3.2.1.109
		Polysaccharides	GH128	Polysaccharides	Endo-1,3-β-glucosidase	3.2.1.39
		Polysaccharides	GH132	Polysaccharides	Activity on β-1,3glucan	–
		Sucrose	GT4	Sucrose	Sucrose synthase
		Sucrose	GH32	Sucrose	Invertase	3.2.1.26
		Trehalose	GH37	Trehalose	α,α-trehalase	3.2.1.28
		Trehalose	GT4	Trehalose	Trehalose synthases
		Trehalose	GT20	Trehalose	Trehalose synthases
		Hemicellulose	GH30	Hemicellulose	Xylanases
		Hemicellulose	GH26	Hemicellulose	β-Man-nanase
		Hemicellulose	GH54	Hemicellulose	α-Arabinosidases
		Hemicellulose	GH62	Hemicellulose	α-Arabinosidases
		Hemicellulose	GH67	Hemicellulose	β-Glucuro-nidases
		PCWDEs	GH28	Pectin	Polygalacturonase	EC 3.2.1.15
		PCWDEs	AA1	Lignin	Laccase
		PCWDEs	AA2	Lignin	Peroxidase
		PCWDEs	CE1	Lignin	Estrase
		PCWDEs	AA3_2	Lignin	Aryl-alcohol oxidase
		PCWDEs	AA6	Lignin	Quinone reductases
		PCWDEs	GH11	Lignin	Xylanase
		PCWDEs	K07104	Lignin	Catechol 2,3-dioxygenase
		PCWDEs	K00446	Lignin	Catechol 2,3-dioxygenase
		FCWDEs	GH18	Chitin	Chitinase
		FCWDEs	GH19	Chitin	Chitinase
		FCWDEs	CE4	Chitin	Chitin deacetylases
		FCWDEs	CE9	Chitin	N-acetylglucosamine 6-phosphate deacetylases
		FCWDEs	GH20	Chitin	β-1,6-N-acetylglucosaminidase
		FCWDEs	GH73	Chitin	Endo-β-N-acetylglucosaminidase
		FCWDEs	GH85	Chitin	Endo-β-N-acetylglucosaminidase
		FCWDEs	GH23	Chitin	Chitinase	EC 3.2.1.14
