# Supplementary material for: Genomic evidence of symbiotic adaptations in fungus-associated bacteria
Source: iScience. 2025 Mar 20;28(4):112253. doi: 10.1016/j.isci.2025.112253 (PMC12023794; doi:10.1016/j.isci.2025.112253)
Supplement: Table S6. List of genes involved in ABC transporter pathways analyzed (refer to Figure 2D) [file mmc7.xlsx]

## Sheet: Sheet2
Module	Pathway	Ko_id	Gene
Phosphate and amino acid	Amino acids	K01995	branched-chain amino acid transport system ATP-binding protein
Phosphate and amino acid	Amino acids	K01996	branched-chain amino acid transport system ATP-binding protein
Phosphate and amino acid	Amino acids	K01997	branched-chain amino acid transport system permease protein
Phosphate and amino acid	Amino acids	K01998	branched-chain amino acid transport system permease protein
Phosphate and amino acid	Amino acids	K01999	branched-chain amino acid transport system substrate-binding protein
Mineral and organic	Glycine/Proline	K02000	glycine betaine/proline transport system ATP-binding protein [EC:7.6.2.9]
Mineral and organic	Glycine/Proline	K02001	glycine betaine/proline transport system permease protein
Mineral and organic	Glycine/Proline	K02002	glycine betaine/proline transport system substrate-binding protein
Mineral and organic	Iron	K02010	iron(III) transport system ATP-binding protein [EC:7.2.2.7]
Mineral and organic	Iron	K02011	iron(III) transport system permease protein
Mineral and organic	Iron	K02012	iron(III) transport system substrate-binding protein
Mineral and organic	Molybdate	K02017	molybdate transport system ATP-binding protein [EC:7.3.2.5]
Mineral and organic	Molybdate	K02018	molybdate transport system permease protein
Mineral and organic	Molybdate	K02020	molybdate transport system substrate-binding protein
Phosphate and amino acid	Phosphate	K02036	phosphate transport system ATP-binding protein [EC:7.3.2.1]
Phosphate and amino acid	Phosphate	K02037	phosphate transport system permease protein
Phosphate and amino acid	Phosphate	K02038	phosphate transport system permease protein
Phosphate and amino acid	Phosphate	K02040	phosphate transport system substrate-binding protein
Phosphate and amino acid	Phosphonate	K02041	phosphonate transport system ATP-binding protein [EC:7.3.2.2]
Phosphate and amino acid	Phosphonate	K02042	phosphonate transport system permease protein
Phosphate and amino acid	Phosphonate	K02044	phosphonate transport system substrate-binding protein
Mineral and organic	Sulfate/thiosulfate	K02045	sulfate/thiosulfate transport system ATP-binding protein [EC:7.3.2.3]
Mineral and organic	Sulfate/thiosulfate	K02046	sulfate/thiosulfate transport system permease protein
Mineral and organic	Sulfate/thiosulfate	K02047	sulfate/thiosulfate transport system permease protein
Mineral and organic	Sulfate/thiosulfate	K02048	sulfate/thiosulfate transport system substrate-binding protein
Mineral and organic	Thiamine	K02062	thiamine transport system ATP-binding protein [EC:7.6.2.15]
Mineral and organic	Thiamine	K02063	thiamine transport system permease protein
Mineral and organic	Thiamine	K02064	thiamine transport system substrate-binding protein
Oligosaccharide,polyol, and lipid transporters	Phospholipds	K02065	phospholipid/cholesterol/gamma-HCH transport system ATP-binding protein
Oligosaccharide,polyol, and lipid transporters	Phospholipds	K02066	phospholipid/cholesterol/gamma-HCH transport system permease protein
Oligosaccharide,polyol, and lipid transporters	Phospholipds	K02067	phospholipid/cholesterol/gamma-HCH transport system substrate-binding protein
Phosphate and amino acid	D-Methionine	K02071	D-methionine transport system ATP-binding protein
Phosphate and amino acid	D-Methionine	K02072	D-methionine transport system permease protein
Phosphate and amino acid	D-Methionine	K02073	D-methionine transport system substrate-binding protein
ABC-2 and others	Heme	K02193	heme exporter protein A [EC:7.6.2.5]
ABC-2 and others	Heme	K02194	heme exporter protein B
ABC-2 and others	Heme	K02195	heme exporter protein C
ABC-2 and others	Heme	K02196	heme exporter protein D
Metallic cations,Iron siderophere and Vitamin B12	Biotin II	K03523	biotin transport system substrate-specific component
Metallic cations,Iron siderophere and Vitamin B12	Biotin I	K03523	biotin transport system substrate-specific component
Mineral and organic	Molybdate	K05776	molybdate transport system ATP-binding protein
Monosaccharide transporters	Glycerol 3-phosphate	K05813	sn-glycerol 3-phosphate transport system substrate-binding protein
Monosaccharide transporters	Glycerol 3-phosphate	K05814	sn-glycerol 3-phosphate transport system permease protein
Monosaccharide transporters	Glycerol 3-phosphate	K05815	sn-glycerol 3-phosphate transport system permease protein
Monosaccharide transporters	Glycerol 3-phosphate	K05816	sn-glycerol 3-phosphate transport system ATP-binding protein [EC:7.6.2.10]
Mineral and organic	Osmoprotectant	K05845	osmoprotectant transport system substrate-binding protein
Mineral and organic	Osmoprotectant	K05846	osmoprotectant transport system permease protein
Mineral and organic	Osmoprotectant	K05847	osmoprotectant transport system ATP-binding protein [EC:7.6.2.9]
Metallic cations,Iron siderophere and Vitamin B12	Vitamin B12	K06073	vitamin B12 transport system permease protein
Metallic cations,Iron siderophere and Vitamin B12	Vitamin B12	K06074	vitamin B12 transport system ATP-binding protein [EC:7.6.2.8]
Other Putatitive ABC	Multidrug	K06159	multidrug/microcin transport system ATP-binding/permease protein
Metallic cations,Iron siderophere and Vitamin B12	Vitamin B12	K06858	vitamin B12 transport system substrate-binding protein
Oligosaccharide,polyol, and lipid transporters	Nucleoside	K07323	phospholipid transport system substrate-binding protein
Phosphate and amino acid	Amino acids/ Histidine	K09696	sodium transport system permease protein
Phosphate and amino acid	Amino acids/ Histidine	K09697	sodium transport system ATP-binding protein [EC:7.2.2.4]
ABC-2 and others	NA ions	K09696	sodium transport system permease protein
ABC-2 and others	NA ions	K09697	sodium transport system ATP-binding protein [EC:7.2.2.4]
ABC-2 and others	Lipoprotein	K09808	lipoprotein-releasing system permease protein
ABC-2 and others	Lipoprotein	K09810	lipoprotein-releasing system ATP-binding protein [EC:7.6.2.-]
Phosphate and amino acid	Histidine	K10014	histidine transport system substrate-binding protein
Phosphate and amino acid	Histidine	K10015	histidine transport system permease protein
Phosphate and amino acid	Histidine	K10016	histidine transport system permease protein
Phosphate and amino acid	Histidine	K10017	histidine transport system ATP-binding protein [EC:7.4.2.1]
Phosphate and amino acid	Arginine	K10022	arginine/ornithine transport system substrate-binding protein
Phosphate and amino acid	Arginine	K10023	arginine/ornithine transport system permease protein
Phosphate and amino acid	Arginine	K10024	arginine/ornithine transport system permease protein
Phosphate and amino acid	Arginine	K10025	arginine/ornithine transport system ATP-binding protein [EC:7.4.2.1]
Oligosaccharide,polyol, and lipid transporters	Maltose/Maltodexrin	K10108	maltose/maltodextrin transport system substrate-binding protein
Oligosaccharide,polyol, and lipid transporters	Maltose/Maltodexrin	K10109	maltose/maltodextrin transport system permease protein
Oligosaccharide,polyol, and lipid transporters	Maltose/Maltodexrin	K10110	maltose/maltodextrin transport system permease protein
Oligosaccharide,polyol, and lipid transporters	Maltose/Maltodexrin	K10111	multiple sugar transport system ATP-binding protein [EC:7.5.2.-]
Oligosaccharide,polyol, and lipid transporters	Chitobiose	K10112	multiple sugar transport system ATP-binding protein [EC:7.5.2.-]
Oligosaccharide,polyol, and lipid transporters	Raffinose/Stachyose	K10112	multiple sugar transport system ATP-binding protein [EC:7.5.2.-]
Oligosaccharide,polyol, and lipid transporters	Raffinose/Stachyose	K10117	raffinose/stachyose/melibiose transport system substrate-binding protein
Oligosaccharide,polyol, and lipid transporters	Raffinose/Stachyose	K10118	raffinose/stachyose/melibiose transport system permease protein
Oligosaccharide,polyol, and lipid transporters	Raffinose/Stachyose	K10119	raffinose/stachyose/melibiose transport system permease protein
Oligosaccharide,polyol, and lipid transporters	Arabinooligosaccharide	K10188	lactose/L-arabinose transport system substrate-binding protein
Oligosaccharide,polyol, and lipid transporters	Arabinooligosaccharide	K10189	lactose/L-arabinose transport system permease protein
Oligosaccharide,polyol, and lipid transporters	Arabinooligosaccharide	K10190	lactose/L-arabinose transport system permease protein
Monosaccharide transporters	Glucose/Arabinose	K10196	glucose/arabinose transport system substrate-binding protein
Monosaccharide transporters	Glucose/Arabinose	K10197	glucose/arabinose transport system permease protein
Monosaccharide transporters	Glucose/Arabinose	K10198	glucose/arabinose transport system permease protein
Monosaccharide transporters	Glucose/Arabinose	K10199	glucose/arabinose transport system ATP-binding protein
Oligosaccharide,polyol, and lipid transporters	N-Acetylglucosamine	K10200	N-acetylglucosamine transport system substrate-binding protein
Oligosaccharide,polyol, and lipid transporters	N-Acetylglucosamine	K10201	N-acetylglucosamine transport system permease protein
Oligosaccharide,polyol, and lipid transporters	N-Acetylglucosamine	K10202	N-acetylglucosamine transport system permease protein
Oligosaccharide,polyol, and lipid transporters	Mannitol/Sorbitol	K10227	polyol transport system substrate-binding protein
Oligosaccharide,polyol, and lipid transporters	Mannitol/Sorbitol	K10228	polyol transport system permease protein
Oligosaccharide,polyol, and lipid transporters	Mannitol/Sorbitol	K10229	polyol transport system permease protein
Oligosaccharide,polyol, and lipid transporters	alpha glucoside	K10232	alpha-glucoside transport system substrate-binding protein
Oligosaccharide,polyol, and lipid transporters	alpha glucoside	K10233	alpha-glucoside transport system permease protein
Oligosaccharide,polyol, and lipid transporters	alpha glucoside	K10234	alpha-glucoside transport system permease protein
Oligosaccharide,polyol, and lipid transporters	alpha glucoside	K10235	alpha-glucoside transport system ATP-binding protein
Oligosaccharide,polyol, and lipid transporters	Trehalose/maltose	K10236	trehalose/maltose transport system substrate-binding protein
Oligosaccharide,polyol, and lipid transporters	Trehalose/maltose	K10237	trehalose/maltose transport system permease protein
Oligosaccharide,polyol, and lipid transporters	Trehalose/maltose	K10238	trehalose/maltose transport system permease protein
Oligosaccharide,polyol, and lipid transporters	Cellobiose	K10240	cellobiose transport system substrate-binding protein
Oligosaccharide,polyol, and lipid transporters	Cellobiose	K10241	cellobiose transport system permease protein
Oligosaccharide,polyol, and lipid transporters	Cellobiose	K10242	cellobiose transport system permease protein
Monosaccharide transporters	Ribose/D-xylose	K10439	ribose transport system substrate-binding protein
Monosaccharide transporters	Ribose/D-xylose	K10440	ribose transport system permease protein
Monosaccharide transporters	Ribose/D-xylose	K10441	ribose transport system ATP-binding protein [EC:7.5.2.7]
Monosaccharide transporters	L-Arabinose	K10537	L-arabinose transport system substrate-binding protein
Monosaccharide transporters	L-Arabinose	K10538	L-arabinose transport system permease protein
Monosaccharide transporters	L-Arabinose	K10539	L-arabinose transport system ATP-binding protein [EC:7.5.2.12]
Monosaccharide transporters	Methyl-galactoside	K10540	methyl-galactoside transport system substrate-binding protein
Monosaccharide transporters	Methyl-galactoside	K10541	methyl-galactoside transport system permease protein
Monosaccharide transporters	Methyl-galactoside	K10542	methyl-galactoside transport system ATP-binding protein [EC:7.5.2.11]
Monosaccharide transporters	D-Xylose	K10543	D-xylose transport system substrate-binding protein
Monosaccharide transporters	D-Xylose	K10544	D-xylose transport system permease protein
Monosaccharide transporters	D-Xylose	K10545	D-xylose transport system ATP-binding protein [EC:7.5.2.10]
Oligosaccharide,polyol, and lipid transporters	Multiple sugar	K10546	putative multiple sugar transport system substrate-binding protein
Oligosaccharide,polyol, and lipid transporters	Multiple sugar	K10547	putative multiple sugar transport system permease protein
Oligosaccharide,polyol, and lipid transporters	Multiple sugar	K10548	putative multiple sugar transport system ATP-binding protein [EC:7.5.2.-]
Monosaccharide transporters	D-Allose	K10549	D-allose transport system substrate-binding protein
Monosaccharide transporters	D-Allose	K10550	D-allose transport system permease protein
Monosaccharide transporters	D-Allose	K10551	D-allose transport system ATP-binding protein [EC:7.5.2.8]
Monosaccharide transporters	Fructose	K10552	fructose transport system substrate-binding protein
Monosaccharide transporters	Fructose	K10553	fructose transport system permease protein
Monosaccharide transporters	Fructose	K10554	fructose transport system ATP-binding protein
Monosaccharide transporters	Rhamnose	K10559	rhamnose transport system substrate-binding protein
Monosaccharide transporters	Rhamnose	K10560	rhamnose transport system permease protein
Monosaccharide transporters	Rhamnose	K10561	rhamnose transport system permease protein
Monosaccharide transporters	Rhamnose	K10562	rhamnose transport system ATP-binding protein [EC:7.5.2.-]
Monosaccharide transporters	Galactofuranose	K10820	galactofuranose transport system ATP-binding protein [EC:7.5.2.9]
Peptide and nickle	Oligopeptide	K10823	oligopeptide transport system ATP-binding protein
Metallic cations,Iron siderophere and Vitamin B12	Fe Hydroxamate	K10829	ferric hydroxamate transport system ATP-binding protein [EC:7.2.2.16]
Mineral and organic	Taurine	K10831	taurine transport system ATP-binding protein [EC:7.6.2.7]
Metallic cations,Iron siderophere and Vitamin B12	Manganese	K11601	manganese transport system substrate-binding protein
Metallic cations,Iron siderophere and Vitamin B12	Manganese	K11602	manganese transport system permease protein
Metallic cations,Iron siderophere and Vitamin B12	Manganese	K11603	manganese transport system ATP-binding protein [EC:7.2.2.5]
Metallic cations,Iron siderophere and Vitamin B12	Iron II/Manganese	K11604	manganese/iron transport system substrate-binding protein
Metallic cations,Iron siderophere and Vitamin B12	Iron II/Manganese	K11605	manganese/iron transport system permease protein
Metallic cations,Iron siderophere and Vitamin B12	Iron II/Manganese	K11606	manganese/iron transport system permease protein
Metallic cations,Iron siderophere and Vitamin B12	Iron II/Manganese	K11607	manganese/iron transport system ATP-binding protein
ABC-2 and others	Bacitracin	K11631	bacitracin transport system ATP-binding protein
ABC-2 and others	Bacitracin	K11632	bacitracin transport system permease protein
Metallic cations,Iron siderophere and Vitamin B12	Fe/Cu/Mn/Zn	K11704	iron/zinc/manganese/copper transport system substrate-binding protein
Metallic cations,Iron siderophere and Vitamin B12	Fe/Cu/Mn/Zn	K11705	iron/zinc/manganese/copper transport system permease protein
Metallic cations,Iron siderophere and Vitamin B12	Fe/Cu/Mn/Zn	K11706	iron/zinc/manganese/copper transport system ATP-binding protein
Metallic cations,Iron siderophere and Vitamin B12	Zn/MN/Fe II	K11707	manganese/zinc/iron transport system substrate-binding protein
Metallic cations,Iron siderophere and Vitamin B12	Zn/MN/Fe II	K11708	manganese/zinc/iron transport system permease protein
Metallic cations,Iron siderophere and Vitamin B12	Zn/MN/Fe II	K11709	manganese/zinc/iron transport system permease protein
Metallic cations,Iron siderophere and Vitamin B12	Zn/MN/Fe II	K11710	manganese/zinc/iron transport system ATP- binding protein [EC:7.2.2.5]
Mineral and organic	Bicarbonate	K11950	bicarbonate transport system substrate-binding protein
Mineral and organic	Bicarbonate	K11951	bicarbonate transport system permease protein
Mineral and organic	Bicarbonate	K11952	bicarbonate transport system ATP-binding protein [EC:7.3.2.-]
Mineral and organic	Bicarbonate	K11953	bicarbonate transport system ATP-binding protein [EC:7.3.2.-]
Phosphate and amino acid	Neutral amino acid	K11954	neutral amino acid transport system substrate-binding protein
Phosphate and amino acid	Neutral amino acid	K11955	neutral amino acid transport system permease protein
Phosphate and amino acid	Neutral amino acid	K11956	neutral amino acid transport system permease protein
Phosphate and amino acid	Neutral amino acid	K11957	neutral amino acid transport system ATP-binding protein
Phosphate and amino acid	Neutral amino acid	K11958	neutral amino acid transport system ATP-binding protein
Phosphate and amino acid	Urea	K11959	urea transport system substrate-binding protein
Phosphate and amino acid	Urea	K11960	urea transport system permease protein
Phosphate and amino acid	Urea	K11961	urea transport system permease protein
Phosphate and amino acid	Urea	K11962	urea transport system ATP-binding protein
Phosphate and amino acid	Urea	K11963	urea transport system ATP-binding protein
Peptide and nickle	Dipeptide	K12292	ATP-binding cassette, subfamily C, bacterial, competence factor transporting protein [EC:3.4.2
Peptide and nickle	Dipeptide	K12368	dipeptide transport system substrate-binding protein
Peptide and nickle	Dipeptide II	K12369	dipeptide transport system permease protein
Peptide and nickle	Dipeptide	K12369	dipeptide transport system permease protein
Peptide and nickle	Dipeptide	K12370	dipeptide transport system permease protein
Peptide and nickle	Dipeptide II	K12370	dipeptide transport system permease protein
Peptide and nickle	Dipeptide	K12371	dipeptide transport system ATP-binding protein
Peptide and nickle	Dipeptide II	K12371	dipeptide transport system ATP-binding protein
Peptide and nickle	Dipeptide II	K12372	dipeptide transport system ATP-binding protein
Peptide and nickle	Glutathione	K13889	glutathione transport system substrate-binding protein
Peptide and nickle	Glutathione	K13890	glutathione transport system permease protein
Peptide and nickle	Glutathione	K13891	glutathione transport system permease protein
Peptide and nickle	Glutathione	K13892	glutathione transport system ATP-binding protein
Peptide and nickle	Microcine C	K13893	microcin C transport system substrate-binding protein
Peptide and nickle	Microcine C	K13894	microcin C transport system permease protein
Peptide and nickle	Microcine C	K13895	microcin C transport system permease protein
Peptide and nickle	Microcine C	K13896	microcin C transport system ATP-binding protein
Mineral and organic	Taurine	K15551	taurine transport system substrate-binding protein
Mineral and organic	Taurine	K15552	taurine transport system permease protein
Mineral and organic	Alkane sulfonate	K15553	sulfonate transport system substrate-binding protein
Mineral and organic	Alkane sulfonate	K15554	sulfonate transport system permease protein
Mineral and organic	Alkane sulfonate	K15555	sulfonate transport system ATP-binding protein [EC:7.6.2.14]
Mineral and organic	Nitrate/nitrite	K15576	nitrate/nitrite transport system substrate-binding protein
Mineral and organic	Nitrate/nitrite	K15577	nitrate/nitrite transport system permease protein
Mineral and organic	Nitrate/nitrite	K15578	nitrate/nitrite transport system ATP-binding protein [EC:7.3.2.4]
Mineral and organic	Nitrate/nitrite	K15579	nitrate/nitrite transport system ATP-binding protein
Peptide and nickle	Oligopeptide	K15580	oligopeptide transport system substrate-binding protein
Peptide and nickle	Oligopeptide	K15581	oligopeptide transport system permease protein
Peptide and nickle	Oligopeptide	K15582	oligopeptide transport system permease protein
Peptide and nickle	Oligopeptide	K15583	oligopeptide transport system ATP-binding protein
Peptide and nickle	Nickle	K15584	nickel transport system substrate-binding protein
Peptide and nickle	Nickle	K15585	nickel transport system permease protein
Peptide and nickle	Nickle	K15586	nickel transport system permease protein
Peptide and nickle	Nickle	K15587	nickel transport system ATP-binding protein [EC:7.2.2.11]
Oligosaccharide,polyol, and lipid transporters	Galactose oligomer	K15770	arabinogalactan oligomer / maltooligosaccharide transport system substrate-binding
Oligosaccharide,polyol, and lipid transporters	Galactose oligomer	K15771	arabinogalactan oligomer / maltooligosaccharide transport system permease protein
Oligosaccharide,polyol, and lipid transporters	Galactose oligomer	K15772	arabinogalactan oligomer / maltooligosaccharide transport system permease protein
Peptide and nickle	Dipeptide	K16199	dipeptide transport system substrate-binding protein
Peptide and nickle	Dipeptide	K16201	dipeptide transport system permease protein
Peptide and nickle	Dipeptide	K16202	dipeptide transport system ATP-binding protein
Metallic cations,Iron siderophere and Vitamin B12	Biotin I	K16783	biotin transport system permease protein
Metallic cations,Iron siderophere and Vitamin B12	Biotin I	K16784	biotin transport system ATP-binding protein [EC:7.6.2.-]
Metallic cations,Iron siderophere and Vitamin B12	Biotin II	K16785	energy-coupling factor transport system permease protein
Metallic cations,Iron siderophere and Vitamin B12	Biotin II	K16786	energy-coupling factor transport system ATP-binding protein [EC:7.-.-.-]
Metallic cations,Iron siderophere and Vitamin B12	Biotin II	K16787	energy-coupling factor transport system ATP-binding protein [EC:7.-.-.-]
Phosphate and amino acid	Cystine	K16956	L-cystine transport system substrate-binding protein
Phosphate and amino acid	Cystine	K16957	L-cystine transport system substrate-binding protein
Phosphate and amino acid	Cystine	K16958	L-cystine transport system permease protein
Phosphate and amino acid	Cystine	K16959	L-cystine transport system permease protein
Phosphate and amino acid	Cystine	K16960	L-cystine transport system ATP-binding protein [EC:7.4.2.1]
Phosphate and amino acid	Agrinine/Lysine/Histidine/Glutamine	K17062	arginine/lysine/histidine/glutamine transport system substrate-binding and permease protein
Phosphate and amino acid	Agrinine/Lysine/Histidine/Glutamine	K17063	arginine/lysine/histidine/glutamine transport system ATP-binding protein [EC:7.4.2.1]
Phosphate and amino acid	Lysine	K17073	putative lysine transport system substrate-binding protein
Phosphate and amino acid	Lysine	K17074	putative lysine transport system permease protein
Phosphate and amino acid	Lysine	K17076	putative lysine transport system ATP-binding protein
Phosphate and amino acid	Arginine/lysine/histidine	K17077	arginine/lysine/histidine transport system permease protein
Monosaccharide transporters	Erythritol	K17202	erythritol transport system substrate-binding protein
Monosaccharide transporters	Erythritol	K17203	erythritol transport system permease protein
Monosaccharide transporters	Erythritol	K17204	erythritol transport system ATP-binding protein
Monosaccharide transporters	Xylitol	K17205	putative xylitol transport system substrate-binding protein
Monosaccharide transporters	Xylitol	K17206	putative xylitol transport system permease protein
Monosaccharide transporters	Xylitol	K17207	putative xylitol transport system ATP-binding protein
Monosaccharide transporters	Myo-Inositol	K17208	inositol transport system substrate-binding protein
Monosaccharide transporters	Myo-Inositol	K17209	inositol transport system permease protein
Monosaccharide transporters	Myo-Inositol	K17210	inositol transport system ATP-binding protein
Oligosaccharide,polyol, and lipid transporters	Arabinooligosaccharide	K17234	arabinooligosaccharide transport system substrate-binding protein
Oligosaccharide,polyol, and lipid transporters	Arabinooligosaccharide	K17235	arabinooligosaccharide transport system permease protein
Oligosaccharide,polyol, and lipid transporters	Arabinooligosaccharide	K17236	arabinooligosaccharide transport system permease protein
Monosaccharide transporters	myo-inositol 1-Phosphate	K17237	inositol-phosphate transport system substrate-binding protein
Monosaccharide transporters	myo-inositol 1-Phosphate	K17238	inositol-phosphate transport system permease protein
Monosaccharide transporters	myo-inositol 1-Phosphate	K17239	inositol-phosphate transport system permease protein
Monosaccharide transporters	myo-inositol 1-Phosphate	K17240	inositol-phosphate transport system ATP-binding protein
Oligosaccharide,polyol, and lipid transporters	alpha-1,4-digalacturonate	K17241	alpha-1,4-digalacturonate transport system substrate-binding protein
Oligosaccharide,polyol, and lipid transporters	alpha-1,4-digalacturonate	K17242	alpha-1,4-digalacturonate transport system permease protein
Oligosaccharide,polyol, and lipid transporters	alpha-1,4-digalacturonate	K17243	alpha-1,4-digalacturonate transport system permease protein
Oligosaccharide,polyol, and lipid transporters	Chitobiose II	K17244	putative chitobiose transport system substrate-binding protein
Oligosaccharide,polyol, and lipid transporters	Chitobiose II	K17245	putative chitobiose transport system permease protein
Oligosaccharide,polyol, and lipid transporters	Chitobiose II	K17246	putative chitobiose transport system permease protein
Oligosaccharide,polyol, and lipid transporters	Trehalose	K17311	trehalose transport system substrate-binding protein
Oligosaccharide,polyol, and lipid transporters	Trehalose	K17312	trehalose transport system permease protein
Oligosaccharide,polyol, and lipid transporters	Trehalose	K17313	trehalose transport system permease protein
Oligosaccharide,polyol, and lipid transporters	Trehalose	K17314	trehalose transport system ATP-binding protein
Monosaccharide transporters	Glucose/Mannose	K17315	glucose/mannose transport system substrate-binding protein
Monosaccharide transporters	Glucose/Mannose	K17316	glucose/mannose transport system permease protein
Monosaccharide transporters	Glucose/Mannose	K17317	glucose/mannose transport system permease protein
Monosaccharide transporters	Glycerol	K17321	glycerol transport system substrate-binding protein
Monosaccharide transporters	Glycerol	K17322	glycerol transport system permease protein
Monosaccharide transporters	Glycerol	K17323	glycerol transport system permease protein
Monosaccharide transporters	Glycerol	K17324	glycerol transport system ATP-binding protein
Monosaccharide transporters	Glycerol	K17325	glycerol transport system ATP-binding protein
Oligosaccharide,polyol, and lipid transporters	Xylobiose	K17326	xylobiose transport system substrate-binding protein
Oligosaccharide,polyol, and lipid transporters	Xylobiose	K17327	xylobiose transport system permease protein
Oligosaccharide,polyol, and lipid transporters	Xylobiose	K17328	xylobiose transport system permease protein
Oligosaccharide,polyol, and lipid transporters	Chitobiose	K17329	N,N'-diacetylchitobiose transport system substrate-binding protein
Oligosaccharide,polyol, and lipid transporters	Chitobiose	K17330	N,N'-diacetylchitobiose transport system permease protein
Oligosaccharide,polyol, and lipid transporters	Chitobiose	K17331	N,N'-diacetylchitobiose transport system permease protein
ABC-2 and others	Bacitracin II	K19309	bacitracin transport system ATP-binding protein
ABC-2 and others	Bacitracin II	K19310	bacitracin transport system permease protein
Metallic cations,Iron siderophere and Vitamin B12	Mn/Zn	K19971	manganese/zinc transport system substrate-binding protein
Metallic cations,Iron siderophere and Vitamin B12	Mn/Zn	K19972	manganese/zinc transport system permease protein
Metallic cations,Iron siderophere and Vitamin B12	Mn	K19973	manganese transport system ATP-binding protein [EC:7.2.2.5]
Metallic cations,Iron siderophere and Vitamin B12	Mn	K19975	manganese transport system substrate-binding protein
Metallic cations,Iron siderophere and Vitamin B12	Mn	K19976	manganese transport system permease protein
ABC-2 and others	Lantibiotics	K20459	lantibiotic transport system ATP-binding protein
ABC-2 and others	Lantibiotics	K20460	lantibiotic transport system permease protein
ABC-2 and others	Lantibiotics	K20461	lantibiotic transport system permease protein
ABC-2 and others	Lantibiotics II	K20490	lantibiotic transport system ATP-binding protein
ABC-2 and others	Lantibiotics II	K20491	lantibiotic transport system permease protein
ABC-2 and others	Lantibiotics II	K20492	lantibiotic transport system permease protein
Phosphate and amino acid	Arginine/lysine/histidine	K23059	arginine/lysine/histidine transporter system substrate-binding protein
Phosphate and amino acid	Arginine/lysine/histidine	K23060	arginine/lysine/histidine transport system ATP-binding protein [EC:7.4.2.1]
Phosphate and amino acid	Hydroxyproline	K23061	hydroxyproline transporter system substrate-binding protein
Phosphate and amino acid	Hydroxyproline	K23062	hydroxyproline transport system permease protein
Phosphate and amino acid	Hydroxyproline	K23063	hydroxyproline transport system permease protein
Phosphate and amino acid	Hydroxyproline	K23064	hydroxyproline transport system ATP-binding protein [EC:7.4.2.1]
Metallic cations,Iron siderophere and Vitamin B12	Fe Hydroxamate	K23227	ferric hydroxamate transport system substrate-binding protein
Metallic cations,Iron siderophere and Vitamin B12	Fe Hydroxamate	K23228	ferric hydroxamate transport system permease protein
Monosaccharide transporters	Galactofuranose	K23508	galactofuranose transport system substrate-binding protein
Monosaccharide transporters	Galactofuranose	K23509	galactofuranose transport system permease protein
Metallic cations,Iron siderophere and Vitamin B12	Riboflavin	K23510	riboflavin transport system substrate-binding protein
Metallic cations,Iron siderophere and Vitamin B12	Riboflavin	K23511	riboflavin transport system permease protein
Metallic cations,Iron siderophere and Vitamin B12	Riboflavin	K23512	riboflavin transport system permease protein
Metallic cations,Iron siderophere and Vitamin B12	Riboflavin	K23513	riboflavin transport system ATP-binding protein
Oligosaccharide,polyol, and lipid transporters	Nucleoside	K23535	general nucleoside transport system permease protein
Oligosaccharide,polyol, and lipid transporters	Nucleoside	K23536	general nucleoside transport system permease protein
Oligosaccharide,polyol, and lipid transporters	Nucleoside	K23537	general nucleoside transport system ATP-binding protein
Oligosaccharide,polyol, and lipid transporters	Sugar	K23545	sugar transport system substrate-binding protein
Oligosaccharide,polyol, and lipid transporters	Sugar	K23546	sugar transport system permease protein
Oligosaccharide,polyol, and lipid transporters	Sugar	K23547	sugar transport system ATP-binding protein
